# Supplementary material for: Transcriptome Analysis Reveals Altered Expression of Genes Involved in Hypoxia, Inflammation and Immune Regulation in Pdcd10-Depleted Mouse Endothelial Cells
Source: Genes (Basel). 2022 May 27;13(6):961. doi: 10.3390/genes13060961 (PMC9222422; doi:10.3390/genes13060961)
Supplement: Supplementary file 1 [file genes-13-00961-s001.zip]

Archive with 4 entries (4 files):
- Figure S1.pdf
- Table S1.pdf
- Table S2.xls
- Table S3.xls
