# Supplementary material for: Transcriptome Analysis Reveals Altered Expression of Genes Involved in Hypoxia, Inflammation and Immune Regulation in Pdcd10-Depleted Mouse Endothelial Cells
Source: Genes (Basel). 2022 May 27;13(6):961. doi: 10.3390/genes13060961 (PMC9222422; doi:10.3390/genes13060961)
Supplement: Supplementary file 1 [file genes-13-00961-s001.zip › Table S2.xls]

## Sheet: PDCD10_full-length_EXP1 vs CTR1
Table S2. All differential expressed genes
Symbol	GeneID	Alias	Description	Ensembl_gene_id	Log Fold Change	p-Value	p-Adj
Gnai3	14679	ENSMUSG00000000001	guanine nucleotide binding protein (G protein)_ alpha inhibiting 3	ENSMUSG00000000001	-0.00369637	0.985592	0.9988
Pbsn	54192	ENSMUSG00000000003	probasin	ENSMUSG00000000003	0	1	1
Cdc45	12544	ENSMUSG00000000028	cell division cycle 45	ENSMUSG00000000028	-0.181638	0.540582	0.9988
H19	14955	ENSMUSG00000000031	H19_ imprinted maternally expressed transcript	ENSMUSG00000000031	0.713589	0.00369051	0.418733
Scml2	107815	ENSMUSG00000000037	sex comb on midleg-like 2 (Drosophila)	ENSMUSG00000000037	-0.0343926	0.795804	0.9988
Apoh	11818	ENSMUSG00000000049	apolipoprotein H	ENSMUSG00000000049	0.920301	0.00193656	0.285742
Narf	67608	ENSMUSG00000000056	nuclear prelamin A recognition factor	ENSMUSG00000000056	0.252468	0.245444	0.9988
Cav2	12390	ENSMUSG00000000058	caveolin 2	ENSMUSG00000000058	0.149271	0.536279	0.9988
Klf6	23849	ENSMUSG00000000078	Kruppel-like factor 6	ENSMUSG00000000078	0.669935	0.00113747	0.192925
Scmh1	29871	ENSMUSG00000000085	sex comb on midleg homolog 1	ENSMUSG00000000085	-0.0868957	0.642114	0.9988
Cox5a	12858	ENSMUSG00000000088	cytochrome c oxidase subunit Va	ENSMUSG00000000088	-0.295911	0.0489119	0.9988
Tbx2	21385	ENSMUSG00000000093	T-box 2	ENSMUSG00000000093	0.0464083	0.855693	0.9988
Tbx4	21387	ENSMUSG00000000094	T-box 4	ENSMUSG00000000094	-0.0687778	0.447476	0.9988
Zfy2	22768	ENSMUSG00000000103	zinc finger protein 2_ Y linked	ENSMUSG00000000103	0	1	1
Ngfr	18053	ENSMUSG00000000120	nerve growth factor receptor (TNFR superfamily_ member 16)	ENSMUSG00000000120	0.0456768	0.803862	0.9988
Wnt3	22415	ENSMUSG00000000125	wingless-type MMTV integration site family_ member 3	ENSMUSG00000000125	0.0150486	0.863351	0.9988
Wnt9a	216795	ENSMUSG00000000126	wingless-type MMTV integration site family_ member 9A	ENSMUSG00000000126	0.341502	0.253482	0.9988
Fer	14158	ENSMUSG00000000127	fer (fms/fps related) protein kinase	ENSMUSG00000000127	0.00447949	0.986687	0.9988
Xpo6	74204	ENSMUSG00000000131	exportin 6	ENSMUSG00000000131	-0.068826	0.654871	0.9988
Tfe3	209446	ENSMUSG00000000134	transcription factor E3	ENSMUSG00000000134	-0.185863	0.448227	0.9988
Axin2	12006	ENSMUSG00000000142	axin2	ENSMUSG00000000142	0.0919732	0.758796	0.9988
Brat1	231841	ENSMUSG00000000148	BRCA1-associated ATM activator 1	ENSMUSG00000000148	0.357988	0.0279731	0.9988
Gna12	14673	ENSMUSG00000000149	guanine nucleotide binding protein_ alpha 12	ENSMUSG00000000149	-0.200386	0.205431	0.9988
Slc22a18	18400	ENSMUSG00000000154	solute carrier family 22 (organic cation transporter)_ member 18	ENSMUSG00000000154	0.0381046	0.824968	0.9988
Itgb2l	16415	ENSMUSG00000000157	integrin beta 2-like	ENSMUSG00000000157	-0.0423941	0.625693	0.9988
Igsf5	72058	ENSMUSG00000000159	immunoglobulin superfamily_ member 5	ENSMUSG00000000159	0.152578	0.434335	0.9988
Pih1d2	72614	ENSMUSG00000000167	PIH1 domain containing 2	ENSMUSG00000000167	-0.390131	0.194718	0.9988
Dlat	235339	ENSMUSG00000000168	dihydrolipoamide S-acetyltransferase (E2 component of pyruvate dehydrogenase complex)	ENSMUSG00000000168	-0.0172378	0.919503	0.9988
Sdhd	66925	ENSMUSG00000000171	succinate dehydrogenase complex_ subunit D_ integral membrane protein	ENSMUSG00000000171	-0.180472	0.239021	0.9988
Fgf23	64654	ENSMUSG00000000182	fibroblast growth factor 23	ENSMUSG00000000182	-0.113674	0.41082	0.9988
Fgf6	14177	ENSMUSG00000000183	fibroblast growth factor 6	ENSMUSG00000000183	-0.0681165	0.44967	0.9988
Ccnd2	12444	ENSMUSG00000000184	cyclin D2	ENSMUSG00000000184	0.0816702	0.784729	0.9988
Gpr107	277463	ENSMUSG00000000194	G protein-coupled receptor 107	ENSMUSG00000000194	0.0978216	0.707837	0.9988
Nalcn	338370	ENSMUSG00000000197	sodium leak channel_ non-selective	ENSMUSG00000000197	-0.150424	0.44366	0.9988
Btbd17	72014	ENSMUSG00000000202	BTB (POZ) domain containing 17	ENSMUSG00000000202	0.218085	0.404051	0.9988
Slfn4	20558	ENSMUSG00000000204	schlafen 4	ENSMUSG00000000204	-0.099798	0.715844	0.9988
Th	21823	ENSMUSG00000000214	tyrosine hydroxylase	ENSMUSG00000000214	-0.00142473	0.986921	0.9988
Ins2	16334	ENSMUSG00000000215	insulin II	ENSMUSG00000000215	0.0204764	0.8787	0.9988
Scnn1g	20278	ENSMUSG00000000216	sodium channel_ nonvoltage-gated 1 gamma	ENSMUSG00000000216	0	1	1
Drp2	13497	ENSMUSG00000000223	dystrophin related protein 2	ENSMUSG00000000223	-0.14043	0.637242	0.9988
Tspan32	27027	ENSMUSG00000000244	tetraspanin 32	ENSMUSG00000000244	0.114984	0.582431	0.9988
Lhx2	16870	ENSMUSG00000000247	LIM homeobox protein 2	ENSMUSG00000000247	-0.00572549	0.983213	0.9988
Clec2g	70809	ENSMUSG00000000248	C-type lectin domain family 2_ member g	ENSMUSG00000000248	-0.0301304	0.907882	0.9988
Gmpr	66355	ENSMUSG00000000253	guanosine monophosphate reductase	ENSMUSG00000000253	-0.286408	0.239649	0.9988
Glra1	14654	ENSMUSG00000000263	glycine receptor_ alpha 1 subunit	ENSMUSG00000000263	-0.0464798	0.652534	0.9988
Mid2	23947	ENSMUSG00000000266	midline 2	ENSMUSG00000000266	0.0412832	0.872662	0.9988
Trim25	217069	ENSMUSG00000000275	tripartite motif-containing 25	ENSMUSG00000000275	-0.129176	0.639581	0.9988
Dgke	56077	ENSMUSG00000000276	diacylglycerol kinase_ epsilon	ENSMUSG00000000276	0.0826745	0.771926	0.9988
Scpep1	74617	ENSMUSG00000000278	serine carboxypeptidase 1	ENSMUSG00000000278	0.239503	0.367397	0.9988
Mnt	17428	ENSMUSG00000000282	max binding protein	ENSMUSG00000000282	0.158719	0.591593	0.9988
Itgb2	16414	ENSMUSG00000000290	integrin beta 2	ENSMUSG00000000290	0.257297	0.392624	0.9988
Hddc2	69692	ENSMUSG00000000295	HD domain containing 2	ENSMUSG00000000295	-0.356871	0.103901	0.9988
Tpd52l1	21987	ENSMUSG00000000296	tumor protein D52-like 1	ENSMUSG00000000296	-0.191863	0.508329	0.9988
Pemt	18618	ENSMUSG00000000301	phosphatidylethanolamine N-methyltransferase	ENSMUSG00000000301	-0.259906	0.238222	0.9988
Cdh1	12550	ENSMUSG00000000303	cadherin 1	ENSMUSG00000000303	-0.0356689	0.867143	0.9988
Cdh4	12561	ENSMUSG00000000305	cadherin 4	ENSMUSG00000000305	-0.00142473	0.986921	0.9988
Ckmt1	12716	ENSMUSG00000000308	creatine kinase_ mitochondrial 1_ ubiquitous	ENSMUSG00000000308	-0.162378	0.527129	0.9988
Bcl6b	12029	ENSMUSG00000000317	B cell CLL/lymphoma 6_ member B	ENSMUSG00000000317	-0.0215728	0.925661	0.9988
Clec10a	17312	ENSMUSG00000000318	C-type lectin domain family 10_ member A	ENSMUSG00000000318	-0.0128397	0.940399	0.9988
Alox12	11684	ENSMUSG00000000320	arachidonate 12-lipoxygenase	ENSMUSG00000000320	0.176561	0.525596	0.9988
Arvcf	11877	ENSMUSG00000000325	armadillo repeat gene deleted in velo-cardio-facial syndrome	ENSMUSG00000000325	0.188591	0.495168	0.9988
Comt	12846	ENSMUSG00000000326	catechol-O-methyltransferase	ENSMUSG00000000326	0.301755	0.101627	0.9988
Rtca	66368	ENSMUSG00000000339	RNA 3'-terminal phosphate cyclase	ENSMUSG00000000339	-0.146262	0.354618	0.9988
Dbt	13171	ENSMUSG00000000340	dihydrolipoamide branched chain transacylase E2	ENSMUSG00000000340	-0.24579	0.413923	0.9988
Dazap2	23994	ENSMUSG00000000346	DAZ associated protein 2	ENSMUSG00000000346	0.477743	0.0342499	0.9988
Mcts1	68995	ENSMUSG00000000355	malignant T cell amplified sequence 1	ENSMUSG00000000355	0.0118922	0.950393	0.9988
Rem1	19700	ENSMUSG00000000359	rad and gem related GTP binding protein 1	ENSMUSG00000000359	-0.120992	0.64765	0.9988
Rnf17	30054	ENSMUSG00000000365	ring finger protein 17	ENSMUSG00000000365	0	1	1
Trappc10	216131	ENSMUSG00000000374	trafficking protein particle complex 10	ENSMUSG00000000374	0.107624	0.624206	0.9988
Ccm2	216527	ENSMUSG00000000378	cerebral cavernous malformation 2	ENSMUSG00000000378	0.115202	0.586976	0.9988
Wap	22373	ENSMUSG00000000381	whey acidic protein	ENSMUSG00000000381	-0.00142473	0.986921	0.9988
Tbrg4	21379	ENSMUSG00000000384	transforming growth factor beta regulated gene 4	ENSMUSG00000000384	-0.0538704	0.791669	0.9988
Tmprss2	50528	ENSMUSG00000000385	transmembrane protease_ serine 2	ENSMUSG00000000385	0.0663354	0.74363	0.9988
Mx1	17857	ENSMUSG00000000386	MX dynamin-like GTPase 1	ENSMUSG00000000386	0.0532979	0.813519	0.9988
Fap	14089	ENSMUSG00000000392	fibroblast activation protein	ENSMUSG00000000392	-0.0808888	0.740774	0.9988
Gcg	14526	ENSMUSG00000000394	glucagon	ENSMUSG00000000394	0	1	1
Ndufa9	66108	ENSMUSG00000000399	NADH dehydrogenase (ubiquinone) 1 alpha subcomplex_ 9	ENSMUSG00000000399	-0.0427661	0.874927	0.9988
Egfl6	54156	ENSMUSG00000000402	EGF-like-domain_ multiple 6	ENSMUSG00000000402	-0.0122614	0.945761	0.9988
Lck	16818	ENSMUSG00000000409	lymphocyte protein tyrosine kinase	ENSMUSG00000000409	-0.181981	0.521498	0.9988
Tssk3	58864	ENSMUSG00000000411	testis-specific serine kinase 3	ENSMUSG00000000411	0.00821903	0.964846	0.9988
Cttnbp2	30785	ENSMUSG00000000416	cortactin binding protein 2	ENSMUSG00000000416	0	1	1
Galnt1	14423	ENSMUSG00000000420	UDP-N-acetyl-alpha-D-galactosamine:polypeptide N-acetylgalactosaminyltransferase 1	ENSMUSG00000000420	-0.0998775	0.712893	0.9988
Myf5	17877	ENSMUSG00000000435	myogenic factor 5	ENSMUSG00000000435	0.684652	0.0156382	0.916744
Mkrn2	67027	ENSMUSG00000000439	makorin_ ring finger protein_ 2	ENSMUSG00000000439	-0.0830767	0.76358	0.9988
Pparg	19016	ENSMUSG00000000440	peroxisome proliferator activated receptor gamma	ENSMUSG00000000440	0.146446	0.465345	0.9988
Raf1	110157	ENSMUSG00000000441	v-raf-leukemia viral oncogene 1	ENSMUSG00000000441	0.26256	0.290445	0.9988
Sept1	54204	ENSMUSG00000000486	septin 1	ENSMUSG00000000486	0.311361	0.289808	0.9988
Pdgfb	18591	ENSMUSG00000000489	platelet derived growth factor_ B polypeptide	ENSMUSG00000000489	0.259341	0.326764	0.9988
Acvrl1	11482	ENSMUSG00000000530	activin A receptor_ type II-like 1	ENSMUSG00000000530	0.326868	0.269556	0.9988
Grasp	56149	ENSMUSG00000000531	GRP1 (general receptor for phosphoinositides 1)-associated scaffold protein	ENSMUSG00000000531	-0.212981	0.478496	0.9988
Acvr1b	11479	ENSMUSG00000000532	activin A receptor_ type 1B	ENSMUSG00000000532	0.398726	0.0221309	0.9988
Tom1l2	216810	ENSMUSG00000000538	target of myb1-like 2 (chicken)	ENSMUSG00000000538	0.0755005	0.780929	0.9988
Gpa33	59290	ENSMUSG00000000544	glycoprotein A33 (transmembrane)	ENSMUSG00000000544	0.071419	0.785448	0.9988
Zfp385a	29813	ENSMUSG00000000552	zinc finger protein 385A	ENSMUSG00000000552	-0.0827043	0.69365	0.9988
Itga5	16402	ENSMUSG00000000555	integrin alpha 5 (fibronectin receptor alpha)	ENSMUSG00000000555	0.319416	0.138138	0.9988
Gabra2	14395	ENSMUSG00000000560	gamma-aminobutyric acid (GABA) A receptor_ subunit alpha 2	ENSMUSG00000000560	0.0228783	0.796725	0.9988
Wdr77	70465	ENSMUSG00000000561	WD repeat domain 77	ENSMUSG00000000561	-0.10366	0.630872	0.9988
Adora3	11542	ENSMUSG00000000562	adenosine A3 receptor	ENSMUSG00000000562	-0.0822205	0.616069	0.9988
Atp5f1	11950	ENSMUSG00000000563	ATP synthase_ H+ transporting_ mitochondrial F0 complex_ subunit B1	ENSMUSG00000000563	-0.16439	0.246958	0.9988
Sox9	20682	ENSMUSG00000000567	SRY (sex determining region Y)-box 9	ENSMUSG00000000567	0.304355	0.255943	0.9988
Hnrnpd	11991	ENSMUSG00000000568	heterogeneous nuclear ribonucleoprotein D	ENSMUSG00000000568	-0.0975175	0.577271	0.9988
Dynlt1c	100040563	ENSMUSG00000000579	dynein light chain Tctex-type 1C	ENSMUSG00000000579	0.0330016	0.912318	0.9988
C1d	57316	ENSMUSG00000000581	C1D nuclear receptor co-repressor	ENSMUSG00000000581	0.058941	0.807519	0.9988
Gm2a	14667	ENSMUSG00000000594	GM2 ganglioside activator protein	ENSMUSG00000000594	0.0237857	0.920949	0.9988
Krit1	79264	ENSMUSG00000000600	KRIT1_ ankyrin repeat containing	ENSMUSG00000000600	0.0930978	0.703308	0.9988
Clcn4-2	12727	ENSMUSG00000000605	chloride channel 4-2	ENSMUSG00000000605	0.226612	0.424113	0.9988
Vmn2r88	669149	ENSMUSG00000000606	vomeronasal 2_ receptor 88	ENSMUSG00000000606	0	1	1
Grm6	108072	ENSMUSG00000000617	glutamate receptor_ metabotropic 6	ENSMUSG00000000617	0	1	1
Sema4f	20355	ENSMUSG00000000627	sema domain_ immunoglobulin domain (Ig)_ TM domain_ and short cytoplasmic domain	ENSMUSG00000000627	0.926468	0.00149668	0.241916
Hk2	15277	ENSMUSG00000000628	hexokinase 2	ENSMUSG00000000628	0.596371	0.009232	0.697466
Myo18a	360013	ENSMUSG00000000631	myosin XVIIIA	ENSMUSG00000000631	-0.227233	0.122728	0.9988
Sez6	20370	ENSMUSG00000000632	seizure related gene 6	ENSMUSG00000000632	-0.203406	0.380928	0.9988
Haao	107766	ENSMUSG00000000673	3-hydroxyanthranilate 3_4-dioxygenase	ENSMUSG00000000673	0.299843	0.197083	0.9988
Cd52	23833	ENSMUSG00000000682	CD52 antigen	ENSMUSG00000000682	-0.0757392	0.795389	0.9988
Abhd15	67477	ENSMUSG00000000686	abhydrolase domain containing 15	ENSMUSG00000000686	-0.0383045	0.882392	0.9988
Hoxb6	15414	ENSMUSG00000000690	homeobox B6	ENSMUSG00000000690	-0.195029	0.516799	0.9988
Loxl3	16950	ENSMUSG00000000693	lysyl oxidase-like 3	ENSMUSG00000000693	0.365467	0.0562096	0.9988
Tcl1b5	27382	ENSMUSG00000000701	T cell leukemia/lymphoma 1B_ 5	ENSMUSG00000000701	0	1	1
Btn1a1	12231	ENSMUSG00000000706	butyrophilin_ subfamily 1_ member A1	ENSMUSG00000000706	-0.359302	0.124125	0.9988
Kat2b	18519	ENSMUSG00000000708	K(lysine) acetyltransferase 2B	ENSMUSG00000000708	0.417428	0.0139938	0.881272
Rab5b	19344	ENSMUSG00000000711	RAB5B_ member RAS oncogene family	ENSMUSG00000000711	0.241016	0.251042	0.9988
Cryba1	12957	ENSMUSG00000000724	crystallin_ beta A1	ENSMUSG00000000724	-0.0654128	0.460437	0.9988
Dnmt3l	54427	ENSMUSG00000000730	DNA (cytosine-5-)-methyltransferase 3-like	ENSMUSG00000000730	-0.075076	0.705091	0.9988
Aire	11634	ENSMUSG00000000731	autoimmune regulator (autoimmune polyendocrinopathy candidiasis ectodermal dystrophy)	ENSMUSG00000000731	1.51957	4.44657e-07	0.000418029
Icosl	50723	ENSMUSG00000000732	icos ligand	ENSMUSG00000000732	0.0169557	0.948051	0.9988
Spg7	234847	ENSMUSG00000000738	spastic paraplegia 7 homolog (human)	ENSMUSG00000000738	-0.0504629	0.84581	0.9988
Sult5a1	57429	ENSMUSG00000000739	sulfotransferase family 5A_ member 1	ENSMUSG00000000739	-0.0723225	0.810025	0.9988
Rpl13	270106	ENSMUSG00000000740	ribosomal protein L13	ENSMUSG00000000740	-0.036389	0.900133	0.9988
Chmp1a	234852	ENSMUSG00000000743	charged multivesicular body protein 1A	ENSMUSG00000000743	0.237541	0.224492	0.9988
Rpa1	68275	ENSMUSG00000000751	replication protein A1	ENSMUSG00000000751	-0.320202	0.252291	0.9988
Serpinf1	20317	ENSMUSG00000000753	serine (or cysteine) peptidase inhibitor_ clade F_ member 1	ENSMUSG00000000753	0.0741023	0.788422	0.9988
Tubgcp3	259279	ENSMUSG00000000759	tubulin_ gamma complex associated protein 3	ENSMUSG00000000759	-0.0351015	0.888056	0.9988
Oprm1	18390	ENSMUSG00000000766	opioid receptor_ mu 1	ENSMUSG00000000766	0	1	1
Polr3d	67065	ENSMUSG00000000776	polymerase (RNA) III (DNA directed) polypeptide D	ENSMUSG00000000776	-0.0513667	0.842325	0.9988
Tcf7	21414	ENSMUSG00000000782	transcription factor 7_ T cell specific	ENSMUSG00000000782	-0.368955	0.0199745	0.9988
Ddx3x	13205	ENSMUSG00000000787	DEAD/H (Asp-Glu-Ala-Asp/His) box polypeptide 3_ X-linked	ENSMUSG00000000787	0.137626	0.556361	0.9988
Il12rb1	16161	ENSMUSG00000000791	interleukin 12 receptor_ beta 1	ENSMUSG00000000791	0.230683	0.364349	0.9988
Slc5a5	114479	ENSMUSG00000000792	solute carrier family 5 (sodium iodide symporter)_ member 5	ENSMUSG00000000792	-0.0782278	0.773853	0.9988
Kcnn3	140493	ENSMUSG00000000794	potassium intermediate/small conductance calcium-activated channel_ subfamily N_ member 3	ENSMUSG00000000794	0.0265689	0.929612	0.9988
Usp32	237898	ENSMUSG00000000804	ubiquitin specific peptidase 32	ENSMUSG00000000804	0.109018	0.581171	0.9988
Car4	12351	ENSMUSG00000000805	carbonic anhydrase 4	ENSMUSG00000000805	0	1	1
Txnrd3	232223	ENSMUSG00000000811	thioredoxin reductase 3	ENSMUSG00000000811	0.0195877	0.934653	0.9988
Fasl	14103	ENSMUSG00000000817	Fas ligand (TNF superfamily_ member 6)	ENSMUSG00000000817	-0.0464798	0.652534	0.9988
Znf512b	269401	ENSMUSG00000000823	zinc finger protein 512B	ENSMUSG00000000823	-0.00728823	0.968946	0.9988
Dnajc5	13002	ENSMUSG00000000826	DnaJ (Hsp40) homolog_ subfamily C_ member 5	ENSMUSG00000000826	0.186614	0.296571	0.9988
Tpd52l2	66314	ENSMUSG00000000827	tumor protein D52-like 2	ENSMUSG00000000827	0.154944	0.340374	0.9988
Fmr1	14265	ENSMUSG00000000838	fragile X mental retardation syndrome 1	ENSMUSG00000000838	-0.0165383	0.942405	0.9988
Bcl11a	14025	ENSMUSG00000000861	B cell CLL/lymphoma 11A (zinc finger protein)	ENSMUSG00000000861	-0.0678397	0.549413	0.9988
Il4	16189	ENSMUSG00000000869	interleukin 4	ENSMUSG00000000869	0.00864638	0.976729	0.9988
Pxmp4	59038	ENSMUSG00000000876	peroxisomal membrane protein 4	ENSMUSG00000000876	-0.00226682	0.992146	0.999384
Dlg3	53310	ENSMUSG00000000881	discs_ large homolog 3 (Drosophila)	ENSMUSG00000000881	-0.148358	0.555796	0.9988
Gnb1l	13972	ENSMUSG00000000884	guanine nucleotide binding protein (G protein)_ beta polypeptide 1-like	ENSMUSG00000000884	-0.0849863	0.669858	0.9988
Dbh	13166	ENSMUSG00000000889	dopamine beta hydroxylase	ENSMUSG00000000889	-0.0656447	0.459454	0.9988
Mmp11	17385	ENSMUSG00000000901	matrix metallopeptidase 11	ENSMUSG00000000901	0.639266	0.0142227	0.887364
Smarcb1	20587	ENSMUSG00000000902	SWI/SNF related_ matrix associated_ actin dependent regulator of chromatin_ subfamily b_ member 1	ENSMUSG00000000902	-0.159218	0.457311	0.9988
Vpreb3	22364	ENSMUSG00000000903	pre-B lymphocyte gene 3	ENSMUSG00000000903	-0.0435833	0.846198	0.9988
Hip1r	29816	ENSMUSG00000000915	huntingtin interacting protein 1 related	ENSMUSG00000000915	0.443425	0.0933067	0.9988
Nsun5	100609	ENSMUSG00000000916	NOL1/NOP2/Sun domain family_ member 5	ENSMUSG00000000916	0.0812035	0.62477	0.9988
Top1mt	72960	ENSMUSG00000000934	DNA topoisomerase 1_ mitochondrial	ENSMUSG00000000934	-0.112335	0.654433	0.9988
Hoxa10	15395	ENSMUSG00000000938	homeobox A10	ENSMUSG00000000938	0.0995253	0.513759	0.9988
Hoxa4	15401	ENSMUSG00000000942	homeobox A4	ENSMUSG00000000942	0.0875708	0.753473	0.9988
Gm38393	NULL	ENSMUSG00000000948	predicted gene_ 38393	ENSMUSG00000000948	-0.024978	0.820231	0.9988
Mmp14	17387	ENSMUSG00000000957	matrix metallopeptidase 14 (membrane-inserted)	ENSMUSG00000000957	0.49239	0.000747929	0.148943
Slc7a7	20540	ENSMUSG00000000958	solute carrier family 7 (cationic amino acid transporter_ y+ system)_ member 7	ENSMUSG00000000958	-0.0477542	0.869972	0.9988
Oxa1l	69089	ENSMUSG00000000959	oxidase assembly 1-like	ENSMUSG00000000959	-0.171624	0.565835	0.9988
Heatr6	217026	ENSMUSG00000000976	HEAT repeat containing 6	ENSMUSG00000000976	-0.119142	0.544372	0.9988
Ccl3	20302	ENSMUSG00000000982	chemokine (C-C motif) ligand 3	ENSMUSG00000000982	-0.364832	0.0681993	0.9988
Wfdc18	14038	ENSMUSG00000000983	WAP four-disulfide core domain 18	ENSMUSG00000000983	-0.169733	0.43307	0.9988
Icam4	78369	ENSMUSG00000001014	intercellular adhesion molecule 4_ Landsteiner-Wiener blood group	ENSMUSG00000001014	0.269071	0.321913	0.9988
Ilf2	67781	ENSMUSG00000001016	interleukin enhancer binding factor 2	ENSMUSG00000001016	-0.441342	0.0031448	0.373562
Chtop	66511	ENSMUSG00000001017	chromatin target of PRMT1	ENSMUSG00000001017	-0.100692	0.54036	0.9988
Snapin	20615	ENSMUSG00000001018	SNAP-associated protein	ENSMUSG00000001018	-0.0913828	0.678163	0.9988
S100a4	20198	ENSMUSG00000001020	S100 calcium binding protein A4	ENSMUSG00000001020	-0.0337835	0.908995	0.9988
S100a3	20197	ENSMUSG00000001021	S100 calcium binding protein A3	ENSMUSG00000001021	0.207984	0.441925	0.9988
S100a5	20199	ENSMUSG00000001023	S100 calcium binding protein A5	ENSMUSG00000001023	-0.1122	0.525618	0.9988
S100a6	20200	ENSMUSG00000001025	S100 calcium binding protein A6 (calcyclin)	ENSMUSG00000001025	0.228123	0.175996	0.9988
Scn4a	110880	ENSMUSG00000001027	sodium channel_ voltage-gated_ type IV_ alpha	ENSMUSG00000001027	-0.0873584	0.676275	0.9988
Icam2	15896	ENSMUSG00000001029	intercellular adhesion molecule 2	ENSMUSG00000001029	-0.104882	0.649372	0.9988
Mapk7	23939	ENSMUSG00000001034	mitogen-activated protein kinase 7	ENSMUSG00000001034	0.213928	0.143141	0.9988
Epn2	13855	ENSMUSG00000001036	epsin 2	ENSMUSG00000001036	-0.15854	0.543974	0.9988
B9d1	27078	ENSMUSG00000001039	B9 protein domain 1	ENSMUSG00000001039	-0.267071	0.353194	0.9988
Sec24b	99683	ENSMUSG00000001052	Sec24 related gene family_ member B (S. cerevisiae)	ENSMUSG00000001052	-0.166251	0.438338	0.9988
N4bp3	212706	ENSMUSG00000001053	NEDD4 binding protein 3	ENSMUSG00000001053	-0.18636	0.461225	0.9988
Rmnd5b	66089	ENSMUSG00000001054	required for meiotic nuclear division 5 homolog B (S. cerevisiae)	ENSMUSG00000001054	-0.0265351	0.915686	0.9988
Nhp2	52530	ENSMUSG00000001056	NHP2 ribonucleoprotein	ENSMUSG00000001056	-0.270954	0.258389	0.9988
Vps9d1	72325	ENSMUSG00000001062	VPS9 domain containing 1	ENSMUSG00000001062	0.100478	0.547331	0.9988
Zfp276	57247	ENSMUSG00000001065	zinc finger protein (C2H2 type) 276	ENSMUSG00000001065	0.229279	0.142766	0.9988
C1ql4	239659	ENSMUSG00000001076	complement component 1_ q subcomponent-like 4	ENSMUSG00000001076	0.00974199	0.970117	0.9988
Mfsd10	68294	ENSMUSG00000001082	major facilitator superfamily domain containing 10	ENSMUSG00000001082	0.343454	0.133344	0.9988
Luzp1	269593	ENSMUSG00000001089	leucine zipper protein 1	ENSMUSG00000001089	-0.135391	0.51733	0.9988
Slc13a2	20500	ENSMUSG00000001095	solute carrier family 13 (sodium-dependent dicarboxylate transporter)_ member 2	ENSMUSG00000001095	-0.00826097	0.946984	0.9988
Kctd10	330171	ENSMUSG00000001098	potassium channel tetramerisation domain containing 10	ENSMUSG00000001098	-0.63477	1.23118e-05	0.00723409
Poldip2	67811	ENSMUSG00000001100	polymerase (DNA-directed)_ delta interacting protein 2	ENSMUSG00000001100	-0.0911018	0.62749	0.9988
Sebox	18292	ENSMUSG00000001103	SEBOX homeobox	ENSMUSG00000001103	0.0274613	0.890801	0.9988
Ift20	55978	ENSMUSG00000001105	intraflagellar transport 20	ENSMUSG00000001105	-0.11982	0.582915	0.9988
Col6a1	12833	ENSMUSG00000001119	collagen_ type VI_ alpha 1	ENSMUSG00000001119	-0.132466	0.539573	0.9988
Pcbp3	59093	ENSMUSG00000001120	poly(rC) binding protein 3	ENSMUSG00000001120	0.0355277	0.863767	0.9988
Lgals9	16859	ENSMUSG00000001123	lectin_ galactose binding_ soluble 9	ENSMUSG00000001123	0.144274	0.629487	0.9988
Araf	11836	ENSMUSG00000001127	v-raf murine sarcoma 3611 viral oncogene homolog	ENSMUSG00000001127	0.103635	0.690377	0.9988
Cfp	18636	ENSMUSG00000001128	complement factor properdin	ENSMUSG00000001128	0.320402	0.19056	0.9988
Timp1	21857	ENSMUSG00000001131	tissue inhibitor of metalloproteinase 1	ENSMUSG00000001131	-0.1642	0.431817	0.9988
Uxt	22294	ENSMUSG00000001134	ubiquitously expressed transcript	ENSMUSG00000001134	-0.169534	0.43332	0.9988
Cnnm3	94218	ENSMUSG00000001138	cyclin M3	ENSMUSG00000001138	0.12205	0.601262	0.9988
Lman2l	214895	ENSMUSG00000001143	lectin_ mannose-binding 2-like	ENSMUSG00000001143	0.0276948	0.872928	0.9988
Mcm3ap	54387	ENSMUSG00000001150	minichromosome maintenance deficient 3 (S. cerevisiae) associated protein	ENSMUSG00000001150	0.149057	0.552869	0.9988
Pcnt	18541	ENSMUSG00000001151	pericentrin (kendrin)	ENSMUSG00000001151	-0.0994902	0.698135	0.9988
Ftcd	14317	ENSMUSG00000001155	formiminotransferase cyclodeaminase	ENSMUSG00000001155	0.254242	0.256596	0.9988
Mxd1	17119	ENSMUSG00000001156	MAX dimerization protein 1	ENSMUSG00000001156	0.0965178	0.734177	0.9988
Gmcl1	23885	ENSMUSG00000001157	germ cell-less homolog 1 (Drosophila)	ENSMUSG00000001157	-0.305673	0.107736	0.9988
Snrnp27	66618	ENSMUSG00000001158	small nuclear ribonucleoprotein 27 (U4/U6.U5)	ENSMUSG00000001158	-0.141122	0.526092	0.9988
Oas1c	114643	ENSMUSG00000001166	2'-5' oligoadenylate synthetase 1C	ENSMUSG00000001166	-0.0419782	0.876107	0.9988
Oas1h	246729	ENSMUSG00000001168	2'-5' oligoadenylate synthetase 1H	ENSMUSG00000001168	-0.107358	0.527372	0.9988
Ocrl	320634	ENSMUSG00000001173	oculocerebrorenal syndrome of Lowe	ENSMUSG00000001173	0.234718	0.302762	0.9988
Calm1	12313	ENSMUSG00000001175	calmodulin 1	ENSMUSG00000001175	-0.24978	0.357147	0.9988
Agpat3	28169	ENSMUSG00000001211	1-acylglycerol-3-phosphate O-acyltransferase 3	ENSMUSG00000001211	0.0458998	0.835537	0.9988
Slc26a3	13487	ENSMUSG00000001225	solute carrier family 26_ member 3	ENSMUSG00000001225	0.0154918	0.859478	0.9988
Sema6b	20359	ENSMUSG00000001227	sema domain_ transmembrane domain (TM)_ and cytoplasmic domain_ (semaphorin) 6B	ENSMUSG00000001227	0.378599	0.208432	0.9988
Uhrf1	18140	ENSMUSG00000001228	ubiquitin-like_ containing PHD and RING finger domains_ 1	ENSMUSG00000001228	-0.225899	0.423077	0.9988
Dpp9	224897	ENSMUSG00000001229	dipeptidylpeptidase 9	ENSMUSG00000001229	0.0677457	0.791064	0.9988
Ramp2	54409	ENSMUSG00000001240	receptor (calcitonin) activity modifying protein 2	ENSMUSG00000001240	-0.465891	0.068503	0.9988
Lsr	54135	ENSMUSG00000001247	lipolysis stimulated lipoprotein receptor	ENSMUSG00000001247	0.0761326	0.666432	0.9988
Gramd1a	52857	ENSMUSG00000001248	GRAM domain containing 1A	ENSMUSG00000001248	-0.032219	0.905268	0.9988
Hpn	15451	ENSMUSG00000001249	hepsin	ENSMUSG00000001249	-0.091094	0.739994	0.9988
Gabrg1	14405	ENSMUSG00000001260	gamma-aminobutyric acid (GABA) A receptor_ subunit gamma 1	ENSMUSG00000001260	0	1	1
Ckb	12709	ENSMUSG00000001270	creatine kinase_ brain	ENSMUSG00000001270	-0.134502	0.566266	0.9988
Sp1	20683	ENSMUSG00000001280	trans-acting transcription factor 1	ENSMUSG00000001280	0.001855	0.994624	0.999867
Itgb7	16421	ENSMUSG00000001281	integrin beta 7	ENSMUSG00000001281	0.813728	0.00101345	0.177923
Myg1	60315	ENSMUSG00000001285	melanocyte proliferating gene 1	ENSMUSG00000001285	0.00227822	0.990646	0.999233
Rarg	19411	ENSMUSG00000001288	retinoic acid receptor_ gamma	ENSMUSG00000001288	0.10198	0.689053	0.9988
Pfdn5	56612	ENSMUSG00000001289	prefoldin 5	ENSMUSG00000001289	0.108634	0.708552	0.9988
Efnb2	13642	ENSMUSG00000001300	ephrin B2	ENSMUSG00000001300	0.380738	0.160308	0.9988
Rrp15	67223	ENSMUSG00000001305	ribosomal RNA processing 15 homolog (S. cerevisiae)	ENSMUSG00000001305	-0.16031	0.476726	0.9988
Rnd2	11858	ENSMUSG00000001313	Rho family GTPase 2	ENSMUSG00000001313	-0.457644	0.0656669	0.9988
Srr	27364	ENSMUSG00000001323	serine racemase	ENSMUSG00000001323	-0.17238	0.310925	0.9988
Sync	68828	ENSMUSG00000001333	syncoilin	ENSMUSG00000001333	0.225643	0.415305	0.9988
Fndc5	384061	ENSMUSG00000001334	fibronectin type III domain containing 5	ENSMUSG00000001334	-0.0331184	0.893152	0.9988
Acp5	11433	ENSMUSG00000001348	acid phosphatase 5_ tartrate resistant	ENSMUSG00000001348	0.725454	0.0142915	0.887364
Cnn1	12797	ENSMUSG00000001349	calponin 1	ENSMUSG00000001349	0.675193	0.0246726	0.9988
Fbxo9	71538	ENSMUSG00000001366	f-box protein 9	ENSMUSG00000001366	0.0078448	0.97224	0.9988
Ccdc132	73288	ENSMUSG00000001376	coiled-coil domain containing 132	ENSMUSG00000001376	-0.169801	0.498473	0.9988
Hars	15115	ENSMUSG00000001380	histidyl-tRNA synthetase	ENSMUSG00000001380	-0.107263	0.70452	0.9988
Zmat2	66492	ENSMUSG00000001383	zinc finger_ matrin type 2	ENSMUSG00000001383	-0.247161	0.254843	0.9988
Ube2c	68612	ENSMUSG00000001403	ubiquitin-conjugating enzyme E2C	ENSMUSG00000001403	-0.669794	0.00472112	0.482434
Smg5	229512	ENSMUSG00000001415	Smg-5 homolog_ nonsense mediated mRNA decay factor (C. elegans)	ENSMUSG00000001415	-0.143935	0.470767	0.9988
Cct3	12462	ENSMUSG00000001416	chaperonin containing Tcp1_ subunit 3 (gamma)	ENSMUSG00000001416	-0.280349	0.299869	0.9988
Glmp	56700	ENSMUSG00000001418	glycosylated lysosomal membrane protein	ENSMUSG00000001418	0.273618	0.183094	0.9988
Mef2d	17261	ENSMUSG00000001419	myocyte enhancer factor 2D	ENSMUSG00000001419	0.136832	0.619949	0.9988
Tmem79	71913	ENSMUSG00000001420	transmembrane protein 79	ENSMUSG00000001420	-0.162108	0.58148	0.9988
Snd1	56463	ENSMUSG00000001424	staphylococcal nuclease and tudor domain containing 1	ENSMUSG00000001424	-0.266063	0.223216	0.9988
Col18a1	12822	ENSMUSG00000001435	collagen_ type XVIII_ alpha 1	ENSMUSG00000001435	0.00737447	0.980214	0.9988
Slc19a1	20509	ENSMUSG00000001436	solute carrier family 19 (folate transporter)_ member 1	ENSMUSG00000001436	-0.131725	0.452366	0.9988
Kpnb1	16211	ENSMUSG00000001440	karyopherin (importin) beta 1	ENSMUSG00000001440	-0.0345104	0.848659	0.9988
Npepps	19155	ENSMUSG00000001441	aminopeptidase puromycin sensitive	ENSMUSG00000001441	0.34556	0.18588	0.9988
Tbx21	57765	ENSMUSG00000001444	T-box 21	ENSMUSG00000001444	-0.0380152	0.742451	0.9988
Mrpl10	107732	ENSMUSG00000001445	mitochondrial ribosomal protein L10	ENSMUSG00000001445	-0.0589995	0.757505	0.9988
Cyp51	13121	ENSMUSG00000001467	cytochrome P450_ family 51	ENSMUSG00000001467	-0.659143	0.024815	0.9988
Tcf25	66855	ENSMUSG00000001472	transcription factor 25 (basic helix-loop-helix)	ENSMUSG00000001472	0.123908	0.591418	0.9988
Tubb6	67951	ENSMUSG00000001473	tubulin_ beta 6 class V	ENSMUSG00000001473	-0.190957	0.515425	0.9988
Def8	23854	ENSMUSG00000001482	differentially expressed in FDCP 8	ENSMUSG00000001482	-0.109175	0.550564	0.9988
Meox1	17285	ENSMUSG00000001493	mesenchyme homeobox 1	ENSMUSG00000001493	-0.331755	0.204324	0.9988
Sost	74499	ENSMUSG00000001494	sclerostin	ENSMUSG00000001494	0	1	1
Nkx2-1	21869	ENSMUSG00000001496	NK2 homeobox 1	ENSMUSG00000001496	0	1	1
Pax9	18511	ENSMUSG00000001497	paired box 9	ENSMUSG00000001497	-0.0456529	0.698395	0.9988
Irx2	16372	ENSMUSG00000001504	Iroquois related homeobox 2 (Drosophila)	ENSMUSG00000001504	-0.00323891	0.975084	0.9988
Col1a1	12842	ENSMUSG00000001506	collagen_ type I_ alpha 1	ENSMUSG00000001506	0.449976	0.0276053	0.9988
Itga3	16400	ENSMUSG00000001507	integrin alpha 3	ENSMUSG00000001507	0.374833	0.0328846	0.9988
Sgca	20391	ENSMUSG00000001508	sarcoglycan_ alpha (dystrophin-associated glycoprotein)	ENSMUSG00000001508	-0.0260142	0.931067	0.9988
Dlx3	13393	ENSMUSG00000001510	distal-less homeobox 3	ENSMUSG00000001510	0.445803	0.132093	0.9988
Foxm1	14235	ENSMUSG00000001517	forkhead box M1	ENSMUSG00000001517	-0.471493	0.115263	0.9988
Itfg2	101142	ENSMUSG00000001518	integrin alpha FG-GAP repeat containing 2	ENSMUSG00000001518	0.00387749	0.987621	0.9988
Nrip2	60345	ENSMUSG00000001520	nuclear receptor interacting protein 2	ENSMUSG00000001520	0.438482	0.11536	0.9988
Tulp3	22158	ENSMUSG00000001521	tubby-like protein 3	ENSMUSG00000001521	-0.0226054	0.925396	0.9988
Gtf2h4	14885	ENSMUSG00000001524	general transcription factor II H_ polypeptide 4	ENSMUSG00000001524	-0.067621	0.804516	0.9988
Tubb5	22154	ENSMUSG00000001525	tubulin_ beta 5 class I	ENSMUSG00000001525	-0.303399	0.0508212	0.9988
Ell2	192657	ENSMUSG00000001542	elongation factor RNA polymerase II 2	ENSMUSG00000001542	-0.0867793	0.672991	0.9988
Jup	16480	ENSMUSG00000001552	junction plakoglobin	ENSMUSG00000001552	-0.181304	0.442039	0.9988
Fkbp10	14230	ENSMUSG00000001555	FK506 binding protein 10	ENSMUSG00000001555	0.126248	0.3996	0.9988
Klhl10	66720	ENSMUSG00000001558	kelch-like 10	ENSMUSG00000001558	-0.244357	0.396957	0.9988
Mnx1	15285	ENSMUSG00000001566	motor neuron and pancreas homeobox 1	ENSMUSG00000001566	-0.0604183	0.488679	0.9988
Nom1	433864	ENSMUSG00000001569	nucleolar protein with MIF4G domain 1	ENSMUSG00000001569	0.182174	0.349928	0.9988
Ergic1	67458	ENSMUSG00000001576	endoplasmic reticulum-golgi intermediate compartment (ERGIC) 1	ENSMUSG00000001576	-0.0676927	0.722052	0.9988
Tnk1	83813	ENSMUSG00000001583	tyrosine kinase_ non-receptor_ 1	ENSMUSG00000001583	-0.0798664	0.541345	0.9988
Acap1	216859	ENSMUSG00000001588	ArfGAP with coiled-coil_ ankyrin repeat and PH domains 1	ENSMUSG00000001588	1.30588	9.50149e-06	0.00589881
Tcea3	21401	ENSMUSG00000001604	transcription elongation factor A (SII)_ 3	ENSMUSG00000001604	-0.311186	0.297272	0.9988
Csn3	12994	ENSMUSG00000001622	casein kappa	ENSMUSG00000001622	-0.00996302	0.932445	0.9988
Ifrd1	15982	ENSMUSG00000001627	interferon-related developmental regulator 1	ENSMUSG00000001627	0.058608	0.840158	0.9988
Stk38l	232533	ENSMUSG00000001630	serine/threonine kinase 38 like	ENSMUSG00000001630	0.223562	0.202748	0.9988
Brpf1	78783	ENSMUSG00000001632	bromodomain and PHD finger containing_ 1	ENSMUSG00000001632	0.15315	0.529819	0.9988
Akr1b3	11677	ENSMUSG00000001642	aldo-keto reductase family 1_ member B3 (aldose reductase)	ENSMUSG00000001642	-0.57073	0.0045531	0.472764
Hoxc13	15422	ENSMUSG00000001655	homeobox C13	ENSMUSG00000001655	0.0393182	0.868622	0.9988
Hoxc11	109663	ENSMUSG00000001656	homeobox C11	ENSMUSG00000001656	0.042114	0.81516	0.9988
Hoxc8	15426	ENSMUSG00000001657	homeobox C8	ENSMUSG00000001657	0.147771	0.566294	0.9988
Hoxc6	15425	ENSMUSG00000001661	homeobox C6	ENSMUSG00000001661	-0.0138345	0.957056	0.9988
Gstt1	14871	ENSMUSG00000001663	glutathione S-transferase_ theta 1	ENSMUSG00000001663	-0.135464	0.648963	0.9988
Gstt3	103140	ENSMUSG00000001665	glutathione S-transferase_ theta 3	ENSMUSG00000001665	0.351714	0.233241	0.9988
Ddt	13202	ENSMUSG00000001666	D-dopachrome tautomerase	ENSMUSG00000001666	-0.13376	0.529036	0.9988
Tat	234724	ENSMUSG00000001670	tyrosine aminotransferase	ENSMUSG00000001670	-0.00142473	0.986921	0.9988
Marveld3	73608	ENSMUSG00000001672	MARVEL (membrane-associating) domain containing 3	ENSMUSG00000001672	0.0339306	0.846962	0.9988
Ddx18	66942	ENSMUSG00000001674	DEAD (Asp-Glu-Ala-Asp) box polypeptide 18	ENSMUSG00000001674	0.0245283	0.92017	0.9988
Ubl3	24109	ENSMUSG00000001687	ubiquitin-like 3	ENSMUSG00000001687	-0.18367	0.389758	0.9988
Gramd3	107022	ENSMUSG00000001700	GRAM domain containing 3	ENSMUSG00000001700	0.212805	0.448753	0.9988
Eef1e1	66143	ENSMUSG00000001707	eukaryotic translation elongation factor 1 epsilon 1	ENSMUSG00000001707	-0.270123	0.227457	0.9988
Akt1	11651	ENSMUSG00000001729	thymoma viral proto-oncogene 1	ENSMUSG00000001729	0.120569	0.402202	0.9988
Cldn15	60363	ENSMUSG00000001739	claudin 15	ENSMUSG00000001739	0.019477	0.919689	0.9988
Il16	16170	ENSMUSG00000001741	interleukin 16	ENSMUSG00000001741	-0.284503	0.331495	0.9988
Tcirg1	27060	ENSMUSG00000001750	T cell_ immune regulator 1_ ATPase_ H+ transporting_ lysosomal V0 protein A3	ENSMUSG00000001750	0.162735	0.449293	0.9988
Naglu	27419	ENSMUSG00000001751	alpha-N-acetylglucosaminidase (Sanfilippo disease IIIB)	ENSMUSG00000001751	0.408228	0.0834838	0.9988
Coasy	71743	ENSMUSG00000001755	Coenzyme A synthase	ENSMUSG00000001755	-0.0229689	0.90401	0.9988
Smo	319757	ENSMUSG00000001761	smoothened_ frizzled class receptor	ENSMUSG00000001761	0.0140228	0.961487	0.9988
Tspan33	232670	ENSMUSG00000001763	tetraspanin 33	ENSMUSG00000001763	0.26208	0.37914	0.9988
Crnkl1	66877	ENSMUSG00000001767	Crn_ crooked neck-like 1 (Drosophila)	ENSMUSG00000001767	-0.0337438	0.861226	0.9988
Rin2	74030	ENSMUSG00000001768	Ras and Rab interactor 2	ENSMUSG00000001768	-0.0193401	0.91539	0.9988
Folh1	53320	ENSMUSG00000001773	folate hydrolase 1	ENSMUSG00000001773	0	1	1
Chordc1	66917	ENSMUSG00000001774	cysteine and histidine-rich domain (CHORD)-containing_ zinc-binding protein 1	ENSMUSG00000001774	-0.146456	0.539083	0.9988
Rtcb	28088	ENSMUSG00000001783	RNA 2'_3'-cyclic phosphate and 5'-OH ligase	ENSMUSG00000001783	0.0552823	0.739904	0.9988
Pwp1	103136	ENSMUSG00000001785	PWP1 homolog (S. cerevisiae)	ENSMUSG00000001785	-0.128156	0.479645	0.9988
Fbxo7	69754	ENSMUSG00000001786	F-box protein 7	ENSMUSG00000001786	0.0498569	0.786862	0.9988
Capns1	12336	ENSMUSG00000001794	calpain_ small subunit 1	ENSMUSG00000001794	0.111991	0.577266	0.9988
Lrp3	435965	ENSMUSG00000001802	low density lipoprotein receptor-related protein 3	ENSMUSG00000001802	-0.172821	0.437057	0.9988
Dsg4	16769	ENSMUSG00000001804	desmoglein 4	ENSMUSG00000001804	0	1	1
Evx2	14029	ENSMUSG00000001815	even skipped homeotic gene 2 homolog	ENSMUSG00000001815	-0.117196	0.452625	0.9988
Hoxd13	15433	ENSMUSG00000001819	homeobox D13	ENSMUSG00000001819	-0.189144	0.365856	0.9988
Hoxd12	15432	ENSMUSG00000001823	homeobox D12	ENSMUSG00000001823	-0.00697793	0.937361	0.9988
Folr1	14275	ENSMUSG00000001827	folate receptor 1 (adult)	ENSMUSG00000001827	0.0487238	0.83018	0.9988
Clpb	20480	ENSMUSG00000001829	ClpB caseinolytic peptidase B	ENSMUSG00000001829	-0.263406	0.128326	0.9988
Sept7	235072	ENSMUSG00000001833	septin 7	ENSMUSG00000001833	-0.0620955	0.788261	0.9988
Zdhhc4	72881	ENSMUSG00000001844	zinc finger_ DHHC domain containing 4	ENSMUSG00000001844	0.146175	0.488312	0.9988
Rac1	19353	ENSMUSG00000001847	RAS-related C3 botulinum substrate 1	ENSMUSG00000001847	-0.127257	0.411692	0.9988
Nup214	227720	ENSMUSG00000001855	nucleoporin 214	ENSMUSG00000001855	0.0953124	0.633664	0.9988
Aif1l	108897	ENSMUSG00000001864	allograft inflammatory factor 1-like	ENSMUSG00000001864	0.2224	0.245067	0.9988
Cpa3	12873	ENSMUSG00000001865	carboxypeptidase A3_ mast cell	ENSMUSG00000001865	0	1	1
Ltbp1	268977	ENSMUSG00000001870	latent transforming growth factor beta binding protein 1	ENSMUSG00000001870	0.0318004	0.834392	0.9988
Ugp2	216558	ENSMUSG00000001891	UDP-glucose pyrophosphorylase 2	ENSMUSG00000001891	-0.0416946	0.821803	0.9988
Kcnh6	192775	ENSMUSG00000001901	potassium voltage-gated channel_ subfamily H (eag-related)_ member 6	ENSMUSG00000001901	-0.164374	0.5388	0.9988
Trmt1	212528	ENSMUSG00000001909	tRNA methyltransferase 1	ENSMUSG00000001909	-0.0987497	0.726178	0.9988
Nacc1	66830	ENSMUSG00000001910	nucleus accumbens associated 1_ BEN and BTB (POZ) domain containing	ENSMUSG00000001910	-0.0637226	0.784519	0.9988
Nfix	18032	ENSMUSG00000001911	nuclear factor I/X	ENSMUSG00000001911	0.195394	0.274468	0.9988
Slc1a5	20514	ENSMUSG00000001918	solute carrier family 1 (neutral amino acid transporter)_ member 5	ENSMUSG00000001918	-0.383334	0.122924	0.9988
Uba1	22201	ENSMUSG00000001924	ubiquitin-like modifier activating enzyme 1	ENSMUSG00000001924	-0.0945777	0.611708	0.9988
Vwf	22371	ENSMUSG00000001930	Von Willebrand factor homolog	ENSMUSG00000001930	0.00436361	0.98839	0.9988
Siae	22619	ENSMUSG00000001942	sialic acid acetylesterase	ENSMUSG00000001942	-0.303554	0.290143	0.9988
Vsig2	57276	ENSMUSG00000001943	V-set and immunoglobulin domain containing 2	ENSMUSG00000001943	-0.0364065	0.728369	0.9988
Esam	69524	ENSMUSG00000001946	endothelial cell-specific adhesion molecule	ENSMUSG00000001946	-0.0646193	0.733537	0.9988
Spa17	20686	ENSMUSG00000001948	sperm autoantigenic protein 17	ENSMUSG00000001948	-0.156536	0.596171	0.9988
Fam50a	108160	ENSMUSG00000001962	family with sequence similarity 50_ member A	ENSMUSG00000001962	0.125947	0.583674	0.9988
Emd	13726	ENSMUSG00000001964	emerin	ENSMUSG00000001964	-0.0839386	0.644934	0.9988
Taco1	70207	ENSMUSG00000001983	translational activator of mitochondrially encoded cytochrome c oxidase I	ENSMUSG00000001983	-0.212808	0.478703	0.9988
Grik3	14807	ENSMUSG00000001985	glutamate receptor_ ionotropic_ kainate 3	ENSMUSG00000001985	-0.00637167	0.951403	0.9988
Gria3	53623	ENSMUSG00000001986	glutamate receptor_ ionotropic_ AMPA3 (alpha 3)	ENSMUSG00000001986	-0.122846	0.507109	0.9988
Npas1	18142	ENSMUSG00000001988	neuronal PAS domain protein 1	ENSMUSG00000001988	0.126659	0.645608	0.9988
Sipa1l2	244668	ENSMUSG00000001995	signal-induced proliferation-associated 1 like 2	ENSMUSG00000001995	0.264176	0.312222	0.9988
Ap4e1	108011	ENSMUSG00000001998	adaptor-related protein complex AP-4_ epsilon 1	ENSMUSG00000001998	-0.0158295	0.951042	0.9988
Blvra	109778	ENSMUSG00000001999	biliverdin reductase A	ENSMUSG00000001999	0.0318948	0.907976	0.9988
Pdzd4	245469	ENSMUSG00000002006	PDZ domain containing 4	ENSMUSG00000002006	-0.14679	0.585244	0.9988
Srpk3	56504	ENSMUSG00000002007	serine/arginine-rich protein specific kinase 3	ENSMUSG00000002007	-0.150938	0.541554	0.9988
Idh3g	15929	ENSMUSG00000002010	isocitrate dehydrogenase 3 (NAD+)_ gamma	ENSMUSG00000002010	-0.180516	0.402907	0.9988
Pnck	93843	ENSMUSG00000002012	pregnancy upregulated non-ubiquitously expressed CaM kinase	ENSMUSG00000002012	-0.0372992	0.798374	0.9988
Ssr4	20832	ENSMUSG00000002014	signal sequence receptor_ delta	ENSMUSG00000002014	-0.155789	0.50365	0.9988
Bcap31	27061	ENSMUSG00000002015	B cell receptor associated protein 31	ENSMUSG00000002015	0.081	0.693502	0.9988
Fam98a	72722	ENSMUSG00000002017	family with sequence similarity 98_ member A	ENSMUSG00000002017	-0.172673	0.281533	0.9988
Ltbp2	16997	ENSMUSG00000002020	latent transforming growth factor beta binding protein 2	ENSMUSG00000002020	0.205015	0.381324	0.9988
Kmt2a	214162	ENSMUSG00000002028	lysine (K)-specific methyltransferase 2A	ENSMUSG00000002028	0.0695432	0.794642	0.9988
Ift46	76568	ENSMUSG00000002031	intraflagellar transport 46	ENSMUSG00000002031	0.00693379	0.967383	0.9988
Tmem25	71687	ENSMUSG00000002032	transmembrane protein 25	ENSMUSG00000002032	0.0574106	0.84675	0.9988
Cd3g	12502	ENSMUSG00000002033	CD3 antigen_ gamma polypeptide	ENSMUSG00000002033	0.035913	0.856207	0.9988
Trappc6a	67091	ENSMUSG00000002043	trafficking protein particle complex 6A	ENSMUSG00000002043	0.654374	0.0183054	0.984809
Supt6	20926	ENSMUSG00000002052	suppressor of Ty 6	ENSMUSG00000002052	0.230998	0.157982	0.9988
Spag5	54141	ENSMUSG00000002055	sperm associated antigen 5	ENSMUSG00000002055	-0.515026	0.0732504	0.9988
Foxn1	15218	ENSMUSG00000002057	forkhead box N1	ENSMUSG00000002057	0.826798	0.00594453	0.554104
Unc119	22248	ENSMUSG00000002058	unc-119 homolog (C. elegans)	ENSMUSG00000002058	-0.181902	0.453874	0.9988
Rab34	19376	ENSMUSG00000002059	RAB34_ member RAS oncogene family	ENSMUSG00000002059	0.142061	0.316898	0.9988
Sdf2	20316	ENSMUSG00000002064	stromal cell derived factor 2	ENSMUSG00000002064	0.236071	0.248096	0.9988
Ccne1	12447	ENSMUSG00000002068	cyclin E1	ENSMUSG00000002068	-0.0956587	0.745052	0.9988
Hsf2bp	74377	ENSMUSG00000002076	heat shock transcription factor 2 binding protein	ENSMUSG00000002076	-0.20061	0.489525	0.9988
Bbc3	170770	ENSMUSG00000002083	BCL2 binding component 3	ENSMUSG00000002083	0.154562	0.600446	0.9988
Mybpc3	17868	ENSMUSG00000002100	myosin binding protein C_ cardiac	ENSMUSG00000002100	-0.059135	0.497498	0.9988
Psmc3	19182	ENSMUSG00000002102	proteasome (prosome_ macropain) 26S subunit_ ATPase 3	ENSMUSG00000002102	-0.0333889	0.895761	0.9988
Acp2	11432	ENSMUSG00000002103	acid phosphatase 2_ lysosomal	ENSMUSG00000002103	0.191381	0.495747	0.9988
Rapsn	19400	ENSMUSG00000002104	receptor-associated protein of the synapse	ENSMUSG00000002104	0.765919	0.00947675	0.703889
Slc39a13	68427	ENSMUSG00000002105	solute carrier family 39 (metal ion transporter)_ member 13	ENSMUSG00000002105	0.118148	0.667966	0.9988
Celf2	14007	ENSMUSG00000002107	CUGBP_ Elav-like family member 2	ENSMUSG00000002107	-0.178225	0.269498	0.9988
Nr1h3	22259	ENSMUSG00000002108	nuclear receptor subfamily 1_ group H_ member 3	ENSMUSG00000002108	-0.420637	0.131778	0.9988
Ddb2	107986	ENSMUSG00000002109	damage specific DNA binding protein 2	ENSMUSG00000002109	0.109688	0.539618	0.9988
Spi1	20375	ENSMUSG00000002111	spleen focus forming virus (SFFV) proviral integration oncogene	ENSMUSG00000002111	0.0844207	0.673571	0.9988
Sf3a1	67465	ENSMUSG00000002129	splicing factor 3a_ subunit 1	ENSMUSG00000002129	-0.244363	0.309265	0.9988
Stat6	20852	ENSMUSG00000002147	signal transducer and activator of transcription 6	ENSMUSG00000002147	-0.186622	0.525765	0.9988
Clgn	12745	ENSMUSG00000002190	calmegin	ENSMUSG00000002190	-0.0186479	0.846322	0.9988
Napsa	16541	ENSMUSG00000002204	napsin A aspartic peptidase	ENSMUSG00000002204	0.504048	0.00602423	0.556802
Vrk3	101568	ENSMUSG00000002205	vaccinia related kinase 3	ENSMUSG00000002205	0.0283095	0.880943	0.9988
Smg9	71997	ENSMUSG00000002210	smg-9 homolog_ nonsense mediated mRNA decay factor (C. elegans)	ENSMUSG00000002210	0.206487	0.276812	0.9988
Paxip1	55982	ENSMUSG00000002221	PAX interacting (with transcription-activation domain) protein 1	ENSMUSG00000002221	-0.184712	0.489925	0.9988
Rmnd5a	68477	ENSMUSG00000002222	required for meiotic nuclear division 5 homolog A (S. cerevisiae)	ENSMUSG00000002222	0.200672	0.45159	0.9988
Mov10	17454	ENSMUSG00000002227	Moloney leukemia virus 10	ENSMUSG00000002227	0.229955	0.435267	0.9988
Ppm1j	71887	ENSMUSG00000002228	protein phosphatase 1J	ENSMUSG00000002228	-0.0347702	0.811872	0.9988
Rhoc	11853	ENSMUSG00000002233	ras homolog gene family_ member C	ENSMUSG00000002233	0.132508	0.614952	0.9988
Prr27	73779	ENSMUSG00000002240	proline rich 27	ENSMUSG00000002240	0	1	1
Tead3	21678	ENSMUSG00000002249	TEA domain family member 3	ENSMUSG00000002249	-0.103838	0.695409	0.9988
1810013A23Rik	69050	ENSMUSG00000002250	RIKEN cDNA 1810013A23 gene	ENSMUSG00000002250	0.308878	0.189588	0.9988
Def6	23853	ENSMUSG00000002257	differentially expressed in FDCP 6	ENSMUSG00000002257	0.0499103	0.864109	0.9988
Peg3	18616	ENSMUSG00000002265	paternally expressed 3	ENSMUSG00000002265	-0.501464	0.0133012	0.854808
Zim1	22776	ENSMUSG00000002266	zinc finger_ imprinted 1	ENSMUSG00000002266	-0.323547	0.267441	0.9988
Metrn	70083	ENSMUSG00000002274	meteorin_ glial cell differentiation regulator	ENSMUSG00000002274	-0.283484	0.209196	0.9988
Lmf1	76483	ENSMUSG00000002279	lipase maturation factor 1	ENSMUSG00000002279	0.144984	0.3902	0.9988
Narfl	67563	ENSMUSG00000002280	nuclear prelamin A recognition factor-like	ENSMUSG00000002280	0.15577	0.334197	0.9988
Angptl4	57875	ENSMUSG00000002289	angiopoietin-like 4	ENSMUSG00000002289	0.139784	0.552814	0.9988
Dbf4	27214	ENSMUSG00000002297	DBF4 homolog (S. cerevisiae)	ENSMUSG00000002297	-0.519837	0.0410439	0.9988
Daxx	13163	ENSMUSG00000002307	Fas death domain-associated protein	ENSMUSG00000002307	0.25231	0.253517	0.9988
Cd320	54219	ENSMUSG00000002308	CD320 antigen	ENSMUSG00000002308	0.073346	0.731224	0.9988
Ipo4	75751	ENSMUSG00000002319	importin 4	ENSMUSG00000002319	0.197399	0.290247	0.9988
Tm9sf1	74140	ENSMUSG00000002320	transmembrane 9 superfamily member 1	ENSMUSG00000002320	-0.0441893	0.847155	0.9988
Rec8	56739	ENSMUSG00000002324	REC8 meiotic recombination protein	ENSMUSG00000002324	-0.0384625	0.771534	0.9988
Irf9	16391	ENSMUSG00000002325	interferon regulatory factor 9	ENSMUSG00000002325	0.115763	0.700293	0.9988
Gmpr2	105446	ENSMUSG00000002326	guanosine monophosphate reductase 2	ENSMUSG00000002326	-0.142361	0.557936	0.9988
Mdp1	67881	ENSMUSG00000002329	magnesium-dependent phosphatase 1	ENSMUSG00000002329	0.0714182	0.729331	0.9988
Dhrs1	52585	ENSMUSG00000002332	dehydrogenase/reductase (SDR family) member 1	ENSMUSG00000002332	-0.108597	0.635293	0.9988
Ncan	13004	ENSMUSG00000002341	neurocan	ENSMUSG00000002341	-0.0450615	0.82757	0.9988
Tmem161a	234371	ENSMUSG00000002342	transmembrane protein 161A	ENSMUSG00000002342	0.191174	0.203975	0.9988
Armc6	76813	ENSMUSG00000002343	armadillo repeat containing 6	ENSMUSG00000002343	-0.0950596	0.629969	0.9988
Borcs8	72368	ENSMUSG00000002345	BLOC-1 related complex subunit 8	ENSMUSG00000002345	0.198513	0.265886	0.9988
Slc25a42	73095	ENSMUSG00000002346	solute carrier family 25_ member 42	ENSMUSG00000002346	0.103782	0.688654	0.9988
Snx9	66616	ENSMUSG00000002365	sorting nexin 9	ENSMUSG00000002365	0.252517	0.365091	0.9988
Ranbp3	71810	ENSMUSG00000002372	RAN binding protein 3	ENSMUSG00000002372	0.013739	0.930143	0.9988
Ndufa11	69875	ENSMUSG00000002379	NADH dehydrogenase (ubiquinone) 1 alpha subcomplex 11	ENSMUSG00000002379	-0.138955	0.515178	0.9988
Bmp8b	12164	ENSMUSG00000002384	bone morphogenetic protein 8b	ENSMUSG00000002384	0.112307	0.66764	0.9988
Nr2f6	13864	ENSMUSG00000002393	nuclear receptor subfamily 2_ group F_ member 6	ENSMUSG00000002393	0.189408	0.377903	0.9988
Use1	67023	ENSMUSG00000002395	unconventional SNARE in the ER 1 homolog (S. cerevisiae)	ENSMUSG00000002395	0.196096	0.512318	0.9988
Ocel1	77090	ENSMUSG00000002396	occludin/ELL domain containing 1	ENSMUSG00000002396	0.345586	0.211587	0.9988
Dyrk1b	13549	ENSMUSG00000002409	dual-specificity tyrosine-(Y)-phosphorylation regulated kinase 1b	ENSMUSG00000002409	0.128834	0.582791	0.9988
Braf	109880	ENSMUSG00000002413	Braf transforming gene	ENSMUSG00000002413	-0.0363626	0.888006	0.9988
Ndufb2	68198	ENSMUSG00000002416	NADH dehydrogenase (ubiquinone) 1 beta subcomplex_ 2	ENSMUSG00000002416	0.00454705	0.981989	0.9988
Hltf	20585	ENSMUSG00000002428	helicase-like transcription factor	ENSMUSG00000002428	-0.000880386	0.997541	0.999878
Prpf6	68879	ENSMUSG00000002455	PRP6 pre-mRNA splicing factor 6 homolog (yeast)	ENSMUSG00000002455	0.0931496	0.658506	0.9988
Rgs19	56470	ENSMUSG00000002458	regulator of G-protein signaling 19	ENSMUSG00000002458	-0.184232	0.391315	0.9988
Rgs20	58175	ENSMUSG00000002459	regulator of G-protein signaling 20	ENSMUSG00000002459	0.105877	0.540791	0.9988
Abhd3	106861	ENSMUSG00000002475	abhydrolase domain containing 3	ENSMUSG00000002475	-0.630598	0.0352698	0.9988
Snrpd1	20641	ENSMUSG00000002477	small nuclear ribonucleoprotein D1	ENSMUSG00000002477	-0.278634	0.334243	0.9988
Tchp	77832	ENSMUSG00000002486	trichoplein_ keratin filament binding	ENSMUSG00000002486	0.11452	0.595289	0.9988
Tiam1	21844	ENSMUSG00000002489	T cell lymphoma invasion and metastasis 1	ENSMUSG00000002489	0.267685	0.286408	0.9988
Tsc2	22084	ENSMUSG00000002496	tuberous sclerosis 2	ENSMUSG00000002496	0.0563636	0.708171	0.9988
Rpl3l	66211	ENSMUSG00000002500	ribosomal protein L3-like	ENSMUSG00000002500	0.111604	0.529732	0.9988
Slc9a3r2	65962	ENSMUSG00000002504	solute carrier family 9 (sodium/hydrogen exchanger)_ member 3 regulator 2	ENSMUSG00000002504	0.00462967	0.985348	0.9988
Puf60	67959	ENSMUSG00000002524	poly-U binding splicing factor 60	ENSMUSG00000002524	0.00930963	0.950483	0.9988
Golga2	99412	ENSMUSG00000002546	golgi autoantigen_ golgin subfamily a_ 2	ENSMUSG00000002546	-0.141226	0.626688	0.9988
Uck1	22245	ENSMUSG00000002550	uridine-cytidine kinase 1	ENSMUSG00000002550	-0.198054	0.423893	0.9988
Scin	20259	ENSMUSG00000002565	scinderin	ENSMUSG00000002565	-0.0423941	0.625693	0.9988
Ikzf4	22781	ENSMUSG00000002578	IKAROS family zinc finger 4	ENSMUSG00000002578	-0.0898738	0.731766	0.9988
Mien1	103742	ENSMUSG00000002580	migration and invasion enhancer 1	ENSMUSG00000002580	0.369976	0.0513923	0.9988
Pon1	18979	ENSMUSG00000002588	paraoxonase 1	ENSMUSG00000002588	0	1	1
Axl	26362	ENSMUSG00000002602	AXL receptor tyrosine kinase	ENSMUSG00000002602	-0.00697826	0.964917	0.9988
Tgfb1	21803	ENSMUSG00000002603	transforming growth factor_ beta 1	ENSMUSG00000002603	0.264619	0.360622	0.9988
Ccdc97	52132	ENSMUSG00000002608	coiled-coil domain containing 97	ENSMUSG00000002608	-0.0578022	0.768907	0.9988
Zfp40	22700	ENSMUSG00000002617	zinc finger protein 40	ENSMUSG00000002617	-0.138642	0.490968	0.9988
Akap8l	54194	ENSMUSG00000002625	A kinase (PRKA) anchor protein 8-like	ENSMUSG00000002625	0.242671	0.353559	0.9988
Shh	20423	ENSMUSG00000002633	sonic hedgehog	ENSMUSG00000002633	0	1	1
Pdcd2l	68079	ENSMUSG00000002635	programmed cell death 2-like	ENSMUSG00000002635	-0.0326298	0.876444	0.9988
Gtf2f1	98053	ENSMUSG00000002658	general transcription factor IIF_ polypeptide 1	ENSMUSG00000002658	0.00937272	0.963265	0.9988
Clpp	53895	ENSMUSG00000002660	caseinolytic mitochondrial matrix peptidase proteolytic subunit	ENSMUSG00000002660	-0.00814393	0.959863	0.9988
Alkbh7	66400	ENSMUSG00000002661	alkB_ alkylation repair homolog 7 (E. coli)	ENSMUSG00000002661	0.0230387	0.919208	0.9988
Pspn	19197	ENSMUSG00000002664	persephin	ENSMUSG00000002664	-0.175442	0.430847	0.9988
Dennd1c	70785	ENSMUSG00000002668	DENN/MADD domain containing 1C	ENSMUSG00000002668	0.016184	0.901591	0.9988
Med6	69792	ENSMUSG00000002679	mediator complex subunit 6	ENSMUSG00000002679	-0.112552	0.626858	0.9988
Prkd1	18760	ENSMUSG00000002688	protein kinase D1	ENSMUSG00000002688	-0.03098	0.832144	0.9988
Lcp2	16822	ENSMUSG00000002699	lymphocyte cytosolic protein 2	ENSMUSG00000002699	-0.316174	0.291248	0.9988
Cse1l	110750	ENSMUSG00000002718	chromosome segregation 1-like (S. cerevisiae)	ENSMUSG00000002718	-0.271007	0.335884	0.9988
Naa20	67877	ENSMUSG00000002728	N(alpha)-acetyltransferase 20_ NatB catalytic subunit	ENSMUSG00000002728	-0.166481	0.443588	0.9988
Prkra	23992	ENSMUSG00000002731	protein kinase_ interferon inducible double stranded RNA dependent activator	ENSMUSG00000002731	-0.0777181	0.771703	0.9988
Fkbp7	14231	ENSMUSG00000002732	FK506 binding protein 7	ENSMUSG00000002732	-0.165041	0.338037	0.9988
Plekha3	83435	ENSMUSG00000002733	pleckstrin homology domain-containing_ family A (phosphoinositide binding specific) member 3	ENSMUSG00000002733	-0.177201	0.528975	0.9988
Ykt6	56418	ENSMUSG00000002741	YKT6 homolog (S. Cerevisiae)	ENSMUSG00000002741	-0.115745	0.66756	0.9988
Baz1b	22385	ENSMUSG00000002748	bromodomain adjacent to zinc finger domain_ 1B	ENSMUSG00000002748	-0.251581	0.353197	0.9988
Pex6	224824	ENSMUSG00000002763	peroxisomal biogenesis factor 6	ENSMUSG00000002763	-0.00485352	0.979128	0.9988
Mrpl2	27398	ENSMUSG00000002767	mitochondrial ribosomal protein L2	ENSMUSG00000002767	-0.0743323	0.744609	0.9988
Mea1	17256	ENSMUSG00000002768	male enhanced antigen 1	ENSMUSG00000002768	0.160201	0.356941	0.9988
Gnmt	14711	ENSMUSG00000002769	glycine N-methyltransferase	ENSMUSG00000002769	-0.130687	0.611657	0.9988
Grin2d	14814	ENSMUSG00000002771	glutamate receptor_ ionotropic_ NMDA2D (epsilon 4)	ENSMUSG00000002771	0.362583	0.20509	0.9988
Kdelr1	68137	ENSMUSG00000002778	KDEL (Lys-Asp-Glu-Leu) endoplasmic reticulum protein retention receptor 1	ENSMUSG00000002778	0.132993	0.618579	0.9988
Tmem143	70209	ENSMUSG00000002781	transmembrane protein 143	ENSMUSG00000002781	-0.16626	0.548419	0.9988
Pdxk-ps	435518	ENSMUSG00000002791	pyridoxal (pyridoxine_ vitamin B6) kinase_ pseudogene	ENSMUSG00000002791	0.144867	0.611528	0.9988
Ggct	110175	ENSMUSG00000002797	gamma-glutamyl cyclotransferase	ENSMUSG00000002797	-0.556806	0.0394707	0.9988
Jag2	16450	ENSMUSG00000002799	jagged 2	ENSMUSG00000002799	0.326929	0.271628	0.9988
Btbd6	399566	ENSMUSG00000002803	BTB (POZ) domain containing 6	ENSMUSG00000002803	0.150143	0.502378	0.9988
Nudt14	66174	ENSMUSG00000002804	nudix (nucleoside diphosphate linked moiety X)-type motif 14	ENSMUSG00000002804	-0.0138697	0.949788	0.9988
Epdr1	105298	ENSMUSG00000002808	ependymin related protein 1 (zebrafish)	ENSMUSG00000002808	0.147823	0.308053	0.9988
Flii	14248	ENSMUSG00000002812	flightless I homolog (Drosophila)	ENSMUSG00000002812	0.455575	0.00797071	0.654036
Top3a	21975	ENSMUSG00000002814	topoisomerase (DNA) III alpha	ENSMUSG00000002814	-0.12845	0.517417	0.9988
Atg4d	235040	ENSMUSG00000002820	autophagy related 4D_ cysteine peptidase	ENSMUSG00000002820	-0.157229	0.536214	0.9988
Qtrt1	60507	ENSMUSG00000002825	queuine tRNA-ribosyltransferase 1	ENSMUSG00000002825	0.194064	0.373963	0.9988
Plin4	57435	ENSMUSG00000002831	perilipin 4	ENSMUSG00000002831	1.24247	7.84376e-06	0.00526716
Hdgfrp2	15193	ENSMUSG00000002833	hepatoma-derived growth factor_ related protein 2	ENSMUSG00000002833	-0.117082	0.523667	0.9988
Chaf1a	27221	ENSMUSG00000002835	chromatin assembly factor 1_ subunit A (p150)	ENSMUSG00000002835	-0.322822	0.282843	0.9988
Adprh	11544	ENSMUSG00000002844	ADP-ribosylarginine hydrolase	ENSMUSG00000002844	-0.0379475	0.798943	0.9988
Tmem39a	67846	ENSMUSG00000002845	transmembrane protein 39a	ENSMUSG00000002845	-0.00825915	0.962574	0.9988
Timmdc1	76916	ENSMUSG00000002846	translocase of inner mitochondrial membrane domain containing 1	ENSMUSG00000002846	-0.0906907	0.69044	0.9988
Pla1a	85031	ENSMUSG00000002847	phospholipase A1 member A	ENSMUSG00000002847	0.512912	0.0687619	0.9988
Mcm2	17216	ENSMUSG00000002870	minichromosome maintenance deficient 2 mitotin (S. cerevisiae)	ENSMUSG00000002870	-0.338734	0.257128	0.9988
Tpra1	24100	ENSMUSG00000002871	transmembrane protein_ adipocyte asscociated 1	ENSMUSG00000002871	0.0143131	0.945688	0.9988
Nab1	17936	ENSMUSG00000002881	Ngfi-A binding protein 1	ENSMUSG00000002881	0.0469676	0.80638	0.9988
Adgre5	26364	ENSMUSG00000002885	adhesion G protein-coupled receptor E5	ENSMUSG00000002885	0.207362	0.469678	0.9988
Il17ra	16172	ENSMUSG00000002897	interleukin 17 receptor A	ENSMUSG00000002897	-0.0143489	0.941133	0.9988
Lamb1	16777	ENSMUSG00000002900	laminin B1	ENSMUSG00000002900	0.129956	0.642775	0.9988
Kcnn1	84036	ENSMUSG00000002908	potassium intermediate/small conductance calcium-activated channel_ subfamily N_ member 1	ENSMUSG00000002908	0.329882	0.243044	0.9988
Arrdc2	70807	ENSMUSG00000002910	arrestin domain containing 2	ENSMUSG00000002910	0.210767	0.452682	0.9988
Ppp1r17	19051	ENSMUSG00000002930	protein phosphatase 1_ regulatory subunit 17	ENSMUSG00000002930	0	1	1
Cd36	12491	ENSMUSG00000002944	CD36 antigen	ENSMUSG00000002944	-0.0651193	0.714866	0.9988
Map2k7	26400	ENSMUSG00000002948	mitogen-activated protein kinase kinase 7	ENSMUSG00000002948	0.376331	0.00982964	0.717387
Timm44	21856	ENSMUSG00000002949	translocase of inner mitochondrial membrane 44	ENSMUSG00000002949	-0.189529	0.377708	0.9988
Ap2a2	11772	ENSMUSG00000002957	adaptor-related protein complex 2_ alpha 2 subunit	ENSMUSG00000002957	-0.200362	0.45529	0.9988
Pnkp	59047	ENSMUSG00000002963	polynucleotide kinase 3'- phosphatase	ENSMUSG00000002963	0.0513302	0.795212	0.9988
Med25	75613	ENSMUSG00000002968	mediator complex subunit 25	ENSMUSG00000002968	0.0637182	0.655787	0.9988
Bcam	57278	ENSMUSG00000002980	basal cell adhesion molecule	ENSMUSG00000002980	0.137243	0.648187	0.9988
Clptm1	56457	ENSMUSG00000002981	cleft lip and palate associated transmembrane protein 1	ENSMUSG00000002981	0.0298485	0.839463	0.9988
Relb	19698	ENSMUSG00000002983	avian reticuloendotheliosis viral (v-rel) oncogene related B	ENSMUSG00000002983	0.298015	0.221145	0.9988
Tomm40	53333	ENSMUSG00000002984	translocase of outer mitochondrial membrane 40 homolog (yeast)	ENSMUSG00000002984	0.0107252	0.9666	0.9988
Apoe	11816	ENSMUSG00000002985	apolipoprotein E	ENSMUSG00000002985	0.000440015	0.998745	0.99993
Apoc2	11813	ENSMUSG00000002992	apolipoprotein C-II	ENSMUSG00000002992	-0.0290253	0.835292	0.9988
Hbp1	73389	ENSMUSG00000002996	high mobility group box transcription factor 1	ENSMUSG00000002996	0.421994	0.0304016	0.9988
Prkar2b	19088	ENSMUSG00000002997	protein kinase_ cAMP dependent regulatory_ type II beta	ENSMUSG00000002997	-0.443911	0.00862437	0.679417
Cdkn1b	12576	ENSMUSG00000003031	cyclin-dependent kinase inhibitor 1B	ENSMUSG00000003031	0.373078	0.0957126	0.9988
Klf4	16600	ENSMUSG00000003032	Kruppel-like factor 4 (gut)	ENSMUSG00000003032	0.455424	0.0361516	0.9988
Ap1m1	11767	ENSMUSG00000003033	adaptor-related protein complex AP-1_ mu subunit 1	ENSMUSG00000003033	0.226349	0.281622	0.9988
Rab8a	17274	ENSMUSG00000003037	RAB8A_ member RAS oncogene family	ENSMUSG00000003037	-0.133412	0.48681	0.9988
Hmgn2	15331	ENSMUSG00000003038	high mobility group nucleosomal binding domain 2	ENSMUSG00000003038	-0.355278	0.237566	0.9988
Fam32a	67922	ENSMUSG00000003039	family with sequence similarity 32_ member A	ENSMUSG00000003039	0.307182	0.10549	0.9988
Elf3	13710	ENSMUSG00000003051	E74-like factor 3	ENSMUSG00000003051	0.032268	0.880923	0.9988
Cyp2c29	13095	ENSMUSG00000003053	cytochrome P450_ family 2_ subfamily c_ polypeptide 29	ENSMUSG00000003053	0	1	1
Stard3nl	76205	ENSMUSG00000003062	STARD3 N-terminal like	ENSMUSG00000003062	0.0645531	0.808139	0.9988
Stk11	20869	ENSMUSG00000003068	serine/threonine kinase 11	ENSMUSG00000003068	-0.0339685	0.90064	0.9988
Efna2	13637	ENSMUSG00000003070	ephrin A2	ENSMUSG00000003070	0.280232	0.342175	0.9988
Atp5d	66043	ENSMUSG00000003072	ATP synthase_ H+ transporting_ mitochondrial F1 complex_ delta subunit	ENSMUSG00000003072	0.047333	0.852967	0.9988
Ppp5c	19060	ENSMUSG00000003099	protein phosphatase 5_ catalytic subunit	ENSMUSG00000003099	-0.241683	0.347888	0.9988
Cdk12	69131	ENSMUSG00000003119	cyclin-dependent kinase 12	ENSMUSG00000003119	-0.0103545	0.960307	0.9988
Lipe	16890	ENSMUSG00000003123	lipase_ hormone sensitive	ENSMUSG00000003123	0.0993809	0.653428	0.9988
Pafah1b2	18475	ENSMUSG00000003131	platelet-activating factor acetylhydrolase_ isoform 1b_ subunit 2	ENSMUSG00000003131	-0.208515	0.23083	0.9988
Tbc1d8	54610	ENSMUSG00000003134	TBC1 domain family_ member 8	ENSMUSG00000003134	0.00668018	0.981577	0.9988
Cnot11	52846	ENSMUSG00000003135	CCR4-NOT transcription complex_ subunit 11	ENSMUSG00000003135	-0.146081	0.520443	0.9988
Slc2a3	20527	ENSMUSG00000003153	solute carrier family 2 (facilitated glucose transporter)_ member 3	ENSMUSG00000003153	0.971996	0.000918021	0.167109
Foxj2	60611	ENSMUSG00000003154	forkhead box J2	ENSMUSG00000003154	0.0945982	0.710985	0.9988
Sri	109552	ENSMUSG00000003161	sorcin	ENSMUSG00000003161	0.189685	0.216464	0.9988
Dgcr2	13356	ENSMUSG00000003166	DiGeorge syndrome critical region gene 2	ENSMUSG00000003166	-0.130829	0.567378	0.9988
Irf3	54131	ENSMUSG00000003184	interferon regulatory factor 3	ENSMUSG00000003184	-0.0356339	0.879937	0.9988
Bcl2l12	75736	ENSMUSG00000003190	BCL2-like 12 (proline rich)	ENSMUSG00000003190	0.193742	0.371194	0.9988
Zfp959	224893	ENSMUSG00000003198	zinc finger protein 959	ENSMUSG00000003198	0.00395211	0.989278	0.998924
Mpnd	68047	ENSMUSG00000003199	MPN domain containing	ENSMUSG00000003199	0.0416838	0.867318	0.9988
Sh3gl1	20405	ENSMUSG00000003200	SH3-domain GRB2-like 1	ENSMUSG00000003200	-0.0837426	0.701969	0.9988
Ebi3	50498	ENSMUSG00000003206	Epstein-Barr virus induced gene 3	ENSMUSG00000003206	-0.0480684	0.600195	0.9988
Ccdc94	72886	ENSMUSG00000003208	coiled-coil domain containing 94	ENSMUSG00000003208	0.0468972	0.818209	0.9988
Ranbp2	19386	ENSMUSG00000003226	RAN binding protein 2	ENSMUSG00000003226	0.135403	0.587066	0.9988
Edar	13608	ENSMUSG00000003227	ectodysplasin-A receptor	ENSMUSG00000003227	-0.176706	0.461388	0.9988
Grk5	14773	ENSMUSG00000003228	G protein-coupled receptor kinase 5	ENSMUSG00000003228	-0.482028	0.00318924	0.376124
Dvl3	13544	ENSMUSG00000003233	dishevelled 3_ dsh homolog (Drosophila)	ENSMUSG00000003233	0.181441	0.343838	0.9988
Abcf3	27406	ENSMUSG00000003234	ATP-binding cassette_ sub-family F (GCN20)_ member 3	ENSMUSG00000003234	0.118371	0.441423	0.9988
Eif2b5	224045	ENSMUSG00000003235	eukaryotic translation initiation factor 2B_ subunit 5 epsilon	ENSMUSG00000003235	0.0606795	0.733898	0.9988
Cyth2	19158	ENSMUSG00000003269	cytohesin 2	ENSMUSG00000003269	0.12532	0.586602	0.9988
Sult2b1	54200	ENSMUSG00000003271	sulfotransferase family_ cytosolic_ 2B_ member 1	ENSMUSG00000003271	-0.169386	0.535218	0.9988
Car11	12348	ENSMUSG00000003273	carbonic anhydrase 11	ENSMUSG00000003273	-0.0899289	0.745374	0.9988
Dlgap1	224997	ENSMUSG00000003279	discs_ large (Drosophila) homolog-associated protein 1	ENSMUSG00000003279	0.0190252	0.939101	0.9988
Plag1	56711	ENSMUSG00000003282	pleiomorphic adenoma gene 1	ENSMUSG00000003282	0.112002	0.709535	0.9988
Hck	15162	ENSMUSG00000003283	hemopoietic cell kinase	ENSMUSG00000003283	0.0186241	0.945591	0.9988
Mrpl4	66163	ENSMUSG00000003299	mitochondrial ribosomal protein L4	ENSMUSG00000003299	-0.0873912	0.716463	0.9988
Keap1	50868	ENSMUSG00000003308	kelch-like ECH-associated protein 1	ENSMUSG00000003308	-0.0773992	0.72748	0.9988
Ap1m2	11768	ENSMUSG00000003309	adaptor protein complex AP-1_ mu 2 subunit	ENSMUSG00000003309	-0.0423941	0.625693	0.9988
Glg1	20340	ENSMUSG00000003316	golgi apparatus protein 1	ENSMUSG00000003316	0.13948	0.421903	0.9988
Atp8b3	67331	ENSMUSG00000003341	ATPase_ class I_ type 8B_ member 3	ENSMUSG00000003341	0.0599664	0.84078	0.9988
Btbd2	208198	ENSMUSG00000003344	BTB (POZ) domain containing 2	ENSMUSG00000003344	0.14077	0.433494	0.9988
Csnk1g2	103236	ENSMUSG00000003345	casein kinase 1_ gamma 2	ENSMUSG00000003345	0.139652	0.387053	0.9988
Abhd17a	216169	ENSMUSG00000003346	abhydrolase domain containing 17A	ENSMUSG00000003346	-0.169854	0.394052	0.9988
Mob3a	208228	ENSMUSG00000003348	MOB kinase activator 3A	ENSMUSG00000003348	0.360727	0.0647806	0.9988
Cacnb3	12297	ENSMUSG00000003352	calcium channel_ voltage-dependent_ beta 3 subunit	ENSMUSG00000003352	-0.179068	0.484986	0.9988
Ccdc65	105833	ENSMUSG00000003354	coiled-coil domain containing 65	ENSMUSG00000003354	-0.0880683	0.763904	0.9988
Fkbp11	66120	ENSMUSG00000003355	FK506 binding protein 11	ENSMUSG00000003355	-0.36725	0.132351	0.9988
Ddx23	74351	ENSMUSG00000003360	DEAD (Asp-Glu-Ala-Asp) box polypeptide 23	ENSMUSG00000003360	-0.00517572	0.979394	0.9988
Pld3	18807	ENSMUSG00000003363	phospholipase D family_ member 3	ENSMUSG00000003363	0.404027	0.0193023	0.9988
Grik5	14809	ENSMUSG00000003378	glutamate receptor_ ionotropic_ kainate 5 (gamma 2)	ENSMUSG00000003378	-0.25057	0.328597	0.9988
Cd79a	12518	ENSMUSG00000003379	CD79A antigen (immunoglobulin-associated alpha)	ENSMUSG00000003379	0.187416	0.496241	0.9988
Rabac1	14470	ENSMUSG00000003380	Rab acceptor 1 (prenylated)	ENSMUSG00000003380	0.274198	0.339366	0.9988
Etv3	27049	ENSMUSG00000003382	ets variant 3	ENSMUSG00000003382	0.0602388	0.791542	0.9988
Prkcsh	19089	ENSMUSG00000003402	protein kinase C substrate 80K-H	ENSMUSG00000003402	0.0919753	0.63697	0.9988
Elavl3	15571	ENSMUSG00000003410	ELAV (embryonic lethal_ abnormal vision_ Drosophila)-like 3 (Hu antigen C)	ENSMUSG00000003410	-0.0325794	0.893724	0.9988
Rab3b	69908	ENSMUSG00000003411	RAB3B_ member RAS oncogene family	ENSMUSG00000003411	-0.192358	0.391012	0.9988
St8sia6	241230	ENSMUSG00000003418	ST8 alpha-N-acetyl-neuraminide alpha-2_8-sialyltransferase 6	ENSMUSG00000003418	0.0642262	0.786907	0.9988
Fcgrt	14132	ENSMUSG00000003420	Fc receptor_ IgG_ alpha chain transporter	ENSMUSG00000003420	0.0244441	0.928167	0.9988
Nosip	66394	ENSMUSG00000003421	nitric oxide synthase interacting protein	ENSMUSG00000003421	0.0817898	0.68645	0.9988
Pih1d1	68845	ENSMUSG00000003423	PIH1 domain containing 1	ENSMUSG00000003423	0.0320858	0.906002	0.9988
Rps11	27207	ENSMUSG00000003429	ribosomal protein S11	ENSMUSG00000003429	0.0212106	0.938676	0.9988
Supt5	20924	ENSMUSG00000003435	suppressor of Ty 5	ENSMUSG00000003435	0.103618	0.520315	0.9988
Dll3	13389	ENSMUSG00000003436	delta-like 3 (Drosophila)	ENSMUSG00000003436	-0.0448332	0.668122	0.9988
Paf1	54624	ENSMUSG00000003437	Paf1_ RNA polymerase II associated factor_ homolog (S. cerevisiae)	ENSMUSG00000003437	0.0829462	0.65462	0.9988
Timm50	66525	ENSMUSG00000003438	translocase of inner mitochondrial membrane 50	ENSMUSG00000003438	-0.218089	0.355924	0.9988
Med29	67224	ENSMUSG00000003444	mediator complex subunit 29	ENSMUSG00000003444	-0.0341556	0.857081	0.9988
Bicd1	12121	ENSMUSG00000003452	bicaudal D homolog 1 (Drosophila)	ENSMUSG00000003452	-0.519735	0.0319213	0.9988
Ncstn	59287	ENSMUSG00000003458	nicastrin	ENSMUSG00000003458	0.397395	0.0242934	0.9988
Pex19	19298	ENSMUSG00000003464	peroxisomal biogenesis factor 19	ENSMUSG00000003464	0.0484839	0.769711	0.9988
Phyhip	105653	ENSMUSG00000003469	phytanoyl-CoA hydroxylase interacting protein	ENSMUSG00000003469	-0.133742	0.590011	0.9988
Crhr2	12922	ENSMUSG00000003476	corticotropin releasing hormone receptor 2	ENSMUSG00000003476	0.0235808	0.790893	0.9988
Inmt	21743	ENSMUSG00000003477	indolethylamine N-methyltransferase	ENSMUSG00000003477	-0.0887976	0.715704	0.9988
Cyp4f18	72054	ENSMUSG00000003484	cytochrome P450_ family 4_ subfamily f_ polypeptide 18	ENSMUSG00000003484	-0.37707	0.164998	0.9988
Impdh1	23917	ENSMUSG00000003500	inosine 5'-phosphate dehydrogenase 1	ENSMUSG00000003500	0.371334	0.0786995	0.9988
Psg18	26438	ENSMUSG00000003505	pregnancy specific glycoprotein 18	ENSMUSG00000003505	0	1	1
Dusp3	72349	ENSMUSG00000003518	dual specificity phosphatase 3 (vaccinia virus phosphatase VH1-related)	ENSMUSG00000003518	0.408684	0.0609881	0.9988
Prodh	19125	ENSMUSG00000003526	proline dehydrogenase	ENSMUSG00000003526	-0.183321	0.52296	0.9988
Dgcr14	27886	ENSMUSG00000003527	DiGeorge syndrome critical region gene 14	ENSMUSG00000003527	0.0103076	0.949775	0.9988
Slc25a1	13358	ENSMUSG00000003528	solute carrier family 25 (mitochondrial carrier_ citrate transporter)_ member 1	ENSMUSG00000003528	-0.180979	0.313909	0.9988
Dgcr6	13353	ENSMUSG00000003531	DiGeorge syndrome critical region gene 6	ENSMUSG00000003531	-0.629768	0.00799264	0.654204
Ddr1	12305	ENSMUSG00000003534	discoidin domain receptor family_ member 1	ENSMUSG00000003534	0.514544	0.00456638	0.472764
Ier3	15937	ENSMUSG00000003541	immediate early response 3	ENSMUSG00000003541	0.454612	0.00513264	0.502632
Fosb	14282	ENSMUSG00000003545	FBJ osteosarcoma oncogene B	ENSMUSG00000003545	0.573642	0.00811231	0.659676
Klc4	74764	ENSMUSG00000003546	kinesin light chain 4	ENSMUSG00000003546	0.186057	0.455968	0.9988
Ercc1	13870	ENSMUSG00000003549	excision repair cross-complementing rodent repair deficiency_ complementation group 1	ENSMUSG00000003549	-0.195489	0.245974	0.9988
Cyp17a1	13074	ENSMUSG00000003555	cytochrome P450_ family 17_ subfamily a_ polypeptide 1	ENSMUSG00000003555	-0.188231	0.46675	0.9988
As3mt	57344	ENSMUSG00000003559	arsenic (+3 oxidation state) methyltransferase	ENSMUSG00000003559	0.0206761	0.9431	0.9988
Homer3	26558	ENSMUSG00000003573	homer homolog 3 (Drosophila)	ENSMUSG00000003573	0.188518	0.466562	0.9988
Crtc1	382056	ENSMUSG00000003575	CREB regulated transcription coactivator 1	ENSMUSG00000003575	-0.123598	0.444816	0.9988
Rnf215	71673	ENSMUSG00000003581	ring finger protein 215	ENSMUSG00000003581	0.0333704	0.849031	0.9988
Sec14l2	67815	ENSMUSG00000003585	SEC14-like 2 (S. cerevisiae)	ENSMUSG00000003585	0.26517	0.361756	0.9988
Aven	74268	ENSMUSG00000003604	apoptosis_ caspase activation inhibitor	ENSMUSG00000003604	-0.00700452	0.980317	0.9988
Cp	12870	ENSMUSG00000003617	ceruloplasmin	ENSMUSG00000003617	-0.0259312	0.921134	0.9988
Crot	74114	ENSMUSG00000003623	carnitine O-octanoyltransferase	ENSMUSG00000003623	0.109212	0.662263	0.9988
Rps6ka1	20111	ENSMUSG00000003644	ribosomal protein S6 kinase polypeptide 1	ENSMUSG00000003644	0.233051	0.239224	0.9988
Calb2	12308	ENSMUSG00000003657	calbindin 2	ENSMUSG00000003657	-0.168866	0.380897	0.9988
Snrnp200	320632	ENSMUSG00000003660	small nuclear ribonucleoprotein 200 (U5)	ENSMUSG00000003660	0.0867115	0.688651	0.9988
Ciao1	26371	ENSMUSG00000003662	cytosolic iron-sulfur protein assembly 1	ENSMUSG00000003662	0.0234686	0.894221	0.9988
Has1	15116	ENSMUSG00000003665	hyaluronan synthase1	ENSMUSG00000003665	0.253925	0.380705	0.9988
Taf6l	225895	ENSMUSG00000003680	TAF6-like RNA polymerase II_ p300/CBP-associated factor (PCAF)-associated factor	ENSMUSG00000003680	0.0689338	0.818176	0.9988
Insig2	72999	ENSMUSG00000003721	insulin induced gene 2	ENSMUSG00000003721	0.265035	0.274858	0.9988
Kpna6	16650	ENSMUSG00000003731	karyopherin (importin) alpha 6	ENSMUSG00000003731	0.0617419	0.755508	0.9988
Man1a	17155	ENSMUSG00000003746	mannosidase 1_ alpha	ENSMUSG00000003746	-0.564773	0.0386483	0.9988
Itpkc	233011	ENSMUSG00000003752	inositol 1_4_5-trisphosphate 3-kinase C	ENSMUSG00000003752	0.0887279	0.746984	0.9988
Adck4	76889	ENSMUSG00000003762	aarF domain containing kinase 4	ENSMUSG00000003762	-0.0396223	0.875877	0.9988
Brd8	78656	ENSMUSG00000003778	bromodomain containing 8	ENSMUSG00000003778	-0.136273	0.399758	0.9988
Kif20a	19348	ENSMUSG00000003779	kinesin family member 20A	ENSMUSG00000003779	-0.359511	0.231814	0.9988
Farsa	66590	ENSMUSG00000003808	phenylalanyl-tRNA synthetase_ alpha subunit	ENSMUSG00000003808	-0.0963092	0.686785	0.9988
Gcdh	270076	ENSMUSG00000003809	glutaryl-Coenzyme A dehydrogenase	ENSMUSG00000003809	-0.105068	0.57553	0.9988
Mast2	17776	ENSMUSG00000003810	microtubule associated serine/threonine kinase 2	ENSMUSG00000003810	-0.00479024	0.976646	0.9988
Dnase2a	13423	ENSMUSG00000003812	deoxyribonuclease II alpha	ENSMUSG00000003812	-0.0205167	0.926496	0.9988
Rad23a	19358	ENSMUSG00000003813	RAD23a homolog (S. cerevisiae)	ENSMUSG00000003813	-0.230092	0.215495	0.9988
Calr	12317	ENSMUSG00000003814	calreticulin	ENSMUSG00000003814	-0.232054	0.432313	0.9988
Syce2	71846	ENSMUSG00000003824	synaptonemal complex central element protein 2	ENSMUSG00000003824	0.139427	0.583464	0.9988
Nfat5	54446	ENSMUSG00000003847	nuclear factor of activated T cells 5	ENSMUSG00000003847	0.119723	0.580836	0.9988
Nob1	67619	ENSMUSG00000003848	NIN1/RPN12 binding protein 1 homolog (S. cerevisiae)	ENSMUSG00000003848	0.0731039	0.750115	0.9988
Nqo1	18104	ENSMUSG00000003849	NAD(P)H dehydrogenase_ quinone 1	ENSMUSG00000003849	-0.0584942	0.834042	0.9988
Ppfia3	76787	ENSMUSG00000003863	protein tyrosine phosphatase_ receptor type_ f polypeptide (PTPRF)_ interacting protein (liprin)_ alpha 3	ENSMUSG00000003863	-0.217102	0.458971	0.9988
Gys1	14936	ENSMUSG00000003865	glycogen synthase 1_ muscle	ENSMUSG00000003865	1.0748	5.11879e-06	0.00366149
Ruvbl2	20174	ENSMUSG00000003868	RuvB-like protein 2	ENSMUSG00000003868	0.0161176	0.94259	0.9988
Lin7b	22342	ENSMUSG00000003872	lin-7 homolog B (C. elegans)	ENSMUSG00000003872	-0.099748	0.727226	0.9988
Bax	12028	ENSMUSG00000003873	BCL2-associated X protein	ENSMUSG00000003873	-0.148113	0.51138	0.9988
Il7r	16197	ENSMUSG00000003882	interleukin 7 receptor	ENSMUSG00000003882	0.016317	0.852288	0.9988
Tfam	21780	ENSMUSG00000003923	transcription factor A_ mitochondrial	ENSMUSG00000003923	-0.0694612	0.788812	0.9988
Zfp81	224694	ENSMUSG00000003929	zinc finger protein 81	ENSMUSG00000003929	0.0566614	0.807243	0.9988
Efnb3	13643	ENSMUSG00000003934	ephrin B3	ENSMUSG00000003934	-0.0132055	0.964857	0.9988
Mmd	67468	ENSMUSG00000003948	monocyte to macrophage differentiation-associated	ENSMUSG00000003948	0.367554	0.076926	0.9988
Hlf	217082	ENSMUSG00000003949	hepatic leukemia factor	ENSMUSG00000003949	-0.637559	0.0105306	0.75126
Fam162a	70186	ENSMUSG00000003955	family with sequence similarity 162_ member A	ENSMUSG00000003955	0.871574	1.43031e-05	0.00825666
Rpl8	26961	ENSMUSG00000003970	ribosomal protein L8	ENSMUSG00000003970	-0.176366	0.514594	0.9988
Grm3	108069	ENSMUSG00000003974	glutamate receptor_ metabotropic 3	ENSMUSG00000003974	0	1	1
Ssbp2	66970	ENSMUSG00000003992	single-stranded DNA binding protein 2	ENSMUSG00000003992	-0.185356	0.201875	0.9988
Fancl	67030	ENSMUSG00000004018	Fanconi anemia_ complementation group L	ENSMUSG00000004018	-0.117481	0.695901	0.9988
Brinp2	240843	ENSMUSG00000004031	bone morphogenic protein/retinoic acid inducible neural-specific 2	ENSMUSG00000004031	0	1	1
Gstm5	14866	ENSMUSG00000004032	glutathione S-transferase_ mu 5	ENSMUSG00000004032	-0.23722	0.379361	0.9988
Gstm7	68312	ENSMUSG00000004035	glutathione S-transferase_ mu 7	ENSMUSG00000004035	-0.45909	0.12668	0.9988
Gstm3	14864	ENSMUSG00000004038	glutathione S-transferase_ mu 3	ENSMUSG00000004038	0.0070052	0.972133	0.9988
Stat3	20848	ENSMUSG00000004040	signal transducer and activator of transcription 3	ENSMUSG00000004040	0.303549	0.0712229	0.9988
Stat5a	20850	ENSMUSG00000004043	signal transducer and activator of transcription 5A	ENSMUSG00000004043	-0.0615338	0.7715	0.9988
Ptrf	19285	ENSMUSG00000004044	polymerase I and transcript release factor	ENSMUSG00000004044	0.0405304	0.884395	0.9988
Map3k11	26403	ENSMUSG00000004054	mitogen-activated protein kinase kinase kinase 11	ENSMUSG00000004054	0.06253	0.74003	0.9988
Akt2	11652	ENSMUSG00000004056	thymoma viral proto-oncogene 2	ENSMUSG00000004056	-0.156259	0.346231	0.9988
Dnaja3	83945	ENSMUSG00000004069	DnaJ (Hsp40) homolog_ subfamily A_ member 3	ENSMUSG00000004069	0.0180037	0.905177	0.9988
Hmox2	15369	ENSMUSG00000004070	heme oxygenase 2	ENSMUSG00000004070	0.0104178	0.958112	0.9988
Cdip1	66626	ENSMUSG00000004071	cell death inducing Trp53 target 1	ENSMUSG00000004071	-0.0172477	0.948707	0.9988
Zak	65964	ENSMUSG00000004085	sterile alpha motif and leucine zipper containing kinase AZK	ENSMUSG00000004085	-0.0691258	0.810846	0.9988
Cwc15	66070	ENSMUSG00000004096	CWC15 homolog (S. cerevisiae)	ENSMUSG00000004096	0.0453932	0.838136	0.9988
Col5a3	53867	ENSMUSG00000004098	collagen_ type V_ alpha 3	ENSMUSG00000004098	0.566418	0.0377582	0.9988
Dnmt1	13433	ENSMUSG00000004099	DNA methyltransferase (cytosine-5) 1	ENSMUSG00000004099	-0.390537	0.133421	0.9988
Ppan	235036	ENSMUSG00000004100	peter pan homolog (Drosophila)	ENSMUSG00000004100	0.027417	0.904198	0.9988
Angptl2	26360	ENSMUSG00000004105	angiopoietin-like 2	ENSMUSG00000004105	0.343019	0.238232	0.9988
Cacna1e	12290	ENSMUSG00000004110	calcium channel_ voltage-dependent_ R type_ alpha 1E subunit	ENSMUSG00000004110	0.0727835	0.565445	0.9988
Cacna1b	12287	ENSMUSG00000004113	calcium channel_ voltage-dependent_ N type_ alpha 1B subunit	ENSMUSG00000004113	-0.0193782	0.936892	0.9988
Trmt10a	108943	ENSMUSG00000004127	tRNA methyltransferase 10A	ENSMUSG00000004127	-0.199858	0.473243	0.9988
Etv1	14009	ENSMUSG00000004151	ets variant 1	ENSMUSG00000004151	-0.624547	0.00230654	0.322955
Kifc2	16581	ENSMUSG00000004187	kinesin family member C2	ENSMUSG00000004187	0.0634903	0.828016	0.9988
Psap	19156	ENSMUSG00000004207	prosaposin	ENSMUSG00000004207	-0.0340727	0.905981	0.9988
Ikbkg	16151	ENSMUSG00000004221	inhibitor of kappaB kinase gamma	ENSMUSG00000004221	0.246399	0.1872	0.9988
Pax2	18504	ENSMUSG00000004231	paired box 2	ENSMUSG00000004231	0	1	1
Wars2	70560	ENSMUSG00000004233	tryptophanyl tRNA synthetase 2 (mitochondrial)	ENSMUSG00000004233	-0.257577	0.143405	0.9988
Atn1	13498	ENSMUSG00000004263	atrophin 1	ENSMUSG00000004263	0.27168	0.0982036	0.9988
Phb2	12034	ENSMUSG00000004264	prohibitin 2	ENSMUSG00000004264	0.107669	0.648121	0.9988
Ptpn6	15170	ENSMUSG00000004266	protein tyrosine phosphatase_ non-receptor type 6	ENSMUSG00000004266	0.158213	0.597979	0.9988
Eno2	13807	ENSMUSG00000004267	enolase 2_ gamma neuronal	ENSMUSG00000004267	0.50361	0.0927914	0.9988
Emg1	14791	ENSMUSG00000004268	EMG1 nucleolar protein homolog (S. cerevisiae)	ENSMUSG00000004268	-0.0152618	0.944239	0.9988
Lpcat3	14792	ENSMUSG00000004270	lysophosphatidylcholine acyltransferase 3	ENSMUSG00000004270	0.0626335	0.828139	0.9988
Atp6v1f	66144	ENSMUSG00000004285	ATPase_ H+ transporting_ lysosomal V1 subunit F	ENSMUSG00000004285	0.0125126	0.957987	0.9988
Il12b	16160	ENSMUSG00000004296	interleukin 12b	ENSMUSG00000004296	-0.219304	0.417536	0.9988
Clcn5	12728	ENSMUSG00000004317	chloride channel 5	ENSMUSG00000004317	-0.342327	0.0905418	0.9988
Clcn3	12725	ENSMUSG00000004319	chloride channel 3	ENSMUSG00000004319	0.247672	0.171552	0.9988
Hif3a	53417	ENSMUSG00000004328	hypoxia inducible factor 3_ alpha subunit	ENSMUSG00000004328	-0.00142473	0.986921	0.9988
Gpx6	75512	ENSMUSG00000004341	glutathione peroxidase 6	ENSMUSG00000004341	-0.0949724	0.564446	0.9988
Gpx5	14780	ENSMUSG00000004344	glutathione peroxidase 5	ENSMUSG00000004344	0	1	1
Pde1c	18575	ENSMUSG00000004347	phosphodiesterase 1C	ENSMUSG00000004347	0.0355394	0.738217	0.9988
Utp20	70683	ENSMUSG00000004356	UTP20_ small subunit (SSU) processome component_ homolog (yeast)	ENSMUSG00000004356	-0.14452	0.62284	0.9988
Spic	20728	ENSMUSG00000004359	Spi-C transcription factor (Spi-1/PU.1 related)	ENSMUSG00000004359	-0.00142473	0.986921	0.9988
9330159F19Rik	212448	ENSMUSG00000004360	RIKEN cDNA 9330159F19 gene	ENSMUSG00000004360	-0.111018	0.695242	0.9988
Cul3	26554	ENSMUSG00000004364	cullin 3	ENSMUSG00000004364	-0.0231138	0.889868	0.9988
Sst	20604	ENSMUSG00000004366	somatostatin	ENSMUSG00000004366	-0.115195	0.403749	0.9988
Il11	16156	ENSMUSG00000004371	interleukin 11	ENSMUSG00000004371	-0.0237087	0.93688	0.9988
Large	16795	ENSMUSG00000004383	like-glycosyltransferase	ENSMUSG00000004383	0.0706368	0.734722	0.9988
Ddx56	52513	ENSMUSG00000004393	DEAD (Asp-Glu-Ala-Asp) box polypeptide 56	ENSMUSG00000004393	-0.167672	0.413452	0.9988
Tmed4	103694	ENSMUSG00000004394	transmembrane emp24 protein transport domain containing 4	ENSMUSG00000004394	0.0991062	0.640034	0.9988
Col26a1	140709	ENSMUSG00000004415	collagen_ type XXVI_ alpha 1	ENSMUSG00000004415	-0.0117447	0.945468	0.9988
Bid	12122	ENSMUSG00000004446	BH3 interacting domain death agonist	ENSMUSG00000004446	-0.338473	0.105463	0.9988
Ralb	64143	ENSMUSG00000004451	v-ral simian leukemia viral oncogene homolog B (ras related)	ENSMUSG00000004451	0.345139	0.0424944	0.9988
Ppp1cc	19047	ENSMUSG00000004455	protein phosphatase 1_ catalytic subunit_ gamma isoform	ENSMUSG00000004455	0.0913013	0.657472	0.9988
Dnajb11	67838	ENSMUSG00000004460	DnaJ (Hsp40) homolog_ subfamily B_ member 11	ENSMUSG00000004460	-0.104799	0.459738	0.9988
Tbccd1	70573	ENSMUSG00000004462	TBCC domain containing 1	ENSMUSG00000004462	0.0230144	0.925828	0.9988
Clec11a	20256	ENSMUSG00000004473	C-type lectin domain family 11_ member a	ENSMUSG00000004473	-0.0383049	0.893253	0.9988
Zfp324	243834	ENSMUSG00000004500	zinc finger protein 324	ENSMUSG00000004500	-0.104266	0.708571	0.9988
Gab2	14389	ENSMUSG00000004508	growth factor receptor bound protein 2-associated protein 2	ENSMUSG00000004508	0.0887939	0.766907	0.9988
Coro1c	23790	ENSMUSG00000004530	coronin_ actin binding protein 1C	ENSMUSG00000004530	0.0828496	0.680781	0.9988
Tax1bp1	52440	ENSMUSG00000004535	Tax1 (human T cell leukemia virus type I) binding protein 1	ENSMUSG00000004535	-0.00113688	0.995531	0.999878
Psg17	26437	ENSMUSG00000004540	pregnancy specific glycoprotein 17	ENSMUSG00000004540	-0.0157323	0.9162	0.9988
Psg19	26439	ENSMUSG00000004542	pregnancy specific glycoprotein 19	ENSMUSG00000004542	-0.061372	0.482487	0.9988
Ctse	13034	ENSMUSG00000004552	cathepsin E	ENSMUSG00000004552	-0.21482	0.437894	0.9988
Ndrg2	29811	ENSMUSG00000004558	N-myc downstream regulated gene 2	ENSMUSG00000004558	0.207786	0.44489	0.9988
Mettl17	52535	ENSMUSG00000004561	methyltransferase like 17	ENSMUSG00000004561	0.0931919	0.712923	0.9988
Arhgef40	268739	ENSMUSG00000004562	Rho guanine nucleotide exchange factor (GEF) 40	ENSMUSG00000004562	0.105827	0.624276	0.9988
Pnpla6	50767	ENSMUSG00000004565	patatin-like phospholipase domain containing 6	ENSMUSG00000004565	0.247823	0.206315	0.9988
Mcoln1	94178	ENSMUSG00000004567	mucolipin 1	ENSMUSG00000004567	0.221269	0.267189	0.9988
Arhgef18	102098	ENSMUSG00000004568	rho/rac guanine nucleotide exchange factor (GEF) 18	ENSMUSG00000004568	-0.421215	0.00591213	0.552649
Pkn2	109333	ENSMUSG00000004591	protein kinase N2	ENSMUSG00000004591	-0.00416031	0.985816	0.9988
Cd33	12489	ENSMUSG00000004609	CD33 antigen	ENSMUSG00000004609	0.370751	0.216354	0.9988
Etfb	110826	ENSMUSG00000004610	electron transferring flavoprotein_ beta polypeptide	ENSMUSG00000004610	-0.125977	0.650764	0.9988
Nkg7	72310	ENSMUSG00000004612	natural killer cell group 7 sequence	ENSMUSG00000004612	0.0119045	0.965919	0.9988
Stxbp2	20911	ENSMUSG00000004626	syntaxin binding protein 2	ENSMUSG00000004626	-0.396979	0.109179	0.9988
Pcp2	18545	ENSMUSG00000004630	Purkinje cell protein 2 (L7)	ENSMUSG00000004630	0.0267334	0.844056	0.9988
Sgce	20392	ENSMUSG00000004631	sarcoglycan_ epsilon	ENSMUSG00000004631	-0.0814392	0.778081	0.9988
Chn2	69993	ENSMUSG00000004633	chimerin 2	ENSMUSG00000004633	-0.0661955	0.800427	0.9988
Wwox	80707	ENSMUSG00000004637	WW domain-containing oxidoreductase	ENSMUSG00000004637	-0.0919974	0.704114	0.9988
Slbp	20492	ENSMUSG00000004642	stem-loop binding protein	ENSMUSG00000004642	-0.034954	0.906678	0.9988
Tyr	22173	ENSMUSG00000004651	tyrosinase	ENSMUSG00000004651	-0.0294074	0.859392	0.9988
Ghrhr	14602	ENSMUSG00000004654	growth hormone releasing hormone receptor	ENSMUSG00000004654	-0.0350129	0.693528	0.9988
Aqp1	11826	ENSMUSG00000004655	aquaporin 1	ENSMUSG00000004655	0.482165	0.00925391	0.697466
Arid3b	56380	ENSMUSG00000004661	AT rich interactive domain 3B (BRIGHT-like)	ENSMUSG00000004661	-0.24418	0.285571	0.9988
Cnn2	12798	ENSMUSG00000004665	calponin 2	ENSMUSG00000004665	0.082092	0.765323	0.9988
Polr2e	66420	ENSMUSG00000004667	polymerase (RNA) II (DNA directed) polypeptide E	ENSMUSG00000004667	-0.0970427	0.742344	0.9988
Abca13	268379	ENSMUSG00000004668	ATP-binding cassette_ sub-family A (ABC1)_ member 13	ENSMUSG00000004668	-0.0462854	0.818353	0.9988
Myo9b	17925	ENSMUSG00000004677	myosin IXb	ENSMUSG00000004677	0.302039	0.104852	0.9988
Hdac9	79221	ENSMUSG00000004698	histone deacetylase 9	ENSMUSG00000004698	0.153488	0.499827	0.9988
Ly9	17085	ENSMUSG00000004707	lymphocyte antigen 9	ENSMUSG00000004707	0	1	1
Cd244	18106	ENSMUSG00000004709	CD244 natural killer cell receptor 2B4	ENSMUSG00000004709	-0.0423941	0.625693	0.9988
Adgre1	13733	ENSMUSG00000004730	adhesion G protein-coupled receptor E1	ENSMUSG00000004730	-0.0649156	0.462552	0.9988
Mtfp1	67900	ENSMUSG00000004748	mitochondrial fission process 1	ENSMUSG00000004748	-0.285721	0.321179	0.9988
Rab23	19335	ENSMUSG00000004768	RAB23_ member RAS oncogene family	ENSMUSG00000004768	-0.224698	0.20155	0.9988
Rab11a	53869	ENSMUSG00000004771	RAB11A_ member RAS oncogene family	ENSMUSG00000004771	0.0483958	0.810907	0.9988
Eif2b2	217715	ENSMUSG00000004788	eukaryotic translation initiation factor 2B_ subunit 2 beta	ENSMUSG00000004788	0.0845497	0.697624	0.9988
Dlst	78920	ENSMUSG00000004789	dihydrolipoamide S-succinyltransferase (E2 component of 2-oxo-glutarate complex)	ENSMUSG00000004789	-0.102649	0.616692	0.9988
Pgf	18654	ENSMUSG00000004791	placental growth factor	ENSMUSG00000004791	0.805926	0.000861	0.161888
Ulk2	29869	ENSMUSG00000004798	unc-51 like kinase 2	ENSMUSG00000004798	0.15482	0.510984	0.9988
Ccl24	56221	ENSMUSG00000004814	chemokine (C-C motif) ligand 24	ENSMUSG00000004814	-0.022502	0.796999	0.9988
Dgkq	110524	ENSMUSG00000004815	diacylglycerol kinase_ theta	ENSMUSG00000004815	0.110687	0.671304	0.9988
Tmed11	67366	ENSMUSG00000004821	transmembrane emp24 protein transport domain containing	ENSMUSG00000004821	0	1	1
Grap	71520	ENSMUSG00000004837	GRB2-related adaptor protein	ENSMUSG00000004837	0.234347	0.330012	0.9988
Pou1f1	18736	ENSMUSG00000004842	POU domain_ class 1_ transcription factor 1	ENSMUSG00000004842	0.0172636	0.844146	0.9988
Chmp2b	68942	ENSMUSG00000004843	charged multivesicular body protein 2B	ENSMUSG00000004843	-0.171561	0.506261	0.9988
Plod3	26433	ENSMUSG00000004846	procollagen-lysine_ 2-oxoglutarate 5-dioxygenase 3	ENSMUSG00000004846	0.556137	0.000174089	0.0578608
Ap1s1	11769	ENSMUSG00000004849	adaptor protein complex AP-1_ sigma 1	ENSMUSG00000004849	-0.0153094	0.924864	0.9988
Mapk13	26415	ENSMUSG00000004864	mitogen-activated protein kinase 13	ENSMUSG00000004864	-0.0755195	0.656141	0.9988
Srpk1	20815	ENSMUSG00000004865	serine/arginine-rich protein specific kinase 1	ENSMUSG00000004865	-0.328168	0.124819	0.9988
Pax3	18505	ENSMUSG00000004872	paired box 3	ENSMUSG00000004872	0.0832853	0.712515	0.9988
Lbr	98386	ENSMUSG00000004880	lamin B receptor	ENSMUSG00000004880	-0.396558	0.0848837	0.9988
Crabp2	12904	ENSMUSG00000004885	cellular retinoic acid binding protein II	ENSMUSG00000004885	0.171021	0.444868	0.9988
Nes	18008	ENSMUSG00000004891	nestin	ENSMUSG00000004891	0.388132	0.0182641	0.984809
Bcan	12032	ENSMUSG00000004892	brevican	ENSMUSG00000004892	0.404066	0.171625	0.9988
Hapln2	73940	ENSMUSG00000004894	hyaluronan and proteoglycan link protein 2	ENSMUSG00000004894	-0.0802827	0.408872	0.9988
Prcc	94315	ENSMUSG00000004895	papillary renal cell carcinoma (translocation-associated)	ENSMUSG00000004895	-0.0277483	0.877131	0.9988
Rrnad1	229503	ENSMUSG00000004896	ribosomal RNA adenine dimethylase domain containing 1	ENSMUSG00000004896	0.164422	0.475356	0.9988
Hdgf	15191	ENSMUSG00000004897	hepatoma-derived growth factor	ENSMUSG00000004897	-0.127378	0.491915	0.9988
Slc25a18	71803	ENSMUSG00000004902	solute carrier family 25 (mitochondrial carrier)_ member 18	ENSMUSG00000004902	0.0147563	0.940781	0.9988
Thop1	50492	ENSMUSG00000004929	thimet oligopeptidase 1	ENSMUSG00000004929	-0.206034	0.396892	0.9988
Apba3	57267	ENSMUSG00000004931	amyloid beta (A4) precursor protein-binding_ family A_ member 3	ENSMUSG00000004931	0.232958	0.136898	0.9988
Matk	17179	ENSMUSG00000004933	megakaryocyte-associated tyrosine kinase	ENSMUSG00000004933	0.337342	0.259332	0.9988
Pias4	59004	ENSMUSG00000004934	protein inhibitor of activated STAT 4	ENSMUSG00000004934	-0.0140279	0.955607	0.9988
Map2k1	26395	ENSMUSG00000004936	mitogen-activated protein kinase kinase 1	ENSMUSG00000004936	0.32505	0.11967	0.9988
Sgta	52551	ENSMUSG00000004937	small glutamine-rich tetratricopeptide repeat (TPR)-containing_ alpha	ENSMUSG00000004937	0.00561969	0.973846	0.9988
Nmrk2	69564	ENSMUSG00000004939	nicotinamide riboside kinase 2	ENSMUSG00000004939	0	1	1
Tmem242	70544	ENSMUSG00000004945	transmembrane protein 242	ENSMUSG00000004945	0.000309476	0.998536	0.99993
Dtx2	74198	ENSMUSG00000004947	deltex 2 homolog (Drosophila)	ENSMUSG00000004947	0.462067	0.014034	0.881272
Zp3	22788	ENSMUSG00000004948	zona pellucida glycoprotein 3	ENSMUSG00000004948	0.0962693	0.531804	0.9988
Hspb1	15507	ENSMUSG00000004951	heat shock protein 1	ENSMUSG00000004951	0.575574	0.00328206	0.382953
Rasa4	54153	ENSMUSG00000004952	RAS p21 protein activator 4	ENSMUSG00000004952	0.363097	0.208255	0.9988
Syt5	53420	ENSMUSG00000004961	synaptotagmin V	ENSMUSG00000004961	0	1	1
Hnrnpa2b1	53379	ENSMUSG00000004980	heterogeneous nuclear ribonucleoprotein A2/B1	ENSMUSG00000004980	-0.0997193	0.724823	0.9988
Fxyd4	108017	ENSMUSG00000004988	FXYD domain-containing ion transport regulator 4	ENSMUSG00000004988	0.16999	0.570449	0.9988
Ccdc130	67736	ENSMUSG00000004994	coiled-coil domain containing 130	ENSMUSG00000004994	-0.348046	0.197099	0.9988
Mri1	67873	ENSMUSG00000004996	methylthioribose-1-phosphate isomerase homolog (S. cerevisiae)	ENSMUSG00000004996	0.0838081	0.638533	0.9988
Prkacb	18749	ENSMUSG00000005034	protein kinase_ cAMP dependent_ catalytic_ beta	ENSMUSG00000005034	0.0795841	0.737574	0.9988
Sgsh	27029	ENSMUSG00000005043	N-sulfoglucosamine sulfohydrolase (sulfamidase)	ENSMUSG00000005043	0.00128072	0.996575	0.999878
Chd5	269610	ENSMUSG00000005045	chromodomain helicase DNA binding protein 5	ENSMUSG00000005045	0.83583	0.00175956	0.269287
Cstb	13014	ENSMUSG00000005054	cystatin B	ENSMUSG00000005054	0.244984	0.128641	0.9988
Sh2b2	23921	ENSMUSG00000005057	SH2B adaptor protein 2	ENSMUSG00000005057	0.309375	0.2546	0.9988
Pex5	19305	ENSMUSG00000005069	peroxisomal biogenesis factor 5	ENSMUSG00000005069	-0.0180044	0.932014	0.9988
Jkamp	104771	ENSMUSG00000005078	JNK1/MAPK8-associated membrane protein	ENSMUSG00000005078	0.00491957	0.981205	0.9988
Cd44	12505	ENSMUSG00000005087	CD44 antigen	ENSMUSG00000005087	0.166176	0.378025	0.9988
Slc1a2	20511	ENSMUSG00000005089	solute carrier family 1 (glial high affinity glutamate transporter)_ member 2	ENSMUSG00000005089	-0.271464	0.31335	0.9988
Eif2ak4	27103	ENSMUSG00000005102	eukaryotic translation initiation factor 2 alpha kinase 4	ENSMUSG00000005102	-0.420143	0.00979852	0.717387
Wdr1	22388	ENSMUSG00000005103	WD repeat domain 1	ENSMUSG00000005103	0.116266	0.385461	0.9988
Slc2a9	117591	ENSMUSG00000005107	solute carrier family 2 (facilitated glucose transporter)_ member 9	ENSMUSG00000005107	-0.0465425	0.795503	0.9988
Wisp1	22402	ENSMUSG00000005124	WNT1 inducible signaling pathway protein 1	ENSMUSG00000005124	-0.43234	0.145723	0.9988
Ndrg1	17988	ENSMUSG00000005125	N-myc downstream regulated gene 1	ENSMUSG00000005125	1.42483	1.0151e-08	2.38577e-05
4930550C14Rik	75311	ENSMUSG00000005131	RIKEN cDNA 4930550C14 gene	ENSMUSG00000005131	0.11614	0.499567	0.9988
Man2b1	17159	ENSMUSG00000005142	mannosidase 2_ alpha B1	ENSMUSG00000005142	0.232931	0.426898	0.9988
Klf5	12224	ENSMUSG00000005148	Kruppel-like factor 5	ENSMUSG00000005148	0.168638	0.574549	0.9988
Wdr83	67836	ENSMUSG00000005150	WD repeat domain containing 83	ENSMUSG00000005150	-0.144779	0.49231	0.9988
Prdx2	21672	ENSMUSG00000005161	peroxiredoxin 2	ENSMUSG00000005161	-0.251134	0.11505	0.9988
Polr2a	20020	ENSMUSG00000005198	polymerase (RNA) II (DNA directed) polypeptide A	ENSMUSG00000005198	0.0573769	0.847851	0.9988
Shbg	20415	ENSMUSG00000005202	sex hormone binding globulin	ENSMUSG00000005202	-0.180042	0.534314	0.9988
Senp3	80886	ENSMUSG00000005204	SUMO/sentrin specific peptidase 3	ENSMUSG00000005204	0.00746198	0.967732	0.9988
Corin	53419	ENSMUSG00000005220	corin	ENSMUSG00000005220	-0.269807	0.258547	0.9988
Plekha8	231999	ENSMUSG00000005225	pleckstrin homology domain containing_ family A (phosphoinositide binding specific) member 8	ENSMUSG00000005225	-0.423591	0.025338	0.9988
G6pc2	14378	ENSMUSG00000005232	glucose-6-phosphatase_ catalytic_ 2	ENSMUSG00000005232	-0.00637167	0.951403	0.9988
Spc25	66442	ENSMUSG00000005233	SPC25_ NDC80 kinetochore complex component_ homolog (S. cerevisiae)	ENSMUSG00000005233	-0.429482	0.152157	0.9988
Dnah2	327954	ENSMUSG00000005237	dynein_ axonemal_ heavy chain 2	ENSMUSG00000005237	0.0290374	0.896942	0.9988
Ripk4	72388	ENSMUSG00000005251	receptor-interacting serine-threonine kinase 4	ENSMUSG00000005251	-0.022502	0.796999	0.9988
Ufd1l	22230	ENSMUSG00000005262	ubiquitin fusion degradation 1 like	ENSMUSG00000005262	0.217204	0.345138	0.9988
Zfp287	170740	ENSMUSG00000005267	zinc finger protein 287	ENSMUSG00000005267	-0.258153	0.212056	0.9988
Prlr	19116	ENSMUSG00000005268	prolactin receptor	ENSMUSG00000005268	-0.0423941	0.625693	0.9988
Letm1	56384	ENSMUSG00000005299	leucine zipper-EF-hand containing transmembrane protein 1	ENSMUSG00000005299	-0.132536	0.618974	0.9988
Ubqln1	56085	ENSMUSG00000005312	ubiquilin 1	ENSMUSG00000005312	-0.120027	0.529727	0.9988
Fgfr4	14186	ENSMUSG00000005320	fibroblast growth factor receptor 4	ENSMUSG00000005320	0.0709336	0.641473	0.9988
Cadm3	94332	ENSMUSG00000005338	cell adhesion molecule 3	ENSMUSG00000005338	0	1	1
Fcer1a	14125	ENSMUSG00000005339	Fc receptor_ IgE_ high affinity I_ alpha polypeptide	ENSMUSG00000005339	0	1	1
Txn2	56551	ENSMUSG00000005354	thioredoxin 2	ENSMUSG00000005354	-0.140815	0.535128	0.9988
Casp14	12365	ENSMUSG00000005355	caspase 14	ENSMUSG00000005355	0.00573567	0.948964	0.9988
Slc1a6	20513	ENSMUSG00000005357	solute carrier family 1 (high affinity aspartate/glutamate transporter)_ member 6	ENSMUSG00000005357	-0.103901	0.52519	0.9988
Slc1a3	20512	ENSMUSG00000005360	solute carrier family 1 (glial high affinity glutamate transporter)_ member 3	ENSMUSG00000005360	0.147355	0.332555	0.9988
Crbn	58799	ENSMUSG00000005362	cereblon	ENSMUSG00000005362	0.0601658	0.833933	0.9988
Il5ra	16192	ENSMUSG00000005364	interleukin 5 receptor_ alpha	ENSMUSG00000005364	-0.0924507	0.536851	0.9988
Msh6	17688	ENSMUSG00000005370	mutS homolog 6 (E. coli)	ENSMUSG00000005370	-0.240279	0.215388	0.9988
Fbxo11	225055	ENSMUSG00000005371	F-box protein 11	ENSMUSG00000005371	0.131006	0.440038	0.9988
Mlxipl	58805	ENSMUSG00000005373	MLX interacting protein-like	ENSMUSG00000005373	-0.0812664	0.638237	0.9988
Tbl2	27368	ENSMUSG00000005374	transducin (beta)-like 2	ENSMUSG00000005374	0.363283	0.135102	0.9988
Wbscr22	66138	ENSMUSG00000005378	Williams Beuren syndrome chromosome region 22	ENSMUSG00000005378	-0.069403	0.767552	0.9988
Nid1	18073	ENSMUSG00000005397	nidogen 1	ENSMUSG00000005397	0.488451	0.0385802	0.9988
Mcm5	17218	ENSMUSG00000005410	minichromosome maintenance deficient 5_ cell division cycle 46 (S. cerevisiae)	ENSMUSG00000005410	-0.147176	0.541481	0.9988
Hmox1	15368	ENSMUSG00000005413	heme oxygenase 1	ENSMUSG00000005413	1.10853	1.62712e-07	0.000178462
Mprip	26936	ENSMUSG00000005417	myosin phosphatase Rho interacting protein	ENSMUSG00000005417	-0.149955	0.286257	0.9988
Cic	71722	ENSMUSG00000005442	capicua homolog (Drosophila)	ENSMUSG00000005442	0.0798329	0.775199	0.9988
Pafah1b3	18476	ENSMUSG00000005447	platelet-activating factor acetylhydrolase_ isoform 1b_ subunit 3	ENSMUSG00000005447	0.425916	0.0355764	0.9988
Il27ra	50931	ENSMUSG00000005465	interleukin 27 receptor_ alpha	ENSMUSG00000005465	0.192972	0.510293	0.9988
Prkaca	18747	ENSMUSG00000005469	protein kinase_ cAMP dependent_ catalytic_ alpha	ENSMUSG00000005469	0.00854587	0.962221	0.9988
Asf1b	66929	ENSMUSG00000005470	anti-silencing function 1B histone chaperone	ENSMUSG00000005470	-0.415636	0.167035	0.9988
Myl10	59310	ENSMUSG00000005474	myosin_ light chain 10_ regulatory	ENSMUSG00000005474	0.210968	0.223217	0.9988
Ddx39	68278	ENSMUSG00000005481	DEAD (Asp-Glu-Ala-Asp) box polypeptide 39	ENSMUSG00000005481	-0.157196	0.573823	0.9988
Dnajb1	81489	ENSMUSG00000005483	DnaJ (Hsp40) homolog_ subfamily B_ member 1	ENSMUSG00000005483	0.375658	0.0399157	0.9988
Msh4	55993	ENSMUSG00000005493	mutS homolog 4 (E. coli)	ENSMUSG00000005493	0.0753209	0.729104	0.9988
Usp40	227334	ENSMUSG00000005501	ubiquitin specific peptidase 40	ENSMUSG00000005501	-0.137809	0.509083	0.9988
Evx1	14028	ENSMUSG00000005503	even skipped homeotic gene 1 homolog	ENSMUSG00000005503	-0.00142473	0.986921	0.9988
Kbtbd4	67136	ENSMUSG00000005505	kelch repeat and BTB (POZ) domain containing 4	ENSMUSG00000005505	0.0953421	0.737523	0.9988
Celf1	13046	ENSMUSG00000005506	CUGBP_ Elav-like family member 1	ENSMUSG00000005506	0.0856597	0.656833	0.9988
Ndufs3	68349	ENSMUSG00000005510	NADH dehydrogenase (ubiquinone) Fe-S protein 3	ENSMUSG00000005510	-0.071992	0.655399	0.9988
Por	18984	ENSMUSG00000005514	P450 (cytochrome) oxidoreductase	ENSMUSG00000005514	-0.003248	0.990921	0.999233
Igf1r	16001	ENSMUSG00000005533	insulin-like growth factor I receptor	ENSMUSG00000005533	0.231063	0.153897	0.9988
Insr	16337	ENSMUSG00000005534	insulin receptor	ENSMUSG00000005534	0.0990698	0.625545	0.9988
Fcer2a	14128	ENSMUSG00000005540	Fc receptor_ IgE_ low affinity II_ alpha polypeptide	ENSMUSG00000005540	-0.0156333	0.927486	0.9988
Cyp2a5	13087	ENSMUSG00000005547	cytochrome P450_ family 2_ subfamily a_ polypeptide 5	ENSMUSG00000005547	0	1	1
Atp4a	11944	ENSMUSG00000005553	ATPase_ H+/K+ exchanging_ gastric_ alpha polypeptide	ENSMUSG00000005553	0	1	1
Trim28	21849	ENSMUSG00000005566	tripartite motif-containing 28	ENSMUSG00000005566	-0.183284	0.260045	0.9988
Ube2m	22192	ENSMUSG00000005575	ubiquitin-conjugating enzyme E2M	ENSMUSG00000005575	-0.127202	0.399328	0.9988
Adcy9	11515	ENSMUSG00000005580	adenylate cyclase 9	ENSMUSG00000005580	0.194097	0.398054	0.9988
Mef2c	17260	ENSMUSG00000005583	myocyte enhancer factor 2C	ENSMUSG00000005583	-0.0589821	0.695447	0.9988
Ctr9	22083	ENSMUSG00000005609	Ctr9_ Paf1/RNA polymerase II complex component_ homolog (S. cerevisiae)	ENSMUSG00000005609	0.1188	0.56504	0.9988
Eif4g2	13690	ENSMUSG00000005610	eukaryotic translation initiation factor 4_ gamma 2	ENSMUSG00000005610	-0.269897	0.29869	0.9988
Mrvi1	17540	ENSMUSG00000005611	MRV integration site 1	ENSMUSG00000005611	0.219955	0.440604	0.9988
Pcyt1a	13026	ENSMUSG00000005615	phosphate cytidylyltransferase 1_ choline_ alpha isoform	ENSMUSG00000005615	-0.246525	0.144981	0.9988
Zfp592	233410	ENSMUSG00000005621	zinc finger protein 592	ENSMUSG00000005621	0.0972715	0.530922	0.9988
Psmd4	19185	ENSMUSG00000005625	proteasome (prosome_ macropain) 26S subunit_ non-ATPase_ 4	ENSMUSG00000005625	-0.149353	0.402872	0.9988
Tmod4	50874	ENSMUSG00000005628	tropomodulin 4	ENSMUSG00000005628	0.393464	0.19089	0.9988
Insrr	23920	ENSMUSG00000005640	insulin receptor-related receptor	ENSMUSG00000005640	0	1	1
Cabp5	29865	ENSMUSG00000005649	calcium binding protein 5	ENSMUSG00000005649	-0.00142473	0.986921	0.9988
Snx6	72183	ENSMUSG00000005656	sorting nexin 6	ENSMUSG00000005656	-0.15563	0.37606	0.9988
Mthfd2	17768	ENSMUSG00000005667	methylenetetrahydrofolate dehydrogenase (NAD+ dependent)_ methenyltetrahydrofolate cyclohydrolase	ENSMUSG00000005667	-0.309973	0.195718	0.9988
Kit	16590	ENSMUSG00000005672	kit oncogene	ENSMUSG00000005672	0	1	1
Tomm40l	641376	ENSMUSG00000005674	translocase of outer mitochondrial membrane 40 homolog-like (yeast)	ENSMUSG00000005674	-0.326634	0.0855749	0.9988
Nr1i3	12355	ENSMUSG00000005677	nuclear receptor subfamily 1_ group I_ member 3	ENSMUSG00000005677	-0.0482761	0.869633	0.9988
Apoa2	11807	ENSMUSG00000005681	apolipoprotein A-II	ENSMUSG00000005681	-0.061372	0.482487	0.9988
Pan2	103135	ENSMUSG00000005682	PAN2 polyA specific ribonuclease subunit homolog (S. cerevisiae)	ENSMUSG00000005682	-0.090139	0.744709	0.9988
Cs	12974	ENSMUSG00000005683	citrate synthase	ENSMUSG00000005683	-0.440753	0.00235174	0.326504
Ampd3	11717	ENSMUSG00000005686	adenosine monophosphate deaminase 3	ENSMUSG00000005686	0.227402	0.403028	0.9988
Bcas2	68183	ENSMUSG00000005687	breast carcinoma amplified sequence 2	ENSMUSG00000005687	0.0647338	0.711014	0.9988
Sh2d1a	20400	ENSMUSG00000005696	SH2 domain containing 1A	ENSMUSG00000005696	0	1	1
Ctcf	13018	ENSMUSG00000005698	CCCTC-binding factor	ENSMUSG00000005698	-0.161849	0.482276	0.9988
Pard6a	56513	ENSMUSG00000005699	par-6 family cell polarity regulator alpha	ENSMUSG00000005699	-0.126358	0.562881	0.9988
Agrp	11604	ENSMUSG00000005705	agouti related neuropeptide	ENSMUSG00000005705	4.94449e-05	0.999831	0.999967
Pvalb	19293	ENSMUSG00000005716	parvalbumin	ENSMUSG00000005716	0.0149161	0.932336	0.9988
Tfap4	83383	ENSMUSG00000005718	transcription factor AP4	ENSMUSG00000005718	-0.0566286	0.802817	0.9988
Ranbp1	19385	ENSMUSG00000005732	RAN binding protein 1	ENSMUSG00000005732	-0.192823	0.520694	0.9988
Cd247	12503	ENSMUSG00000005763	CD247 antigen	ENSMUSG00000005763	0.121207	0.588435	0.9988
Rfx5	53970	ENSMUSG00000005774	regulatory factor X_ 5 (influences HLA class II expression)	ENSMUSG00000005774	-0.0645773	0.695315	0.9988
Psmb4	19172	ENSMUSG00000005779	proteasome (prosome_ macropain) subunit_ beta type 4	ENSMUSG00000005779	-0.171725	0.428074	0.9988
Mmp8	17394	ENSMUSG00000005800	matrix metallopeptidase 8	ENSMUSG00000005800	0	1	1
Slc30a4	22785	ENSMUSG00000005802	solute carrier family 30 (zinc transporter)_ member 4	ENSMUSG00000005802	-0.396514	0.0992488	0.9988
Sqrdl	59010	ENSMUSG00000005803	sulfide quinone reductase-like (yeast)	ENSMUSG00000005803	-0.416641	0.045792	0.9988
Bloc1s6	18457	ENSMUSG00000005804	biogenesis of lysosomal organelles complex-1_ subunit 6_ pallidin	ENSMUSG00000005804	0.0204742	0.927204	0.9988
Metap1	75624	ENSMUSG00000005813	methionyl aminopeptidase 1	ENSMUSG00000005813	0.0279935	0.910817	0.9988
Gpr108	78308	ENSMUSG00000005823	G protein-coupled receptor 108	ENSMUSG00000005823	0.0995074	0.683618	0.9988
Tnfsf14	50930	ENSMUSG00000005824	tumor necrosis factor (ligand) superfamily_ member 14	ENSMUSG00000005824	-0.0376586	0.816731	0.9988
Gata6	14465	ENSMUSG00000005836	GATA binding protein 6	ENSMUSG00000005836	-0.0364065	0.728369	0.9988
Rsl1d1	66409	ENSMUSG00000005846	ribosomal L1 domain containing 1	ENSMUSG00000005846	-0.134223	0.373985	0.9988
Cnga2	12789	ENSMUSG00000005864	cyclic nucleotide gated channel alpha 2	ENSMUSG00000005864	0.0111776	0.939277	0.9988
Apc	11789	ENSMUSG00000005871	adenomatosis polyposis coli	ENSMUSG00000005871	0.00853878	0.969713	0.9988
Reep5	13476	ENSMUSG00000005873	receptor accessory protein 5	ENSMUSG00000005873	0.0503111	0.763826	0.9988
Ergic3	66366	ENSMUSG00000005881	ERGIC and golgi 3	ENSMUSG00000005881	0.0768218	0.743136	0.9988
Uqcc1	56046	ENSMUSG00000005882	ubiquinol-cytochrome c reductase complex assembly factor 1	ENSMUSG00000005882	0.0545869	0.759985	0.9988
Spo11	26972	ENSMUSG00000005883	SPO11 meiotic protein covalently bound to DSB	ENSMUSG00000005883	-0.0888735	0.634557	0.9988
Ncoa2	17978	ENSMUSG00000005886	nuclear receptor coactivator 2	ENSMUSG00000005886	-0.110884	0.626995	0.9988
Prl4a1	19110	ENSMUSG00000005891	prolactin family 4_ subfamily a_ member 1	ENSMUSG00000005891	0	1	1
Trh	22044	ENSMUSG00000005892	thyrotropin releasing hormone	ENSMUSG00000005892	-0.00142473	0.986921	0.9988
Nr2c2	22026	ENSMUSG00000005893	nuclear receptor subfamily 2_ group C_ member 2	ENSMUSG00000005893	-0.213798	0.43424	0.9988
Nr2c1	22025	ENSMUSG00000005897	nuclear receptor subfamily 2_ group C_ member 1	ENSMUSG00000005897	0.192503	0.350005	0.9988
Smpd4	77626	ENSMUSG00000005899	sphingomyelin phosphodiesterase 4	ENSMUSG00000005899	-0.02909	0.917625	0.9988
Pex1	71382	ENSMUSG00000005907	peroxisomal biogenesis factor 1	ENSMUSG00000005907	-0.0827283	0.657875	0.9988
Otx1	18423	ENSMUSG00000005917	orthodenticle homolog 1	ENSMUSG00000005917	0.0322181	0.905489	0.9988
Kctd20	66989	ENSMUSG00000005936	potassium channel tetramerisation domain containing 20	ENSMUSG00000005936	0.116396	0.567899	0.9988
Itgae	16407	ENSMUSG00000005947	integrin alpha E_ epithelial-associated	ENSMUSG00000005947	-0.0466434	0.876509	0.9988
Ctns	83429	ENSMUSG00000005949	cystinosis_ nephropathic	ENSMUSG00000005949	0.444602	0.0862844	0.9988
P2rx5	94045	ENSMUSG00000005950	purinergic receptor P2X_ ligand-gated ion channel_ 5	ENSMUSG00000005950	0.110893	0.654629	0.9988
Shpk	74637	ENSMUSG00000005951	sedoheptulokinase	ENSMUSG00000005951	-0.0757404	0.780416	0.9988
Trpv1	193034	ENSMUSG00000005952	transient receptor potential cation channel_ subfamily V_ member 1	ENSMUSG00000005952	-0.17649	0.447861	0.9988
Ephb3	13845	ENSMUSG00000005958	Eph receptor B3	ENSMUSG00000005958	-0.19155	0.38438	0.9988
Tuft1	22156	ENSMUSG00000005968	tuftelin 1	ENSMUSG00000005968	-0.0973035	0.722426	0.9988
Rcn1	19672	ENSMUSG00000005973	reticulocalbin 1	ENSMUSG00000005973	0.12468	0.439409	0.9988
Dnase1	13419	ENSMUSG00000005980	deoxyribonuclease I	ENSMUSG00000005980	0.115814	0.694641	0.9988
Trap1	68015	ENSMUSG00000005981	TNF receptor-associated protein 1	ENSMUSG00000005981	-0.0381719	0.875834	0.9988
Naa60	74763	ENSMUSG00000005982	N(alpha)-acetyltransferase 60_ NatF catalytic subunit	ENSMUSG00000005982	0.0847458	0.700881	0.9988
1700037C18Rik	73261	ENSMUSG00000005983	RIKEN cDNA 1700037C18 gene	ENSMUSG00000005983	-0.0807986	0.770375	0.9988
Ankrd13d	68423	ENSMUSG00000005986	ankyrin repeat domain 13 family_ member D	ENSMUSG00000005986	0.190706	0.41463	0.9988
Tyrp1	22178	ENSMUSG00000005994	tyrosinase-related protein 1	ENSMUSG00000005994	0.0355394	0.738217	0.9988
Tpr	108989	ENSMUSG00000006005	translocated promoter region_ nuclear basket protein	ENSMUSG00000006005	0.133324	0.523123	0.9988
Pdc	20028	ENSMUSG00000006007	phosducin	ENSMUSG00000006007	-0.0480684	0.600195	0.9988
BC003331	226499	ENSMUSG00000006010	cDNA sequence BC003331	ENSMUSG00000006010	0.346488	0.0248692	0.9988
Prg4	96875	ENSMUSG00000006014	proteoglycan 4 (megakaryocyte stimulating factor_ articular superficial zone protein)	ENSMUSG00000006014	0.417289	0.142421	0.9988
Dhx34	71723	ENSMUSG00000006019	DEAH (Asp-Glu-Ala-His) box polypeptide 34	ENSMUSG00000006019	0.267649	0.297778	0.9988
Kptn	70394	ENSMUSG00000006021	kaptin	ENSMUSG00000006021	-0.148753	0.524398	0.9988
Napa	108124	ENSMUSG00000006024	N-ethylmaleimide sensitive fusion protein attachment protein alpha	ENSMUSG00000006024	0.0529006	0.816658	0.9988
Apbb3	225372	ENSMUSG00000006050	amyloid beta (A4) precursor protein-binding_ family B_ member 3	ENSMUSG00000006050	0.0685179	0.810941	0.9988
Calcoco2	76815	ENSMUSG00000006056	calcium binding and coiled-coil domain 2	ENSMUSG00000006056	-0.00142473	0.986921	0.9988
Atp5g1	11951	ENSMUSG00000006057	ATP synthase_ H+ transporting_ mitochondrial F0 complex_ subunit C1 (subunit 9)	ENSMUSG00000006057	-0.104526	0.696831	0.9988
Snf8	27681	ENSMUSG00000006058	SNF8_ ESCRT-II complex subunit_ homolog (S. cerevisiae)	ENSMUSG00000006058	0.0919638	0.573584	0.9988
Tbcb	66411	ENSMUSG00000006095	tubulin folding cofactor B	ENSMUSG00000006095	-0.0572135	0.781172	0.9988
Inpp5k	19062	ENSMUSG00000006127	inositol polyphosphate 5-phosphatase K	ENSMUSG00000006127	0.140701	0.616128	0.9988
Crkl	12929	ENSMUSG00000006134	v-crk sarcoma virus CT10 oncogene homolog (avian)-like	ENSMUSG00000006134	-0.351943	0.0898668	0.9988
Upk3bl	69665	ENSMUSG00000006143	uroplakin 3B-like	ENSMUSG00000006143	0.804365	0.00656367	0.585335
Eps8l1	67425	ENSMUSG00000006154	EPS8-like 1	ENSMUSG00000006154	-0.04723	0.857744	0.9988
Clint1	216705	ENSMUSG00000006169	clathrin interactor 1	ENSMUSG00000006169	-0.124424	0.637301	0.9988
Prss16	54373	ENSMUSG00000006179	protease_ serine 16 (thymus)	ENSMUSG00000006179	-0.686525	0.0219279	0.9988
Cdkal1	68916	ENSMUSG00000006191	CDK5 regulatory subunit associated protein 1-like 1	ENSMUSG00000006191	-0.108367	0.604423	0.9988
Rhox6	19202	ENSMUSG00000006200	reproductive homeobox 6	ENSMUSG00000006200	0	1	1
5430419D17Rik	71395	ENSMUSG00000006204	RIKEN cDNA 5430419D17 gene	ENSMUSG00000006204	-0.0216693	0.919634	0.9988
Htra1	56213	ENSMUSG00000006205	HtrA serine peptidase 1	ENSMUSG00000006205	0.0375032	0.89979	0.9988
Zbtb17	22642	ENSMUSG00000006215	zinc finger and BTB domain containing 17	ENSMUSG00000006215	0.101478	0.570173	0.9988
Clcnkb	56365	ENSMUSG00000006216	chloride channel Kb	ENSMUSG00000006216	0.200039	0.425408	0.9988
Fam131c	277743	ENSMUSG00000006218	family with sequence similarity 131_ member C	ENSMUSG00000006218	0.0947837	0.740401	0.9988
Fblim1	74202	ENSMUSG00000006219	filamin binding LIM protein 1	ENSMUSG00000006219	0.142369	0.47333	0.9988
Hspb7	29818	ENSMUSG00000006221	heat shock protein family_ member 7 (cardiovascular)	ENSMUSG00000006221	0.1819	0.531455	0.9988
Epor	13857	ENSMUSG00000006235	erythropoietin receptor	ENSMUSG00000006235	0.171625	0.560893	0.9988
Ccdc159	67119	ENSMUSG00000006241	coiled-coil domain containing 159	ENSMUSG00000006241	0.284509	0.252313	0.9988
Mob1b	68473	ENSMUSG00000006262	MOB kinase activator 1B	ENSMUSG00000006262	0.0813901	0.749447	0.9988
Atp6v1b1	110935	ENSMUSG00000006269	ATPase_ H+ transporting_ lysosomal V1 subunit B1	ENSMUSG00000006269	-0.0798286	0.770811	0.9988
Vax1	22326	ENSMUSG00000006270	ventral anterior homeobox 1	ENSMUSG00000006270	0	1	1
Atp6v1b2	11966	ENSMUSG00000006273	ATPase_ H+ transporting_ lysosomal V1 subunit B2	ENSMUSG00000006273	0.248237	0.174316	0.9988
Eps15l1	13859	ENSMUSG00000006276	epidermal growth factor receptor pathway substrate 15-like 1	ENSMUSG00000006276	-0.0260549	0.852879	0.9988
Tep1	21745	ENSMUSG00000006281	telomerase associated protein 1	ENSMUSG00000006281	-0.132594	0.654792	0.9988
Ttc5	219022	ENSMUSG00000006288	tetratricopeptide repeat domain 5	ENSMUSG00000006288	0.0915382	0.617436	0.9988
Osgep	66246	ENSMUSG00000006289	O-sialoglycoprotein endopeptidase	ENSMUSG00000006289	-0.453956	0.117719	0.9988
Aamp	227290	ENSMUSG00000006299	angio-associated migratory protein	ENSMUSG00000006299	0.0923624	0.57617	0.9988
Tmbim1	69660	ENSMUSG00000006301	transmembrane BAX inhibitor motif containing 1	ENSMUSG00000006301	0.242892	0.375455	0.9988
Arpc2	76709	ENSMUSG00000006304	actin related protein 2/3 complex_ subunit 2	ENSMUSG00000006304	0.0299543	0.908032	0.9988
Kmt2b	75410	ENSMUSG00000006307	lysine (K)-specific methyltransferase 2B	ENSMUSG00000006307	0.24391	0.338338	0.9988
Zbtb32	58206	ENSMUSG00000006310	zinc finger and BTB domain containing 32	ENSMUSG00000006310	-0.086447	0.769975	0.9988
Etv2	14008	ENSMUSG00000006311	ets variant 2	ENSMUSG00000006311	-0.0232603	0.913056	0.9988
Upk1a	109637	ENSMUSG00000006313	uroplakin 1A	ENSMUSG00000006313	0.242611	0.403461	0.9988
Tmem147	69804	ENSMUSG00000006315	transmembrane protein 147	ENSMUSG00000006315	-0.229373	0.28291	0.9988
Rps9	76846	ENSMUSG00000006333	ribosomal protein S9	ENSMUSG00000006333	0.010909	0.967488	0.9988
Tfpt	69714	ENSMUSG00000006335	TCF3 (E2A) fusion partner	ENSMUSG00000006335	0.190721	0.366441	0.9988
Susd2	71733	ENSMUSG00000006342	sushi domain containing 2	ENSMUSG00000006342	0.00928321	0.9698	0.9988
Ggt5	23887	ENSMUSG00000006344	gamma-glutamyltransferase 5	ENSMUSG00000006344	0.132164	0.63616	0.9988
Ggt1	14598	ENSMUSG00000006345	gamma-glutamyltransferase 1	ENSMUSG00000006345	0.35137	0.208866	0.9988
Crip2	68337	ENSMUSG00000006356	cysteine rich protein 2	ENSMUSG00000006356	0.19325	0.279497	0.9988
Crip1	12925	ENSMUSG00000006360	cysteine-rich protein 1 (intestinal)	ENSMUSG00000006360	0.451623	0.0793602	0.9988
Cbfa2t3	12398	ENSMUSG00000006362	core-binding factor_ runt domain_ alpha subunit 2_ translocated to_ 3 (human)	ENSMUSG00000006362	0.105046	0.596562	0.9988
Fbln1	14114	ENSMUSG00000006369	fibulin 1	ENSMUSG00000006369	-0.00691213	0.962904	0.9988
Pgrmc1	53328	ENSMUSG00000006373	progesterone receptor membrane component 1	ENSMUSG00000006373	0.490153	0.0025997	0.335206
Gcat	26912	ENSMUSG00000006378	glycine C-acetyltransferase (2-amino-3-ketobutyrate-coenzyme A ligase)	ENSMUSG00000006378	-0.563557	0.00456902	0.472764
Tek	21687	ENSMUSG00000006386	endothelial-specific receptor tyrosine kinase	ENSMUSG00000006386	-0.0425479	0.878965	0.9988
Mpl	17480	ENSMUSG00000006389	myeloproliferative leukemia virus oncogene	ENSMUSG00000006389	-0.0423941	0.625693	0.9988
Elovl1	54325	ENSMUSG00000006390	elongation of very long chain fatty acids (FEN1/Elo2_ SUR4/Elo3_ yeast)-like 1	ENSMUSG00000006390	0.149672	0.496178	0.9988
Med8	80509	ENSMUSG00000006392	mediator complex subunit 8	ENSMUSG00000006392	-0.435156	0.0193249	0.9988
Hyi	68180	ENSMUSG00000006395	hydroxypyruvate isomerase homolog (E. coli)	ENSMUSG00000006395	-0.118674	0.689302	0.9988
Cdc20	107995	ENSMUSG00000006398	cell division cycle 20	ENSMUSG00000006398	-0.510734	0.0760646	0.9988
Adamts4	240913	ENSMUSG00000006403	a disintegrin-like and metallopeptidase (reprolysin type) with thrombospondin type 1 motif_ 4	ENSMUSG00000006403	0.129429	0.665543	0.9988
Pvrl4	71740	ENSMUSG00000006411	poliovirus receptor-related 4	ENSMUSG00000006411	0.232299	0.408232	0.9988
Pfdn2	18637	ENSMUSG00000006412	prefoldin 2	ENSMUSG00000006412	0.0801777	0.741446	0.9988
Rnf114	81018	ENSMUSG00000006418	ring finger protein 114	ENSMUSG00000006418	0.0747157	0.787425	0.9988
C330007P06Rik	77644	ENSMUSG00000006423	RIKEN cDNA C330007P06 gene	ENSMUSG00000006423	0.0951319	0.648792	0.9988
Neurl1a	18011	ENSMUSG00000006435	neuralized E3 ubiquitin protein ligase 1A	ENSMUSG00000006435	0.548532	0.0243006	0.9988
Srm	20810	ENSMUSG00000006442	spermidine synthase	ENSMUSG00000006442	-0.39511	0.0480186	0.9988
Epha2	13836	ENSMUSG00000006445	Eph receptor A2	ENSMUSG00000006445	0.2089	0.440318	0.9988
Rbm14	56275	ENSMUSG00000006456	RNA binding motif protein 14	ENSMUSG00000006456	-0.212597	0.471575	0.9988
Actn3	11474	ENSMUSG00000006457	actinin alpha 3	ENSMUSG00000006457	-0.139364	0.636498	0.9988
A530013C23Rik	329562	ENSMUSG00000006462	RIKEN cDNA A530013C23 gene	ENSMUSG00000006462	0.00601504	0.983945	0.9988
Zdhhc24	70605	ENSMUSG00000006463	zinc finger_ DHHC domain containing 24	ENSMUSG00000006463	0.690358	0.000765748	0.150875
Bbs1	52028	ENSMUSG00000006464	Bardet-Biedl syndrome 1 (human)	ENSMUSG00000006464	0.0519765	0.768389	0.9988
Slc34a3	142681	ENSMUSG00000006469	solute carrier family 34 (sodium phosphate)_ member 3	ENSMUSG00000006469	-0.0158388	0.859725	0.9988
Ndor1	78797	ENSMUSG00000006471	NADPH dependent diflavin oxidoreductase 1	ENSMUSG00000006471	0.14687	0.594707	0.9988
Nsmf	56876	ENSMUSG00000006476	NMDA receptor synaptonuclear signaling and neuronal migration factor	ENSMUSG00000006476	-0.278847	0.185001	0.9988
Prl7a1	19113	ENSMUSG00000006488	prolactin family 7_ subfamily a_ member 1	ENSMUSG00000006488	0.0063098	0.969967	0.9988
Prl8a9	67310	ENSMUSG00000006490	prolactin family8_ subfamily a_ member 9	ENSMUSG00000006490	0	1	1
Pdk1	228026	ENSMUSG00000006494	pyruvate dehydrogenase kinase_ isoenzyme 1	ENSMUSG00000006494	0.441038	0.0483754	0.9988
Ptbp1	19205	ENSMUSG00000006498	polypyrimidine tract binding protein 1	ENSMUSG00000006498	-0.194843	0.401114	0.9988
Mvd	192156	ENSMUSG00000006517	mevalonate (diphospho) decarboxylase	ENSMUSG00000006517	-0.763594	0.000361048	0.0928118
Cyba	13057	ENSMUSG00000006519	cytochrome b-245_ alpha polypeptide	ENSMUSG00000006519	0	1	1
Itih3	16426	ENSMUSG00000006522	inter-alpha trypsin inhibitor_ heavy chain 3	ENSMUSG00000006522	0.110383	0.685003	0.9988
Tmem110	69179	ENSMUSG00000006526	transmembrane protein 110	ENSMUSG00000006526	0.1688	0.478005	0.9988
Sfmbt1	54650	ENSMUSG00000006527	Scm-like with four mbt domains 1	ENSMUSG00000006527	0.183281	0.345203	0.9988
Itih1	16424	ENSMUSG00000006529	inter-alpha trypsin inhibitor_ heavy chain 1	ENSMUSG00000006529	0.0706479	0.681831	0.9988
Ihh	16147	ENSMUSG00000006538	Indian hedgehog	ENSMUSG00000006538	-0.0485382	0.855738	0.9988
Prkag3	241113	ENSMUSG00000006542	protein kinase_ AMP-activated_ gamma 3 non-catatlytic subunit	ENSMUSG00000006542	-0.0632478	0.81452	0.9988
Cryba2	12958	ENSMUSG00000006546	crystallin_ beta A2	ENSMUSG00000006546	-0.0423941	0.625693	0.9988
Atp7b	11979	ENSMUSG00000006567	ATPase_ Cu++ transporting_ beta polypeptide	ENSMUSG00000006567	0.194702	0.456632	0.9988
Defb2	13215	ENSMUSG00000006570	defensin beta 2	ENSMUSG00000006570	0	1	1
Slc4a1	20533	ENSMUSG00000006574	solute carrier family 4 (anion exchanger)_ member 1	ENSMUSG00000006574	0	1	1
Rundc3a	51799	ENSMUSG00000006575	RUN domain containing 3A	ENSMUSG00000006575	-0.00225684	0.993997	0.9998
Slc4a3	20536	ENSMUSG00000006576	solute carrier family 4 (anion exchanger)_ member 3	ENSMUSG00000006576	-0.0387919	0.858015	0.9988
Cdt1	67177	ENSMUSG00000006585	chromatin licensing and DNA replication factor 1	ENSMUSG00000006585	-0.275285	0.184435	0.9988
Runx1t1	12395	ENSMUSG00000006586	runt-related transcription factor 1; translocated to_ 1 (cyclin D-related)	ENSMUSG00000006586	-0.0939441	0.630301	0.9988
Snai3	30927	ENSMUSG00000006587	snail family zinc finger 3	ENSMUSG00000006587	-0.0191662	0.899994	0.9988
Aprt	11821	ENSMUSG00000006589	adenine phosphoribosyl transferase	ENSMUSG00000006589	-0.0980221	0.715118	0.9988
Gtf2h1	14884	ENSMUSG00000006599	general transcription factor II H_ polypeptide 1	ENSMUSG00000006599	-0.0950402	0.532142	0.9988
Hfe	15216	ENSMUSG00000006611	hemochromatosis	ENSMUSG00000006611	-0.554639	0.0445703	0.9988
Abhd1	57742	ENSMUSG00000006638	abhydrolase domain containing 1	ENSMUSG00000006638	-0.105582	0.629763	0.9988
Slc5a6	330064	ENSMUSG00000006641	solute carrier family 5 (sodium-dependent vitamin transporter)_ member 6	ENSMUSG00000006641	-0.155092	0.40465	0.9988
Tcf23	69852	ENSMUSG00000006642	transcription factor 23	ENSMUSG00000006642	-0.0391084	0.867693	0.9988
Nphs1	54631	ENSMUSG00000006649	nephrosis 1_ nephrin	ENSMUSG00000006649	0.0051194	0.985849	0.9988
Aplp1	11803	ENSMUSG00000006651	amyloid beta (A4) precursor-like protein 1	ENSMUSG00000006651	-0.173858	0.347056	0.9988
Qrich1	69232	ENSMUSG00000006673	glutamine-rich 1	ENSMUSG00000006673	0.132714	0.472304	0.9988
P4htm	74443	ENSMUSG00000006675	prolyl 4-hydroxylase_ transmembrane (endoplasmic reticulum)	ENSMUSG00000006675	0.182626	0.539815	0.9988
Usp19	71472	ENSMUSG00000006676	ubiquitin specific peptidase 19	ENSMUSG00000006676	0.324423	0.118984	0.9988
Pola1	18968	ENSMUSG00000006678	polymerase (DNA directed)_ alpha 1	ENSMUSG00000006678	-0.612968	0.0408823	0.9988
Cdc42	12540	ENSMUSG00000006699	cell division cycle 42	ENSMUSG00000006699	-0.0281194	0.878045	0.9988
Pknox1	18771	ENSMUSG00000006705	Pbx/knotted 1 homeobox	ENSMUSG00000006705	0.0118668	0.962406	0.9988
D130043K22Rik	210108	ENSMUSG00000006711	RIKEN cDNA D130043K22 gene	ENSMUSG00000006711	0.0275802	0.817734	0.9988
Gmnn	57441	ENSMUSG00000006715	geminin	ENSMUSG00000006715	-0.185155	0.512534	0.9988
Acot13	66834	ENSMUSG00000006717	acyl-CoA thioesterase 13	ENSMUSG00000006717	-0.0141981	0.954485	0.9988
Zfp184	193452	ENSMUSG00000006720	zinc finger protein 184 (Kruppel-like)	ENSMUSG00000006720	-0.339251	0.129269	0.9988
Cyp27b1	13115	ENSMUSG00000006724	cytochrome P450_ family 27_ subfamily b_ polypeptide 1	ENSMUSG00000006724	0.328592	0.274434	0.9988
Cdk4	12567	ENSMUSG00000006728	cyclin-dependent kinase 4	ENSMUSG00000006728	-0.191394	0.374934	0.9988
B4galnt1	14421	ENSMUSG00000006731	beta-1_4-N-acetyl-galactosaminyl transferase 1	ENSMUSG00000006731	0.293964	0.0952033	0.9988
Mettl1	17299	ENSMUSG00000006732	methyltransferase like 1	ENSMUSG00000006732	-0.294719	0.261628	0.9988
Tspan31	67125	ENSMUSG00000006736	tetraspanin 31	ENSMUSG00000006736	-0.0156641	0.936352	0.9988
Kif5b	16573	ENSMUSG00000006740	kinesin family member 5B	ENSMUSG00000006740	0.0411839	0.841385	0.9988
Saal1	78935	ENSMUSG00000006763	serum amyloid A-like 1	ENSMUSG00000006763	-0.135173	0.534049	0.9988
Tph2	216343	ENSMUSG00000006764	tryptophan hydroxylase 2	ENSMUSG00000006764	-0.59955	0.0463707	0.9988
Krt23	94179	ENSMUSG00000006777	keratin 23	ENSMUSG00000006777	-0.00142473	0.986921	0.9988
Cnp	12799	ENSMUSG00000006782	2'_3'-cyclic nucleotide 3' phosphodiesterase	ENSMUSG00000006782	0.245629	0.408263	0.9988
Ttc25	74407	ENSMUSG00000006784	tetratricopeptide repeat domain 25	ENSMUSG00000006784	-0.283569	0.345302	0.9988
Sulf2	72043	ENSMUSG00000006800	sulfatase 2	ENSMUSG00000006800	0.00768367	0.962895	0.9988
Sod2	20656	ENSMUSG00000006818	superoxide dismutase 2_ mitochondrial	ENSMUSG00000006818	-0.280343	0.28709	0.9988
Tmco6	71983	ENSMUSG00000006850	transmembrane and coiled-coil domains 6	ENSMUSG00000006850	-0.0732651	0.722098	0.9988
Stambp	70527	ENSMUSG00000006906	STAM binding protein	ENSMUSG00000006906	0.304613	0.126049	0.9988
Ezh1	14055	ENSMUSG00000006920	enhancer of zeste homolog 1 (Drosophila)	ENSMUSG00000006920	0.187121	0.4305	0.9988
Hap1	15114	ENSMUSG00000006930	huntingtin-associated protein 1	ENSMUSG00000006930	-0.369096	0.219545	0.9988
P3h4	66180	ENSMUSG00000006931	prolyl 3-hydroxylase family member 4 (non-enzymatic)	ENSMUSG00000006931	0.110476	0.534569	0.9988
Ctnnb1	12387	ENSMUSG00000006932	catenin (cadherin associated protein)_ beta 1	ENSMUSG00000006932	-0.05126	0.761068	0.9988
Eif1b	68969	ENSMUSG00000006941	eukaryotic translation initiation factor 1B	ENSMUSG00000006941	0.376323	0.0428507	0.9988
Klk4	56640	ENSMUSG00000006948	kallikrein related-peptidase 4 (prostase_ enamel matrix_ prostate)	ENSMUSG00000006948	0.016317	0.852288	0.9988
Chrd	12667	ENSMUSG00000006958	chordin	ENSMUSG00000006958	-0.250086	0.324485	0.9988
Psmd2	21762	ENSMUSG00000006998	proteasome (prosome_ macropain) 26S subunit_ non-ATPase_ 2	ENSMUSG00000006998	-0.0674022	0.774106	0.9988
Syngr3	20974	ENSMUSG00000007021	synaptogyrin 3	ENSMUSG00000007021	-0.176692	0.557105	0.9988
Vars	22321	ENSMUSG00000007029	valyl-tRNA synthetase	ENSMUSG00000007029	-0.123603	0.530704	0.9988
Vwa7	27762	ENSMUSG00000007030	von Willebrand factor A domain containing 7	ENSMUSG00000007030	-0.261949	0.33085	0.9988
Hspa1l	15482	ENSMUSG00000007033	heat shock protein 1-like	ENSMUSG00000007033	-0.143147	0.630337	0.9988
Slc44a4	70129	ENSMUSG00000007034	solute carrier family 44_ member 4	ENSMUSG00000007034	0.0618396	0.766349	0.9988
Msh5	17687	ENSMUSG00000007035	mutS homolog 5 (E. coli)	ENSMUSG00000007035	0.120784	0.604732	0.9988
Abhd16a	193742	ENSMUSG00000007036	abhydrolase domain containing 16A	ENSMUSG00000007036	0.339069	0.13142	0.9988
Neu1	18010	ENSMUSG00000007038	neuraminidase 1	ENSMUSG00000007038	0.292182	0.258333	0.9988
Ddah2	51793	ENSMUSG00000007039	dimethylarginine dimethylaminohydrolase 2	ENSMUSG00000007039	0.0567291	0.831533	0.9988
Clic1	114584	ENSMUSG00000007041	chloride intracellular channel 1	ENSMUSG00000007041	0.265164	0.118918	0.9988
Lsm2	27756	ENSMUSG00000007050	LSM2 homolog_ U6 small nuclear RNA associated (S. cerevisiae)	ENSMUSG00000007050	-0.336972	0.133182	0.9988
Pole	18973	ENSMUSG00000007080	polymerase (DNA directed)_ epsilon	ENSMUSG00000007080	-0.306405	0.294924	0.9988
Atp1a2	98660	ENSMUSG00000007097	ATPase_ Na+/K+ transporting_ alpha 2 polypeptide	ENSMUSG00000007097	-0.277465	0.354954	0.9988
Atp1a4	27222	ENSMUSG00000007107	ATPase_ Na+/K+ transporting_ alpha 4 polypeptide	ENSMUSG00000007107	-0.0439626	0.835179	0.9988
Casq1	12372	ENSMUSG00000007122	calsequestrin 1	ENSMUSG00000007122	0.218092	0.412655	0.9988
Stx1a	20907	ENSMUSG00000007207	syntaxin 1A (brain)	ENSMUSG00000007207	0.255452	0.245015	0.9988
Ceacam9	26368	ENSMUSG00000007209	carcinoembryonic antigen-related cell adhesion molecule 9	ENSMUSG00000007209	-0.00142473	0.986921	0.9988
Zfp775	243372	ENSMUSG00000007216	zinc finger protein 775	ENSMUSG00000007216	-0.114782	0.692486	0.9988
Scube2	56788	ENSMUSG00000007279	signal peptide_ CUB domain_ EGF-like 2	ENSMUSG00000007279	-0.0324885	0.866485	0.9988
Mrpl49	18120	ENSMUSG00000007338	mitochondrial ribosomal protein L49	ENSMUSG00000007338	-0.350162	0.180957	0.9988
Dennd2c	329727	ENSMUSG00000007379	DENN/MADD domain containing 2C	ENSMUSG00000007379	0.354028	0.0617611	0.9988
Mark3	17169	ENSMUSG00000007411	MAP/microtubule affinity regulating kinase 3	ENSMUSG00000007411	0.141083	0.404694	0.9988
Gatad1	67210	ENSMUSG00000007415	GATA zinc finger domain containing 1	ENSMUSG00000007415	-0.00191348	0.992558	0.999384
Pcdha10	12943	ENSMUSG00000007440	protocadherin alpha 10	ENSMUSG00000007440	0	1	1
2310003L06Rik	74248	ENSMUSG00000007457	RIKEN cDNA 2310003L06 gene	ENSMUSG00000007457	0	1	1
M6pr	17113	ENSMUSG00000007458	mannose-6-phosphate receptor_ cation dependent	ENSMUSG00000007458	0.609673	8.90307e-05	0.0324751
Lrrc8a	241296	ENSMUSG00000007476	leucine rich repeat containing 8A	ENSMUSG00000007476	0.589298	0.000334812	0.0903004
Mc5r	17203	ENSMUSG00000007480	melanocortin 5 receptor	ENSMUSG00000007480	-0.565306	0.0258001	0.9988
Ppp2r1a	51792	ENSMUSG00000007564	protein phosphatase 2_ regulatory subunit A_ alpha	ENSMUSG00000007564	0.161629	0.23902	0.9988
Fance	72775	ENSMUSG00000007570	Fanconi anemia_ complementation group E	ENSMUSG00000007570	0.0662098	0.809453	0.9988
Tinf2	28113	ENSMUSG00000007589	Terf1 (TRF1)-interacting nuclear factor 2	ENSMUSG00000007589	-0.276925	0.0886852	0.9988
Tssk4	71099	ENSMUSG00000007591	testis-specific serine kinase 4	ENSMUSG00000007591	0.0240832	0.931735	0.9988
Hapln4	330790	ENSMUSG00000007594	hyaluronan and proteoglycan link protein 4	ENSMUSG00000007594	-0.015601	0.958229	0.9988
Dus3l	224907	ENSMUSG00000007603	dihydrouridine synthase 3-like (S. cerevisiae)	ENSMUSG00000007603	0.144482	0.51747	0.9988
Gtpbp3	70359	ENSMUSG00000007610	GTP binding protein 3	ENSMUSG00000007610	-0.091508	0.752864	0.9988
Tgfbr1	21812	ENSMUSG00000007613	transforming growth factor_ beta receptor I	ENSMUSG00000007613	-0.450203	0.0825942	0.9988
Homer1	26556	ENSMUSG00000007617	homer homolog 1 (Drosophila)	ENSMUSG00000007617	0.346076	0.240398	0.9988
Rad51c	114714	ENSMUSG00000007646	RAD51 homolog C	ENSMUSG00000007646	-0.237271	0.415821	0.9988
Gabrb2	14401	ENSMUSG00000007653	gamma-aminobutyric acid (GABA) A receptor_ subunit beta 2	ENSMUSG00000007653	-0.0939346	0.550539	0.9988
Cav1	12389	ENSMUSG00000007655	caveolin 1_ caveolae protein	ENSMUSG00000007655	-0.363105	0.031499	0.9988
Arpp19	59046	ENSMUSG00000007656	cAMP-regulated phosphoprotein 19	ENSMUSG00000007656	-0.00919125	0.96596	0.9988
Bcl2l1	12048	ENSMUSG00000007659	BCL2-like 1	ENSMUSG00000007659	-0.270836	0.319395	0.9988
Khsrp	16549	ENSMUSG00000007670	KH-type splicing regulatory protein	ENSMUSG00000007670	0.0696837	0.637931	0.9988
Dio2	13371	ENSMUSG00000007682	deiodinase_ iodothyronine_ type II	ENSMUSG00000007682	-0.0588214	0.63367	0.9988
Ccdc124	234388	ENSMUSG00000007721	coiled-coil domain containing 124	ENSMUSG00000007721	-0.132544	0.513601	0.9988
Cct4	12464	ENSMUSG00000007739	chaperonin containing Tcp1_ subunit 4 (delta)	ENSMUSG00000007739	-0.245514	0.326203	0.9988
0610009B22Rik	66050	ENSMUSG00000007777	RIKEN cDNA 0610009B22 gene	ENSMUSG00000007777	-0.122577	0.645334	0.9988
Cpt1c	78070	ENSMUSG00000007783	carnitine palmitoyltransferase 1c	ENSMUSG00000007783	0.0198191	0.936318	0.9988
Twist2	13345	ENSMUSG00000007805	twist basic helix-loop-helix transcription factor 2	ENSMUSG00000007805	0.259139	0.15656	0.9988
Zfp655	72611	ENSMUSG00000007812	zinc finger protein 655	ENSMUSG00000007812	0.503938	0.0335337	0.9988
Rhoa	11848	ENSMUSG00000007815	ras homolog gene family_ member A	ENSMUSG00000007815	0.237424	0.178684	0.9988
Zmiz1	328365	ENSMUSG00000007817	zinc finger_ MIZ-type containing 1	ENSMUSG00000007817	0.0955792	0.645604	0.9988
Ankrd26	232339	ENSMUSG00000007827	ankyrin repeat domain 26	ENSMUSG00000007827	-0.560151	0.0453285	0.9988
Aldh16a1	69748	ENSMUSG00000007833	aldehyde dehydrogenase 16 family_ member A1	ENSMUSG00000007833	0.126403	0.586411	0.9988
Hnrnpa0	77134	ENSMUSG00000007836	heterogeneous nuclear ribonucleoprotein A0	ENSMUSG00000007836	0.00156437	0.993549	0.999651
Prrg2	65116	ENSMUSG00000007837	proline-rich Gla (G-carboxyglutamic acid) polypeptide 2	ENSMUSG00000007837	0.268179	0.269026	0.9988
Hnrnph1	59013	ENSMUSG00000007850	heterogeneous nuclear ribonucleoprotein H1	ENSMUSG00000007850	-0.208374	0.390109	0.9988
Ift43	76411	ENSMUSG00000007867	intraflagellar transport 43	ENSMUSG00000007867	-0.0441006	0.829493	0.9988
Id3	15903	ENSMUSG00000007872	inhibitor of DNA binding 3	ENSMUSG00000007872	0.3441	0.250529	0.9988
Tcap	21393	ENSMUSG00000007877	titin-cap	ENSMUSG00000007877	0.0621997	0.737962	0.9988
Arid1a	93760	ENSMUSG00000007880	AT rich interactive domain 1A (SWI-like)	ENSMUSG00000007880	0.109195	0.647112	0.9988
Crlf1	12931	ENSMUSG00000007888	cytokine receptor-like factor 1	ENSMUSG00000007888	0.295383	0.26552	0.9988
Ctsd	13033	ENSMUSG00000007891	cathepsin D	ENSMUSG00000007891	0.117405	0.681551	0.9988
Rplp1	56040	ENSMUSG00000007892	ribosomal protein_ large_ P1	ENSMUSG00000007892	-0.0304564	0.90593	0.9988
Cabs1	70977	ENSMUSG00000007907	calcium binding protein_ spermatid specific 1	ENSMUSG00000007907	0	1	1
Hmgcll1	208982	ENSMUSG00000007908	3-hydroxymethyl-3-methylglutaryl-Coenzyme A lyase-like 1	ENSMUSG00000007908	-0.351078	0.238203	0.9988
Ttc9b	73032	ENSMUSG00000007944	tetratricopeptide repeat domain 9B	ENSMUSG00000007944	-0.0413229	0.868673	0.9988
Phox2a	11859	ENSMUSG00000007946	paired-like homeobox 2a	ENSMUSG00000007946	0.0150486	0.863351	0.9988
Abhd8	64296	ENSMUSG00000007950	abhydrolase domain containing 8	ENSMUSG00000007950	-0.0717067	0.790182	0.9988
Ift22	67286	ENSMUSG00000007987	intraflagellar transport 22	ENSMUSG00000007987	-0.103874	0.693066	0.9988
Fzd3	14365	ENSMUSG00000007989	frizzled homolog 3 (Drosophila)	ENSMUSG00000007989	-0.52912	0.0229964	0.9988
1700008O03Rik	69349	ENSMUSG00000008028	RIKEN cDNA 1700008O03 gene	ENSMUSG00000008028	-0.00808522	0.956877	0.9988
Mid1ip1	68041	ENSMUSG00000008035	Mid1 interacting protein 1 (gastrulation specific G12-like (zebrafish))	ENSMUSG00000008035	-0.0765882	0.756981	0.9988
Ap2s1	232910	ENSMUSG00000008036	adaptor-related protein complex 2_ sigma 1 subunit	ENSMUSG00000008036	0.0629966	0.727998	0.9988
Fgfrl1	116701	ENSMUSG00000008090	fibroblast growth factor receptor-like 1	ENSMUSG00000008090	0.220717	0.44547	0.9988
4930432K21Rik	74666	ENSMUSG00000008129	RIKEN cDNA 4930432K21 gene	ENSMUSG00000008129	-0.0631556	0.831583	0.9988
Fhl2	14200	ENSMUSG00000008136	four and a half LIM domains 2	ENSMUSG00000008136	-0.252758	0.317305	0.9988
Emc10	69683	ENSMUSG00000008140	ER membrane protein complex subunit 10	ENSMUSG00000008140	0.0027761	0.990504	0.999233
Clstn3	232370	ENSMUSG00000008153	calsyntenin 3	ENSMUSG00000008153	-0.121372	0.685292	0.9988
Fbxw9	68628	ENSMUSG00000008167	F-box and WD-40 domain protein 9	ENSMUSG00000008167	0.340871	0.0513226	0.9988
Spib	272382	ENSMUSG00000008193	Spi-B transcription factor (Spi-1/PU.1 related)	ENSMUSG00000008193	0.0661982	0.758934	0.9988
Fnbp4	55935	ENSMUSG00000008200	formin binding protein 4	ENSMUSG00000008200	0.0247481	0.925377	0.9988
Cers4	67260	ENSMUSG00000008206	ceramide synthase 4	ENSMUSG00000008206	-0.441055	0.114275	0.9988
Scrn3	74616	ENSMUSG00000008226	secernin 3	ENSMUSG00000008226	0.202281	0.398522	0.9988
Phax	56698	ENSMUSG00000008301	phosphorylated adaptor for RNA export	ENSMUSG00000008301	-0.0182053	0.920895	0.9988
Tle1	21885	ENSMUSG00000008305	transducin-like enhancer of split 1_ homolog of Drosophila E(spl)	ENSMUSG00000008305	-0.061705	0.83754	0.9988
1700109H08Rik	77036	ENSMUSG00000008307	RIKEN cDNA 1700109H08 gene	ENSMUSG00000008307	-0.00862663	0.976835	0.9988
Relt	320100	ENSMUSG00000008318	RELT tumor necrosis factor receptor	ENSMUSG00000008318	-0.196338	0.39729	0.9988
Snrpb2	20639	ENSMUSG00000008333	U2 small nuclear ribonucleoprotein B	ENSMUSG00000008333	-0.142749	0.434447	0.9988
Ubc	22190	ENSMUSG00000008348	ubiquitin C	ENSMUSG00000008348	0.078409	0.73383	0.9988
Prpf31	68988	ENSMUSG00000008373	PRP31 pre-mRNA processing factor 31 homolog (yeast)	ENSMUSG00000008373	-0.038899	0.892507	0.9988
Sertad1	55942	ENSMUSG00000008384	SERTA domain containing 1	ENSMUSG00000008384	0.479689	0.0988884	0.9988
Carhsp1	52502	ENSMUSG00000008393	calcium regulated heat stable protein 1	ENSMUSG00000008393	0.179454	0.436492	0.9988
Elk3	13713	ENSMUSG00000008398	ELK3_ member of ETS oncogene family	ENSMUSG00000008398	0.147769	0.496603	0.9988
Herpud2	80517	ENSMUSG00000008429	HERPUD family member 2	ENSMUSG00000008429	-0.259953	0.367221	0.9988
Rdh13	108841	ENSMUSG00000008435	retinol dehydrogenase 13 (all-trans and 9-cis)	ENSMUSG00000008435	-0.0618025	0.813007	0.9988
Adam21	56622	ENSMUSG00000008438	a disintegrin and metallopeptidase domain 21	ENSMUSG00000008438	-0.037957	0.835558	0.9988
Nutf2	68051	ENSMUSG00000008450	nuclear transport factor 2	ENSMUSG00000008450	-0.1986	0.362138	0.9988
Fut1	14343	ENSMUSG00000008461	fucosyltransferase 1	ENSMUSG00000008461	-0.210427	0.307196	0.9988
Arpc5	67771	ENSMUSG00000008475	actin related protein 2/3 complex_ subunit 5	ENSMUSG00000008475	0.181649	0.33378	0.9988
Rnf151	67504	ENSMUSG00000008482	ring finger protein 151	ENSMUSG00000008482	-0.102425	0.703215	0.9988
Elavl2	15569	ENSMUSG00000008489	ELAV (embryonic lethal_ abnormal vision_ Drosophila)-like 2 (Hu antigen B)	ENSMUSG00000008489	-0.00142473	0.986921	0.9988
Pou2f2	18987	ENSMUSG00000008496	POU domain_ class 2_ transcription factor 2	ENSMUSG00000008496	-0.402764	0.172115	0.9988
Mgst1	56615	ENSMUSG00000008540	microsomal glutathione S-transferase 1	ENSMUSG00000008540	0.327684	0.276222	0.9988
Nfib	18028	ENSMUSG00000008575	nuclear factor I/B	ENSMUSG00000008575	-0.427356	0.0706791	0.9988
Htr3b	57014	ENSMUSG00000008590	5-hydroxytryptamine (serotonin) receptor 3B	ENSMUSG00000008590	0	1	1
Rab25	53868	ENSMUSG00000008601	RAB25_ member RAS oncogene family	ENSMUSG00000008601	0.190825	0.425307	0.9988
Ubqln4	94232	ENSMUSG00000008604	ubiquilin 4	ENSMUSG00000008604	0.155752	0.380167	0.9988
Rbfox1	268859	ENSMUSG00000008658	RNA binding protein_ fox-1 homolog (C. elegans) 1	ENSMUSG00000008658	-0.0669789	0.550012	0.9988
Rps18	20084	ENSMUSG00000008668	ribosomal protein S18	ENSMUSG00000008668	-0.0838734	0.76855	0.9988
Rpl10	110954	ENSMUSG00000008682	ribosomal protein L10	ENSMUSG00000008682	-0.0757698	0.799617	0.9988
Rps15a	267019	ENSMUSG00000008683	ribosomal protein S15A	ENSMUSG00000008683	-0.302187	0.2787	0.9988
Ncaph2	52683	ENSMUSG00000008690	non-SMC condensin II complex_ subunit H2	ENSMUSG00000008690	-0.235168	0.127361	0.9988
Hipk1	15257	ENSMUSG00000008730	homeodomain interacting protein kinase 1	ENSMUSG00000008730	0.245665	0.401507	0.9988
Gprc5b	64297	ENSMUSG00000008734	G protein-coupled receptor_ family C_ group 5_ member B	ENSMUSG00000008734	0.35317	0.0379566	0.9988
Man1a2	17156	ENSMUSG00000008763	mannosidase_ alpha_ class 1A_ member 2	ENSMUSG00000008763	-0.217873	0.411939	0.9988
Ceacam5	73250	ENSMUSG00000008789	carcinoembryonic antigen-related cell adhesion molecule 5	ENSMUSG00000008789	0	1	1
Tppp2	219038	ENSMUSG00000008813	tubulin polymerization-promoting protein family member 2	ENSMUSG00000008813	0	1	1
Acyp1	66204	ENSMUSG00000008822	acylphosphatase 1_ erythrocyte (common) type	ENSMUSG00000008822	0.145055	0.537511	0.9988
Cldn13	57255	ENSMUSG00000008843	claudin 13	ENSMUSG00000008843	0	1	1
Cd163	93671	ENSMUSG00000008845	CD163 antigen	ENSMUSG00000008845	-0.128739	0.472918	0.9988
Hdac5	15184	ENSMUSG00000008855	histone deacetylase 5	ENSMUSG00000008855	0.0531124	0.856795	0.9988
Rala	56044	ENSMUSG00000008859	v-ral simian leukemia viral oncogene homolog A (ras related)	ENSMUSG00000008859	0.0799842	0.708002	0.9988
Clec3a	403395	ENSMUSG00000008874	C-type lectin domain family 3_ member a	ENSMUSG00000008874	0	1	1
Vdac3	22335	ENSMUSG00000008892	voltage-dependent anion channel 3	ENSMUSG00000008892	-0.0270998	0.887844	0.9988
Slc1a7	242607	ENSMUSG00000008932	solute carrier family 1 (glutamate transporter)_ member 7	ENSMUSG00000008932	0.196278	0.425247	0.9988
Vps72	21427	ENSMUSG00000008958	vacuolar protein sorting 72 (yeast)	ENSMUSG00000008958	0.0022062	0.992729	0.999384
Gabpa	14390	ENSMUSG00000008976	GA repeat binding protein_ alpha	ENSMUSG00000008976	-0.0404152	0.844786	0.9988
Bmp7	12162	ENSMUSG00000008999	bone morphogenetic protein 7	ENSMUSG00000008999	0	1	1
Dynll1	56455	ENSMUSG00000009013	dynein light chain LC8-type 1	ENSMUSG00000009013	0.0733992	0.80422	0.9988
Pdcl	67466	ENSMUSG00000009030	phosducin-like	ENSMUSG00000009030	0.0825878	0.646202	0.9988
Tmem184b	223693	ENSMUSG00000009035	transmembrane protein 184b	ENSMUSG00000009035	0.145134	0.538509	0.9988
Gm5965	546672	ENSMUSG00000009047	predicted gene 5965	ENSMUSG00000009047	0	1	1
Rsph14	71236	ENSMUSG00000009070	radial spoke head homolog 14 (Chlamydomonas)	ENSMUSG00000009070	-0.00142473	0.986921	0.9988
Nf2	18016	ENSMUSG00000009073	neurofibromatosis 2	ENSMUSG00000009073	-0.55538	0.03593	0.9988
Cabp7	192650	ENSMUSG00000009075	calcium binding protein 7	ENSMUSG00000009075	0.161356	0.439018	0.9988
Zmat5	67178	ENSMUSG00000009076	zinc finger_ matrin type 5	ENSMUSG00000009076	0.0445025	0.852919	0.9988
Ewsr1	14030	ENSMUSG00000009079	Ewing sarcoma breakpoint region 1	ENSMUSG00000009079	-0.0106475	0.944046	0.9988
Ap1b1	11764	ENSMUSG00000009090	adaptor protein complex AP-1_ beta 1 subunit	ENSMUSG00000009090	-0.00610804	0.969063	0.9988
Derl3	70377	ENSMUSG00000009092	Der1-like domain family_ member 3	ENSMUSG00000009092	-0.161253	0.452146	0.9988
Gstt4	75886	ENSMUSG00000009093	glutathione S-transferase_ theta 4	ENSMUSG00000009093	0.203726	0.380012	0.9988
Tbx1	21380	ENSMUSG00000009097	T-box 1	ENSMUSG00000009097	0.0739622	0.661843	0.9988
Gnat2	14686	ENSMUSG00000009108	guanine nucleotide binding protein_ alpha transducing 2	ENSMUSG00000009108	-0.366771	0.213512	0.9988
Bcl2l13	94044	ENSMUSG00000009112	BCL2-like 13 (apoptosis facilitator)	ENSMUSG00000009112	-0.39235	0.0869885	0.9988
2610028H24Rik	76964	ENSMUSG00000009114	RIKEN cDNA 2610028H24 gene	ENSMUSG00000009114	0.0145972	0.867304	0.9988
Spatc1l	76573	ENSMUSG00000009115	spermatogenesis and centriole associated 1 like	ENSMUSG00000009115	0	1	1
Dqx1	93838	ENSMUSG00000009145	DEAQ RNA-dependent ATPase	ENSMUSG00000009145	-0.411186	0.137135	0.9988
Ccl8	20307	ENSMUSG00000009185	chemokine (C-C motif) ligand 8	ENSMUSG00000009185	0.835979	0.0046063	0.473876
Lnp	69605	ENSMUSG00000009207	limb and neural patterns	ENSMUSG00000009207	-0.199249	0.400222	0.9988
Prr29	75573	ENSMUSG00000009210	proline rich 29	ENSMUSG00000009210	-0.0802753	0.543985	0.9988
Tmem8c	66139	ENSMUSG00000009214	transmembrane protein 8C	ENSMUSG00000009214	0.0564947	0.842898	0.9988
Fam163b	109349	ENSMUSG00000009216	family with sequence similarity 163_ member B	ENSMUSG00000009216	0	1	1
Trpm5	56843	ENSMUSG00000009246	transient receptor potential cation channel_ subfamily M_ member 5	ENSMUSG00000009246	0.0583949	0.788742	0.9988
Ascl2	17173	ENSMUSG00000009248	achaete-scute complex homolog 2 (Drosophila)	ENSMUSG00000009248	0.042307	0.768813	0.9988
Rarres2	71660	ENSMUSG00000009281	retinoic acid receptor responder (tazarotene induced) 2	ENSMUSG00000009281	0.145473	0.605396	0.9988
Pttg1ip	108705	ENSMUSG00000009291	pituitary tumor-transforming 1 interacting protein	ENSMUSG00000009291	0.244946	0.271941	0.9988
Trpm2	28240	ENSMUSG00000009292	transient receptor potential cation channel_ subfamily M_ member 2	ENSMUSG00000009292	-0.00801852	0.957192	0.9988
Ube2g2	22213	ENSMUSG00000009293	ubiquitin-conjugating enzyme E2G 2	ENSMUSG00000009293	0.0289037	0.918439	0.9988
Mpo	17523	ENSMUSG00000009350	myeloperoxidase	ENSMUSG00000009350	-0.132773	0.575102	0.9988
Lpo	76113	ENSMUSG00000009356	lactoperoxidase	ENSMUSG00000009356	0	1	1
Met	17295	ENSMUSG00000009376	met proto-oncogene	ENSMUSG00000009376	0.0199806	0.915133	0.9988
Slc16a12	240638	ENSMUSG00000009378	solute carrier family 16 (monocarboxylic acid transporters)_ member 12	ENSMUSG00000009378	-0.0863708	0.554659	0.9988
Syn2	20965	ENSMUSG00000009394	synapsin II	ENSMUSG00000009394	0.0466572	0.86526	0.9988
Elk1	13712	ENSMUSG00000009406	ELK1_ member of ETS oncogene family	ENSMUSG00000009406	0.117284	0.55689	0.9988
Nav1	215690	ENSMUSG00000009418	neuron navigator 1	ENSMUSG00000009418	0.0455719	0.832348	0.9988
Tnpo1	238799	ENSMUSG00000009470	transportin 1	ENSMUSG00000009470	0.0270983	0.91197	0.9988
Myod1	17927	ENSMUSG00000009471	myogenic differentiation 1	ENSMUSG00000009471	0.11391	0.696677	0.9988
Otog	18419	ENSMUSG00000009487	otogelin	ENSMUSG00000009487	0.164058	0.408324	0.9988
Rnmt	67897	ENSMUSG00000009535	RNA (guanine-7-) methyltransferase	ENSMUSG00000009535	0.120489	0.66644	0.9988
Kcnq1	16535	ENSMUSG00000009545	potassium voltage-gated channel_ subfamily Q_ member 1	ENSMUSG00000009545	0.00573567	0.948964	0.9988
Srp14	20813	ENSMUSG00000009549	signal recognition particle 14	ENSMUSG00000009549	-0.0670608	0.699987	0.9988
6330409D20Rik	70730	ENSMUSG00000009551	RIKEN cDNA 6330409D20 gene	ENSMUSG00000009551	0.0145972	0.867304	0.9988
Cdk9	107951	ENSMUSG00000009555	cyclin-dependent kinase 9 (CDC2-related kinase)	ENSMUSG00000009555	0.17227	0.28238	0.9988
Tor2a	30933	ENSMUSG00000009563	torsin family 2_ member A	ENSMUSG00000009563	0.20414	0.240235	0.9988
Fpgs	14287	ENSMUSG00000009566	folylpolyglutamyl synthetase	ENSMUSG00000009566	0.0796781	0.630242	0.9988
Mkl2	239719	ENSMUSG00000009569	MKL/myocardin-like 2	ENSMUSG00000009569	-0.013455	0.932174	0.9988
Cbx5	12419	ENSMUSG00000009575	chromobox 5	ENSMUSG00000009575	-0.352692	0.152513	0.9988
Odam	69592	ENSMUSG00000009580	odontogenic_ ameloblast asssociated	ENSMUSG00000009580	0	1	1
Apobec3	80287	ENSMUSG00000009585	apolipoprotein B mRNA editing enzyme_ catalytic polypeptide 3	ENSMUSG00000009585	-0.0485032	0.859977	0.9988
St6galnac1	20445	ENSMUSG00000009588	ST6 (alpha-N-acetyl-neuraminyl-2_3-beta-galactosyl-1_3)-N-acetylgalactosaminide alpha-2_6-sialyltransferase 1	ENSMUSG00000009588	0.0421212	0.667257	0.9988
Taf7l	74469	ENSMUSG00000009596	TAF7-like RNA polymerase II_ TATA box binding protein (TBP)-associated factor	ENSMUSG00000009596	0.147622	0.489509	0.9988
Sardh	192166	ENSMUSG00000009614	sarcosine dehydrogenase	ENSMUSG00000009614	-0.330835	0.268167	0.9988
Vav2	22325	ENSMUSG00000009621	vav 2 oncogene	ENSMUSG00000009621	0.140638	0.506203	0.9988
Tex15	104271	ENSMUSG00000009628	testis expressed gene 15	ENSMUSG00000009628	-0.0343926	0.795804	0.9988
Ppp2cb	19053	ENSMUSG00000009630	protein phosphatase 2 (formerly 2A)_ catalytic subunit_ beta isoform	ENSMUSG00000009630	0.0338059	0.826208	0.9988
G0s2	14373	ENSMUSG00000009633	G0/G1 switch gene 2	ENSMUSG00000009633	-0.0454777	0.872385	0.9988
Dmap1	66233	ENSMUSG00000009640	DNA methyltransferase 1-associated protein 1	ENSMUSG00000009640	0.00619942	0.975652	0.9988
Pla2g12b	69836	ENSMUSG00000009646	phospholipase A2_ group XIIB	ENSMUSG00000009646	0	1	1
Mcu	215999	ENSMUSG00000009647	mitochondrial calcium uniporter	ENSMUSG00000009647	-0.142331	0.565652	0.9988
Oit3	18302	ENSMUSG00000009654	oncoprotein induced transcript 3	ENSMUSG00000009654	-0.0713445	0.761802	0.9988
Tex11	83558	ENSMUSG00000009670	testis expressed gene 11	ENSMUSG00000009670	0	1	1
Bcr	110279	ENSMUSG00000009681	breakpoint cluster region	ENSMUSG00000009681	-0.0529394	0.733786	0.9988
Fxyd5	18301	ENSMUSG00000009687	FXYD domain-containing ion transport regulator 5	ENSMUSG00000009687	0.494499	0.0959223	0.9988
Kcnd1	16506	ENSMUSG00000009731	potassium voltage-gated channel_ Shal-related family_ member 1	ENSMUSG00000009731	0.0291962	0.92249	0.9988
Tfcp2	21422	ENSMUSG00000009733	transcription factor CP2	ENSMUSG00000009733	-0.00659853	0.963873	0.9988
Pou6f2	218030	ENSMUSG00000009734	POU domain_ class 6_ transcription factor 2	ENSMUSG00000009734	-0.0473425	0.644293	0.9988
Pou6f1	19009	ENSMUSG00000009739	POU domain_ class 6_ transcription factor 1	ENSMUSG00000009739	-0.0269772	0.924484	0.9988
Ubp1	22221	ENSMUSG00000009741	upstream binding protein 1	ENSMUSG00000009741	0.160867	0.546066	0.9988
Nuak2	74137	ENSMUSG00000009772	NUAK family_ SNF1-like kinase_ 2	ENSMUSG00000009772	-0.469348	0.0952102	0.9988
Ick	56542	ENSMUSG00000009828	intestinal cell kinase	ENSMUSG00000009828	-0.238968	0.25706	0.9988
Sdhb	67680	ENSMUSG00000009863	succinate dehydrogenase complex_ subunit B_ iron sulfur (Ip)	ENSMUSG00000009863	-0.424546	0.00583689	0.547602
Cox4i2	84682	ENSMUSG00000009876	cytochrome c oxidase subunit IV isoform 2	ENSMUSG00000009876	-0.0208963	0.917793	0.9988
Snap47	67826	ENSMUSG00000009894	synaptosomal-associated protein_ 47	ENSMUSG00000009894	-0.0369091	0.884902	0.9988
Wnt3a	22416	ENSMUSG00000009900	wingless-type MMTV integration site family_ member 3A	ENSMUSG00000009900	0	1	1
Kdsr	70750	ENSMUSG00000009905	3-ketodihydrosphingosine reductase	ENSMUSG00000009905	0.123212	0.49879	0.9988
Vps4b	20479	ENSMUSG00000009907	vacuolar protein sorting 4b (yeast)	ENSMUSG00000009907	0.280517	0.196533	0.9988
Rps25	75617	ENSMUSG00000009927	ribosomal protein S25	ENSMUSG00000009927	-0.0797381	0.773573	0.9988
Nxf2	83454	ENSMUSG00000009941	nuclear RNA export factor 2	ENSMUSG00000009941	-0.084892	0.515346	0.9988
Taz	66826	ENSMUSG00000009995	tafazzin	ENSMUSG00000009995	0.063906	0.823122	0.9988
Kif19a	286942	ENSMUSG00000010021	kinesin family member 19A	ENSMUSG00000010021	-0.173363	0.388295	0.9988
Aldh3a2	11671	ENSMUSG00000010025	aldehyde dehydrogenase family 3_ subfamily A2	ENSMUSG00000010025	-0.72475	7.37617e-05	0.0278972
Zmynd10	114602	ENSMUSG00000010044	zinc finger_ MYND domain containing 10	ENSMUSG00000010044	-0.109174	0.698142	0.9988
Tmem115	56395	ENSMUSG00000010045	transmembrane protein 115	ENSMUSG00000010045	0.311675	0.103077	0.9988
Hyal2	15587	ENSMUSG00000010047	hyaluronoglucosaminidase 2	ENSMUSG00000010047	0.123566	0.644438	0.9988
Ifrd2	15983	ENSMUSG00000010048	interferon-related developmental regulator 2	ENSMUSG00000010048	-0.278106	0.154567	0.9988
Hyal1	15586	ENSMUSG00000010051	hyaluronoglucosaminidase 1	ENSMUSG00000010051	0.63908	0.0266582	0.9988
Tusc2	80385	ENSMUSG00000010054	tumor suppressor candidate 2	ENSMUSG00000010054	0.675221	8.58857e-05	0.0317526
Nprl2	56032	ENSMUSG00000010057	nitrogen permease regulator-like 2	ENSMUSG00000010057	0.0521238	0.807417	0.9988
Slc38a3	76257	ENSMUSG00000010064	solute carrier family 38_ member 3	ENSMUSG00000010064	0.198656	0.417086	0.9988
Cacna2d2	56808	ENSMUSG00000010066	calcium channel_ voltage-dependent_ alpha 2/delta subunit 2	ENSMUSG00000010066	-0.192104	0.493287	0.9988
Rassf1	56289	ENSMUSG00000010067	Ras association (RalGDS/AF-6) domain family member 1	ENSMUSG00000010067	0.369035	0.184387	0.9988
Epn3	71889	ENSMUSG00000010080	epsin 3	ENSMUSG00000010080	0.0191983	0.948256	0.9988
Rnf112	22671	ENSMUSG00000010086	ring finger protein 112	ENSMUSG00000010086	0.0440037	0.812418	0.9988
Slc3a2	17254	ENSMUSG00000010095	solute carrier family 3 (activators of dibasic and neutral amino acid transport)_ member 2	ENSMUSG00000010095	0.345763	0.0319351	0.9988
Tmem223	66836	ENSMUSG00000010097	transmembrane protein 223	ENSMUSG00000010097	0.0564964	0.789164	0.9988
Stx5a	56389	ENSMUSG00000010110	syntaxin 5A	ENSMUSG00000010110	-0.105583	0.641652	0.9988
Slc47a1	67473	ENSMUSG00000010122	solute carrier family 47_ member 1	ENSMUSG00000010122	-0.0845436	0.487194	0.9988
Pifo	100503311	ENSMUSG00000010136	primary cilia formation	ENSMUSG00000010136	0	1	1
Tnfrsf13b	57916	ENSMUSG00000010142	tumor necrosis factor receptor superfamily_ member 13b	ENSMUSG00000010142	-0.00142473	0.986921	0.9988
Spire2	234857	ENSMUSG00000010154	spire homolog 2 (Drosophila)	ENSMUSG00000010154	0.0877235	0.740675	0.9988
Prox1	19130	ENSMUSG00000010175	prospero homeobox 1	ENSMUSG00000010175	0	1	1
Raver1	71766	ENSMUSG00000010205	ribonucleoprotein_ PTB-binding 1	ENSMUSG00000010205	0.0166606	0.941471	0.9988
2610507B11Rik	72503	ENSMUSG00000010277	RIKEN cDNA 2610507B11 gene	ENSMUSG00000010277	0.0951917	0.692818	0.9988
AI597479	98404	ENSMUSG00000010290	expressed sequence AI597479	ENSMUSG00000010290	0.0096897	0.95786	0.9988
Tmem86a	67893	ENSMUSG00000010307	transmembrane protein 86A	ENSMUSG00000010307	-0.257186	0.20786	0.9988
Optc	269120	ENSMUSG00000010311	opticin	ENSMUSG00000010311	-0.065567	0.82339	0.9988
Tex14	83560	ENSMUSG00000010342	testis expressed gene 14	ENSMUSG00000010342	-0.157378	0.574566	0.9988
Ifi35	70110	ENSMUSG00000010358	interferon-induced protein 35	ENSMUSG00000010358	0.0938419	0.715503	0.9988
Rdm1	66599	ENSMUSG00000010362	RAD52 motif 1	ENSMUSG00000010362	-0.300446	0.135764	0.9988
Nedd8	18002	ENSMUSG00000010376	neural precursor cell expressed_ developmentally down-regulated gene 8	ENSMUSG00000010376	-0.0432199	0.844161	0.9988
Gosr1	53334	ENSMUSG00000010392	golgi SNAP receptor complex member 1	ENSMUSG00000010392	0.064794	0.706159	0.9988
Mrpl52	68836	ENSMUSG00000010406	mitochondrial ribosomal protein L52	ENSMUSG00000010406	-0.0517686	0.777222	0.9988
Spaca7	78634	ENSMUSG00000010435	sperm acrosome associated 7	ENSMUSG00000010435	0	1	1
Kansl3	226976	ENSMUSG00000010453	KAT8 regulatory NSL complex subunit 3	ENSMUSG00000010453	0.114264	0.640408	0.9988
Eya4	14051	ENSMUSG00000010461	eyes absent 4 homolog (Drosophila)	ENSMUSG00000010461	-0.316665	0.147747	0.9988
Ebf3	13593	ENSMUSG00000010476	early B cell factor 3	ENSMUSG00000010476	-0.342152	0.202892	0.9988
Uckl1os	100271841	ENSMUSG00000010492	uridine-cytidine kinase 1-like 1_ opposite strand	ENSMUSG00000010492	-0.23585	0.433208	0.9988
Myt1	17932	ENSMUSG00000010505	myelin transcription factor 1	ENSMUSG00000010505	0.00569127	0.97797	0.9988
Faf1	14084	ENSMUSG00000010517	Fas-associated factor 1	ENSMUSG00000010517	-0.206892	0.412704	0.9988
Gm266	212539	ENSMUSG00000010529	predicted gene 266	ENSMUSG00000010529	0	1	1
Tsacc	76927	ENSMUSG00000010538	TSSK6 activating co-chaperone	ENSMUSG00000010538	0.0826935	0.780932	0.9988
Mettl16	67493	ENSMUSG00000010554	methyltransferase like 16	ENSMUSG00000010554	-0.176257	0.53347	0.9988
Dazl	13164	ENSMUSG00000010592	deleted in azoospermia-like	ENSMUSG00000010592	-0.0423941	0.625693	0.9988
Apol7a	75761	ENSMUSG00000010601	apolipoprotein L 7a	ENSMUSG00000010601	0.126558	0.67367	0.9988
Pigyl	66268	ENSMUSG00000010607	phosphatidylinositol glycan anchor biosynthesis_ class Y-like	ENSMUSG00000010607	-0.0712464	0.73385	0.9988
Rbm25	67039	ENSMUSG00000010608	RNA binding motif protein 25	ENSMUSG00000010608	-0.0155456	0.919286	0.9988
Psen2	19165	ENSMUSG00000010609	presenilin 2	ENSMUSG00000010609	-0.0139707	0.948328	0.9988
Acaa1b	235674	ENSMUSG00000010651	acetyl-Coenzyme A acyltransferase 1B	ENSMUSG00000010651	0.0167256	0.953372	0.9988
Plcd1	18799	ENSMUSG00000010660	phospholipase C_ delta 1	ENSMUSG00000010660	0.0856639	0.759747	0.9988
Fads1	76267	ENSMUSG00000010663	fatty acid desaturase 1	ENSMUSG00000010663	-0.564267	0.00295239	0.360317
Lmbr1	56873	ENSMUSG00000010721	limb region 1	ENSMUSG00000010721	0.0308274	0.907023	0.9988
Tnfrsf22	79202	ENSMUSG00000010751	tumor necrosis factor receptor superfamily_ member 22	ENSMUSG00000010751	0.656422	0.0025178	0.328825
Cars	27267	ENSMUSG00000010755	cysteinyl-tRNA synthetase	ENSMUSG00000010755	0.253005	0.274101	0.9988
Phlda2	22113	ENSMUSG00000010760	pleckstrin homology-like domain_ family A_ member 2	ENSMUSG00000010760	0.0157122	0.857554	0.9988
Asz1	74068	ENSMUSG00000010796	ankyrin repeat_ SAM and basic leucine zipper domain containing 1	ENSMUSG00000010796	0	1	1
Wnt2	22413	ENSMUSG00000010797	wingless-type MMTV integration site family_ member 2	ENSMUSG00000010797	0.0367687	0.880848	0.9988
Gabra1	14394	ENSMUSG00000010803	gamma-aminobutyric acid (GABA) A receptor_ subunit alpha 1	ENSMUSG00000010803	0	1	1
Grid2ip	170935	ENSMUSG00000010825	glutamate receptor_ ionotropic_ delta 2 (Grid2) interacting protein 1	ENSMUSG00000010825	-0.0858937	0.590467	0.9988
Kdelr3	105785	ENSMUSG00000010830	KDEL (Lys-Asp-Glu-Leu) endoplasmic reticulum protein retention receptor 3	ENSMUSG00000010830	0.225184	0.428733	0.9988
1700006E09Rik	75437	ENSMUSG00000010841	RIKEN cDNA 1700006E09 gene	ENSMUSG00000010841	0	1	1
Apip	56369	ENSMUSG00000010911	APAF1 interacting protein	ENSMUSG00000010911	-0.237522	0.348563	0.9988
Pdhx	27402	ENSMUSG00000010914	pyruvate dehydrogenase complex_ component X	ENSMUSG00000010914	-0.116631	0.666607	0.9988
Vac14	234729	ENSMUSG00000010936	Vac14 homolog (S. cerevisiae)	ENSMUSG00000010936	-0.134029	0.626416	0.9988
Mcoln2	68279	ENSMUSG00000011008	mucolipin 2	ENSMUSG00000011008	0.0131997	0.948318	0.9988
Slc5a1	20537	ENSMUSG00000011034	solute carrier family 5 (sodium/glucose cotransporter)_ member 1	ENSMUSG00000011034	0.0676507	0.795009	0.9988
Akt1s1	67605	ENSMUSG00000011096	AKT1 substrate 1 (proline-rich)	ENSMUSG00000011096	-0.0464065	0.787179	0.9988
Tbrg1	21376	ENSMUSG00000011114	transforming growth factor beta regulated gene 1	ENSMUSG00000011114	-0.00909149	0.971496	0.9988
Panx3	208098	ENSMUSG00000011118	pannexin 3	ENSMUSG00000011118	-0.215768	0.348232	0.9988
Adssl1	11565	ENSMUSG00000011148	adenylosuccinate synthetase like 1	ENSMUSG00000011148	0.475227	0.113741	0.9988
1700026D08Rik	75556	ENSMUSG00000011154	RIKEN cDNA 1700026D08 gene	ENSMUSG00000011154	-0.261379	0.363998	0.9988
Brf1	72308	ENSMUSG00000011158	BRF1 homolog_ subunit of RNA polymerase III transcription initiation factor IIIB (S. cerevisiae)	ENSMUSG00000011158	0.161363	0.267185	0.9988
Vipr2	22355	ENSMUSG00000011171	vasoactive intestinal peptide receptor 2	ENSMUSG00000011171	-0.011717	0.949356	0.9988
Odc1	18263	ENSMUSG00000011179	ornithine decarboxylase_ structural 1	ENSMUSG00000011179	-0.282888	0.244877	0.9988
Thg1l	66628	ENSMUSG00000011254	tRNA-histidine guanylyltransferase 1-like (S. cerevisiae)	ENSMUSG00000011254	0.0731027	0.766267	0.9988
Adam19	11492	ENSMUSG00000011256	a disintegrin and metallopeptidase domain 19 (meltrin beta)	ENSMUSG00000011256	0.241636	0.244648	0.9988
Pabpc4	230721	ENSMUSG00000011257	poly(A) binding protein_ cytoplasmic 4	ENSMUSG00000011257	-0.275093	0.290039	0.9988
Exoc3l2	74463	ENSMUSG00000011263	exocyst complex component 3-like 2	ENSMUSG00000011263	-0.0379933	0.808451	0.9988
Zfp296	63872	ENSMUSG00000011267	zinc finger protein 296	ENSMUSG00000011267	0.090535	0.687831	0.9988
Plin5	66968	ENSMUSG00000011305	perilipin 5	ENSMUSG00000011305	-0.059135	0.497498	0.9988
Sugp1	70616	ENSMUSG00000011306	SURP and G patch domain containing 1	ENSMUSG00000011306	-0.0249849	0.905298	0.9988
Dmrtc2	71241	ENSMUSG00000011349	doublesex and mab-3 related transcription factor like family C2	ENSMUSG00000011349	0	1	1
Gm5893	545936	ENSMUSG00000011350	predicted gene 5893	ENSMUSG00000011350	0	1	1
Dhdh	71755	ENSMUSG00000011382	dihydrodiol dehydrogenase (dimeric)	ENSMUSG00000011382	-0.350154	0.200059	0.9988
Zfp790	233056	ENSMUSG00000011427	zinc finger protein 790	ENSMUSG00000011427	0.142131	0.45473	0.9988
Cpb1	76703	ENSMUSG00000011463	carboxypeptidase B1 (tissue)	ENSMUSG00000011463	-0.0423941	0.625693	0.9988
Slc25a41	103775	ENSMUSG00000011486	solute carrier family 25_ member 41	ENSMUSG00000011486	-0.0617486	0.619067	0.9988
Fsd1	240121	ENSMUSG00000011589	fibronectin type 3 and SPRY domain-containing protein	ENSMUSG00000011589	0	1	1
Pinlyp	641361	ENSMUSG00000011632	phospholipase A2 inhibitor and LY6/PLAUR domain containing	ENSMUSG00000011632	0.0150486	0.863351	0.9988
Fuz	70300	ENSMUSG00000011658	fuzzy homolog (Drosophila)	ENSMUSG00000011658	-0.0994741	0.668863	0.9988
Sptbn4	80297	ENSMUSG00000011751	spectrin beta_ non-erythrocytic 4	ENSMUSG00000011751	-0.260515	0.376653	0.9988
Pgam1	18648	ENSMUSG00000011752	phosphoglycerate mutase 1	ENSMUSG00000011752	0.434355	0.110898	0.9988
Evi5	14020	ENSMUSG00000011831	ecotropic viral integration site 5	ENSMUSG00000011831	-0.0182143	0.933743	0.9988
Evi5l	213027	ENSMUSG00000011832	ecotropic viral integration site 5 like	ENSMUSG00000011832	0.090279	0.593547	0.9988
Snapc2	102209	ENSMUSG00000011837	small nuclear RNA activating complex_ polypeptide 2	ENSMUSG00000011837	0.111469	0.528744	0.9988
Git1	216963	ENSMUSG00000011877	G protein-coupled receptor kinase-interactor 1	ENSMUSG00000011877	0.227929	0.362119	0.9988
Gltp	56356	ENSMUSG00000011884	glycolipid transfer protein	ENSMUSG00000011884	-0.0142224	0.931811	0.9988
Bnip2	12175	ENSMUSG00000011958	BCL2/adenovirus E1B interacting protein 2	ENSMUSG00000011958	0.227769	0.264032	0.9988
Ccnt1	12455	ENSMUSG00000011960	cyclin T1	ENSMUSG00000011960	0.0552719	0.846012	0.9988
Scarf2	224024	ENSMUSG00000012017	scavenger receptor class F_ member 2	ENSMUSG00000012017	0.205124	0.158717	0.9988
4930579F01Rik	67741	ENSMUSG00000012042	RIKEN cDNA 4930579F01 gene	ENSMUSG00000012042	-0.0464798	0.652534	0.9988
Brms1l	52592	ENSMUSG00000012076	breast cancer metastasis-suppressor 1-like	ENSMUSG00000012076	-0.18238	0.452387	0.9988
Med15	94112	ENSMUSG00000012114	mediator complex subunit 15	ENSMUSG00000012114	0.121562	0.576917	0.9988
Dhdds	67422	ENSMUSG00000012117	dehydrodolichyl diphosphate synthase	ENSMUSG00000012117	-0.0512389	0.746636	0.9988
Aim1l	230806	ENSMUSG00000012123	absent in melanoma 1-like	ENSMUSG00000012123	0.11262	0.706013	0.9988
Ubxn11	67586	ENSMUSG00000012126	UBX domain protein 11	ENSMUSG00000012126	0.157159	0.600187	0.9988
Mogat1	68393	ENSMUSG00000012187	monoacylglycerol O-acyltransferase 1	ENSMUSG00000012187	-0.206692	0.314087	0.9988
Tex22	75671	ENSMUSG00000012211	testis expressed gene 22	ENSMUSG00000012211	0.110031	0.559289	0.9988
Wnt8a	20890	ENSMUSG00000012282	wingless-type MMTV integration site family_ member 8A	ENSMUSG00000012282	0.0142893	0.935132	0.9988
Tjap1	74094	ENSMUSG00000012296	tight junction associated protein 1	ENSMUSG00000012296	-0.0703824	0.782148	0.9988
Ehf	13661	ENSMUSG00000012350	ets homologous factor	ENSMUSG00000012350	0	1	1
Nanog	71950	ENSMUSG00000012396	Nanog homeobox	ENSMUSG00000012396	-0.201153	0.503824	0.9988
Rpl15	66480	ENSMUSG00000012405	ribosomal protein L15	ENSMUSG00000012405	-0.156305	0.565349	0.9988
Tmem167	66074	ENSMUSG00000012422	transmembrane protein 167	ENSMUSG00000012422	0.0377888	0.876676	0.9988
Steap4	117167	ENSMUSG00000012428	STEAP family member 4	ENSMUSG00000012428	-0.461866	0.0832446	0.9988
Mplkip	66308	ENSMUSG00000012429	M-phase specific PLK1 intereacting protein	ENSMUSG00000012429	-0.0673945	0.785585	0.9988
Kif11	16551	ENSMUSG00000012443	kinesin family member 11	ENSMUSG00000012443	-0.518492	0.0839125	0.9988
Rpa3	68240	ENSMUSG00000012483	replication protein A3	ENSMUSG00000012483	-0.224404	0.414912	0.9988
Mlkl	74568	ENSMUSG00000012519	mixed lineage kinase domain-like	ENSMUSG00000012519	0.120895	0.636034	0.9988
Phox2b	18935	ENSMUSG00000012520	paired-like homeobox 2b	ENSMUSG00000012520	0	1	1
Tnpo3	320938	ENSMUSG00000012535	transportin 3	ENSMUSG00000012535	-0.00803723	0.969683	0.9988
Ttll5	320244	ENSMUSG00000012609	tubulin tyrosine ligase-like family_ member 5	ENSMUSG00000012609	-0.154879	0.398956	0.9988
Zfp715	69930	ENSMUSG00000012640	zinc finger protein 715	ENSMUSG00000012640	0.191327	0.390132	0.9988
Retn	57264	ENSMUSG00000012705	resistin	ENSMUSG00000012705	0.00788649	0.971238	0.9988
Acpt	100503991	ENSMUSG00000012777	acid phosphatase_ testicular	ENSMUSG00000012777	0.016317	0.852288	0.9988
Cdh23	22295	ENSMUSG00000012819	cadherin 23 (otocadherin)	ENSMUSG00000012819	0.31945	0.218112	0.9988
Rps5	20103	ENSMUSG00000012848	ribosomal protein S5	ENSMUSG00000012848	0.0668756	0.81725	0.9988
Podnl1	244550	ENSMUSG00000012889	podocan-like 1	ENSMUSG00000012889	0.575276	0.00165416	0.256812
Adgrl1	330814	ENSMUSG00000013033	adhesion G protein-coupled receptor L1	ENSMUSG00000013033	-0.592705	0.00848332	0.675872
Amotl1	75723	ENSMUSG00000013076	angiomotin-like 1	ENSMUSG00000013076	-0.316812	0.256476	0.9988
2200002J24Rik	69147	ENSMUSG00000013083	RIKEN cDNA 2200002J24 gene	ENSMUSG00000013083	-0.00893199	0.942588	0.9988
Etv5	104156	ENSMUSG00000013089	ets variant 5	ENSMUSG00000013089	-0.442133	0.0709941	0.9988
Tmem190	78052	ENSMUSG00000013091	transmembrane protein 190	ENSMUSG00000013091	-0.0376586	0.816731	0.9988
Gfod2	70575	ENSMUSG00000013150	glucose-fructose oxidoreductase domain containing 2	ENSMUSG00000013150	-0.146013	0.586333	0.9988
Enkd1	102124	ENSMUSG00000013155	enkurin domain containing 1	ENSMUSG00000013155	-0.0944708	0.722469	0.9988
4933405L10Rik	71046	ENSMUSG00000013158	RIKEN cDNA 4933405L10 gene	ENSMUSG00000013158	0.0206536	0.944264	0.9988
Atp6v0d1	11972	ENSMUSG00000013160	ATPase_ H+ transporting_ lysosomal V0 subunit D1	ENSMUSG00000013160	-0.204665	0.28278	0.9988
Ptprs	19280	ENSMUSG00000013236	protein tyrosine phosphatase_ receptor type_ S	ENSMUSG00000013236	0.139405	0.492738	0.9988
Slc41a1	98396	ENSMUSG00000013275	solute carrier family 41_ member 1	ENSMUSG00000013275	0.156333	0.501791	0.9988
Fer1l4	74562	ENSMUSG00000013338	fer-1-like 4 (C. elegans)	ENSMUSG00000013338	0.0421519	0.785875	0.9988
4931406B18Rik	74054	ENSMUSG00000013353	RIKEN cDNA 4931406B18 gene	ENSMUSG00000013353	0.0242835	0.785081	0.9988
Iglon5	210094	ENSMUSG00000013367	IgLON family member 5	ENSMUSG00000013367	-0.114289	0.640534	0.9988
Igf2bp1	140486	ENSMUSG00000013415	insulin-like growth factor 2 mRNA binding protein 1	ENSMUSG00000013415	-0.00162952	0.995641	0.999878
B4galnt2	14422	ENSMUSG00000013418	beta-1_4-N-acetyl-galactosaminyl transferase 2	ENSMUSG00000013418	0.0461966	0.866874	0.9988
Zfp651	270210	ENSMUSG00000013419	zinc finger protein 651	ENSMUSG00000013419	0.251718	0.267208	0.9988
Nelfb	58202	ENSMUSG00000013465	negative elongation factor complex member B	ENSMUSG00000013465	0.248029	0.136474	0.9988
Card14	170720	ENSMUSG00000013483	caspase recruitment domain family_ member 14	ENSMUSG00000013483	-0.144389	0.631309	0.9988
Tmem175	72392	ENSMUSG00000013495	transmembrane protein 175	ENSMUSG00000013495	0.315706	0.281661	0.9988
Bcas1	76960	ENSMUSG00000013523	breast carcinoma amplified sequence 1	ENSMUSG00000013523	-0.0525792	0.780977	0.9988
Tango2	27883	ENSMUSG00000013539	transport and golgi organization 2	ENSMUSG00000013539	0.315029	0.106367	0.9988
4833413E03Rik	78104	ENSMUSG00000013562	RIKEN cDNA 4833413E03 gene	ENSMUSG00000013562	0.0271499	0.81765	0.9988
Aldh1a2	19378	ENSMUSG00000013584	aldehyde dehydrogenase family 1_ subfamily A2	ENSMUSG00000013584	-0.0423941	0.625693	0.9988
Ndufs2	226646	ENSMUSG00000013593	NADH dehydrogenase (ubiquinone) Fe-S protein 2	ENSMUSG00000013593	-0.289893	0.0373299	0.9988
Snx31	66696	ENSMUSG00000013611	sorting nexin 31	ENSMUSG00000013611	-0.0330669	0.861775	0.9988
Atraid	381629	ENSMUSG00000013622	all-trans retinoic acid induced differentiation factor	ENSMUSG00000013622	0.13951	0.46935	0.9988
Cad	69719	ENSMUSG00000013629	carbamoyl-phosphate synthetase 2_ aspartate transcarbamylase_ and dihydroorotase	ENSMUSG00000013629	-0.187217	0.352969	0.9988
Lypd8	70163	ENSMUSG00000013643	LY6/PLAUR domain containing 8	ENSMUSG00000013643	-0.0957438	0.37744	0.9988
Sh3bp5l	79566	ENSMUSG00000013646	SH3 binding domain protein 5 like	ENSMUSG00000013646	0.213195	0.221955	0.9988
1810065E05Rik	69864	ENSMUSG00000013653	RIKEN cDNA 1810065E05 gene	ENSMUSG00000013653	-0.0384625	0.771534	0.9988
Atad1	67979	ENSMUSG00000013662	ATPase family_ AAA domain containing 1	ENSMUSG00000013662	-0.192287	0.368425	0.9988
Pten	19211	ENSMUSG00000013663	phosphatase and tensin homolog	ENSMUSG00000013663	-0.296809	0.0447587	0.9988
4933402N03Rik	233918	ENSMUSG00000013668	RIKEN cDNA 4933402N03 gene	ENSMUSG00000013668	-0.0423941	0.625693	0.9988
Pea15a	18611	ENSMUSG00000013698	phosphoprotein enriched in astrocytes 15A	ENSMUSG00000013698	-0.10473	0.577964	0.9988
Timm23	53600	ENSMUSG00000013701	translocase of inner mitochondrial membrane 23	ENSMUSG00000013701	-0.0510118	0.779206	0.9988
Tnfaip8l2	69769	ENSMUSG00000013707	tumor necrosis factor_ alpha-induced protein 8-like 2	ENSMUSG00000013707	0.183333	0.431945	0.9988
Trnt1	70047	ENSMUSG00000013736	tRNA nucleotidyl transferase_ CCA-adding_ 1	ENSMUSG00000013736	0.203289	0.266425	0.9988
Ly6g6e	70274	ENSMUSG00000013766	lymphocyte antigen 6 complex_ locus G6E	ENSMUSG00000013766	-0.00532487	0.952115	0.9988
Ehmt2	110147	ENSMUSG00000013787	euchromatic histone lysine N-methyltransferase 2	ENSMUSG00000013787	0.120613	0.451181	0.9988
Elof1	66126	ENSMUSG00000013822	elongation factor 1 homolog (ELF1_ S. cerevisiae)	ENSMUSG00000013822	-0.037355	0.829789	0.9988
Med16	216154	ENSMUSG00000013833	mediator complex subunit 16	ENSMUSG00000013833	0.101764	0.602026	0.9988
St3gal1	20442	ENSMUSG00000013846	ST3 beta-galactoside alpha-2_3-sialyltransferase 1	ENSMUSG00000013846	0.123964	0.680424	0.9988
Tmem259	216157	ENSMUSG00000013858	transmembrane protein 259	ENSMUSG00000013858	0.0806042	0.742275	0.9988
Rnf170	77733	ENSMUSG00000013878	ring finger protein 170	ENSMUSG00000013878	0.0325018	0.884474	0.9988
Clip3	76686	ENSMUSG00000013921	CAP-GLY domain containing linker protein 3	ENSMUSG00000013921	-0.283321	0.212775	0.9988
Thap8	75629	ENSMUSG00000013928	THAP domain containing 8	ENSMUSG00000013928	0.138504	0.50981	0.9988
Myl2	17906	ENSMUSG00000013936	myosin_ light polypeptide 2_ regulatory_ cardiac_ slow	ENSMUSG00000013936	-0.0384625	0.771534	0.9988
Dedd	21945	ENSMUSG00000013973	death effector domain-containing	ENSMUSG00000013973	0.218074	0.15113	0.9988
Mcemp1	69189	ENSMUSG00000013974	mast cell expressed membrane protein 1	ENSMUSG00000013974	-0.0258086	0.815601	0.9988
Nit1	27045	ENSMUSG00000013997	nitrilase 1	ENSMUSG00000013997	-0.00888358	0.959599	0.9988
Pax5	18507	ENSMUSG00000014030	paired box 5	ENSMUSG00000014030	-0.00412988	0.968119	0.9988
Prdm15	114604	ENSMUSG00000014039	PR domain containing 15	ENSMUSG00000014039	-0.091638	0.630677	0.9988
Rnf168	70238	ENSMUSG00000014074	ring finger protein 168	ENSMUSG00000014074	-0.187499	0.528668	0.9988
Tctex1d2	66061	ENSMUSG00000014075	Tctex1 domain containing 2	ENSMUSG00000014075	-0.308299	0.102945	0.9988
Chp1	56398	ENSMUSG00000014077	calcineurin-like EF hand protein 1	ENSMUSG00000014077	0.0293016	0.919421	0.9988
Sval2	84543	ENSMUSG00000014104	seminal vesicle antigen-like 2	ENSMUSG00000014104	0	1	1
Trpv4	63873	ENSMUSG00000014158	transient receptor potential cation channel_ subfamily V_ member 4	ENSMUSG00000014158	-0.00286272	0.992356	0.999384
Klhl3	100503085	ENSMUSG00000014164	kelch-like 3	ENSMUSG00000014164	-0.110326	0.423456	0.9988
Tvp23b	67510	ENSMUSG00000014177	trans-golgi network vesicle protein 23B	ENSMUSG00000014177	-0.000817237	0.997256	0.999878
Dnajc7	56354	ENSMUSG00000014195	DnaJ (Hsp40) homolog_ subfamily C_ member 7	ENSMUSG00000014195	0.0980497	0.526775	0.9988
Zfp385c	278304	ENSMUSG00000014198	zinc finger protein 385C	ENSMUSG00000014198	0.026974	0.869184	0.9988
Cacybp	12301	ENSMUSG00000014226	calcyclin binding protein	ENSMUSG00000014226	-0.366126	0.0416922	0.9988
Cluap1	76779	ENSMUSG00000014232	clusterin associated protein 1	ENSMUSG00000014232	-0.258905	0.139663	0.9988
Zswim7	69747	ENSMUSG00000014243	zinc finger SWIM-type containing 7	ENSMUSG00000014243	0.0710866	0.783808	0.9988
Pigl	327942	ENSMUSG00000014245	phosphatidylinositol glycan anchor biosynthesis_ class L	ENSMUSG00000014245	-0.0133847	0.95877	0.9988
Ndufa2	17991	ENSMUSG00000014294	NADH dehydrogenase (ubiquinone) 1 alpha subcomplex_ 2	ENSMUSG00000014294	-0.168742	0.314609	0.9988
Pam16	66449	ENSMUSG00000014301	presequence translocase-asssociated motor 16 homolog (S. cerevisiae)	ENSMUSG00000014301	-0.0400689	0.851763	0.9988
Glis2	83396	ENSMUSG00000014303	GLIS family zinc finger 2	ENSMUSG00000014303	0.171322	0.461313	0.9988
Cox6c	12864	ENSMUSG00000014313	cytochrome c oxidase subunit VIc	ENSMUSG00000014313	-0.203386	0.361665	0.9988
Bicc1	83675	ENSMUSG00000014329	bicaudal C homolog 1 (Drosophila)	ENSMUSG00000014329	-0.0571106	0.835732	0.9988
Ube2z	268470	ENSMUSG00000014349	ubiquitin-conjugating enzyme E2Z (putative)	ENSMUSG00000014349	0.15236	0.461004	0.9988
Gip	14607	ENSMUSG00000014351	gastric inhibitory polypeptide	ENSMUSG00000014351	-0.0466703	0.837948	0.9988
Tmem87b	72477	ENSMUSG00000014353	transmembrane protein 87B	ENSMUSG00000014353	0.201691	0.493766	0.9988
Anapc1	17222	ENSMUSG00000014355	anaphase promoting complex subunit 1	ENSMUSG00000014355	-0.161287	0.495692	0.9988
Mertk	17289	ENSMUSG00000014361	c-mer proto-oncogene tyrosine kinase	ENSMUSG00000014361	0.0310592	0.908165	0.9988
Tsg101	22088	ENSMUSG00000014402	tumor susceptibility gene 101	ENSMUSG00000014402	0.0263651	0.869265	0.9988
Hps5	246694	ENSMUSG00000014418	Hermansky-Pudlak syndrome 5 homolog (human)	ENSMUSG00000014418	-0.00669014	0.976652	0.9988
Map3k4	26407	ENSMUSG00000014426	mitogen-activated protein kinase kinase kinase 4	ENSMUSG00000014426	0.0469135	0.738826	0.9988
Piezo1	234839	ENSMUSG00000014444	piezo-type mechanosensitive ion channel component 1	ENSMUSG00000014444	0.251155	0.301924	0.9988
Blk	12143	ENSMUSG00000014453	B lymphoid kinase	ENSMUSG00000014453	0	1	1
Rnf166	68718	ENSMUSG00000014470	ring finger protein 166	ENSMUSG00000014470	0.116567	0.686722	0.9988
Ankrd28	105522	ENSMUSG00000014496	ankyrin repeat domain 28	ENSMUSG00000014496	-0.0752929	0.781142	0.9988
Ankrd52	237615	ENSMUSG00000014498	ankyrin repeat domain 52	ENSMUSG00000014498	0.123599	0.585516	0.9988
Pkd2l2	53871	ENSMUSG00000014503	polycystic kidney disease 2-like 2	ENSMUSG00000014503	0.344099	0.155716	0.9988
Srp19	66384	ENSMUSG00000014504	signal recognition particle 19	ENSMUSG00000014504	-0.0262389	0.883282	0.9988
Tmbim7	75010	ENSMUSG00000014529	transmembrane BAX inhibitor motif containing 7	ENSMUSG00000014529	-0.00142473	0.986921	0.9988
Clec4f	51811	ENSMUSG00000014542	C-type lectin domain family 4_ member f	ENSMUSG00000014542	0	1	1
Klra17	170733	ENSMUSG00000014543	killer cell lectin-like receptor_ subfamily A_ member 17	ENSMUSG00000014543	0	1	1
Wdfy2	268752	ENSMUSG00000014547	WD repeat and FYVE domain containing 2	ENSMUSG00000014547	0.0488727	0.838448	0.9988
Rbsn	78287	ENSMUSG00000014550	rabenosyn_ RAB effector	ENSMUSG00000014550	0.0461476	0.811325	0.9988
Mrps25	64658	ENSMUSG00000014551	mitochondrial ribosomal protein S25	ENSMUSG00000014551	-0.175749	0.52484	0.9988
Dguok	27369	ENSMUSG00000014554	deoxyguanosine kinase	ENSMUSG00000014554	0.0480705	0.845797	0.9988
Camta1	100072	ENSMUSG00000014592	calmodulin binding transcription activator 1	ENSMUSG00000014592	0.0141674	0.955094	0.9988
Csf1	12977	ENSMUSG00000014599	colony stimulating factor 1 (macrophage)	ENSMUSG00000014599	0.0677322	0.721149	0.9988
Strip1	229707	ENSMUSG00000014601	striatin interacting protein 1	ENSMUSG00000014601	-0.0162849	0.908318	0.9988
Kif1a	16560	ENSMUSG00000014602	kinesin family member 1A	ENSMUSG00000014602	0.00946536	0.947467	0.9988
Alx3	11694	ENSMUSG00000014603	aristaless-like homeobox 3	ENSMUSG00000014603	-0.355778	0.234859	0.9988
Slc25a11	67863	ENSMUSG00000014606	solute carrier family 25 (mitochondrial carrier oxoglutarate carrier)_ member 11	ENSMUSG00000014606	-0.0858891	0.681385	0.9988
Chrne	11448	ENSMUSG00000014609	cholinergic receptor_ nicotinic_ epsilon polypeptide	ENSMUSG00000014609	-0.00123128	0.988965	0.9988
Cmc2	66531	ENSMUSG00000014633	COX assembly mitochondrial protein 2	ENSMUSG00000014633	-0.0638592	0.823378	0.9988
Chfr	231600	ENSMUSG00000014668	checkpoint with forkhead and ring finger domains	ENSMUSG00000014668	0.16956	0.381807	0.9988
Ceacam16	330483	ENSMUSG00000014686	carcinoembryonic antigen-related cell adhesion molecule 16	ENSMUSG00000014686	0.72208	0.0162501	0.938093
Hoxa2	15399	ENSMUSG00000014704	homeobox A2	ENSMUSG00000014704	0.121103	0.665059	0.9988
Adam28	13522	ENSMUSG00000014725	a disintegrin and metallopeptidase domain 28	ENSMUSG00000014725	0.111486	0.553939	0.9988
Ankrd53	75305	ENSMUSG00000014747	ankyrin repeat domain 53	ENSMUSG00000014747	0.297701	0.31376	0.9988
Tex261	21766	ENSMUSG00000014748	testis expressed gene 261	ENSMUSG00000014748	0.245412	0.314028	0.9988
Fam120b	67544	ENSMUSG00000014763	family with sequence similarity 120_ member B	ENSMUSG00000014763	0.068047	0.640181	0.9988
Tbp	21374	ENSMUSG00000014767	TATA box binding protein	ENSMUSG00000014767	0.00377461	0.983573	0.9988
Psmb1	19170	ENSMUSG00000014769	proteasome (prosome_ macropain) subunit_ beta type 1	ENSMUSG00000014769	-0.0851956	0.690562	0.9988
Pdcd2	18567	ENSMUSG00000014771	programmed cell death 2	ENSMUSG00000014771	0.00908348	0.970824	0.9988
Dll1	13388	ENSMUSG00000014773	delta-like 1 (Drosophila)	ENSMUSG00000014773	-0.647629	0.00407637	0.441213
Nol3	78688	ENSMUSG00000014776	nucleolar protein 3 (apoptosis repressor with CARD domain)	ENSMUSG00000014776	-0.0733465	0.757157	0.9988
Fhod1	234686	ENSMUSG00000014778	formin homology 2 domain containing 1	ENSMUSG00000014778	0.0902214	0.619566	0.9988
Plekhg4	102075	ENSMUSG00000014782	pleckstrin homology domain containing_ family G (with RhoGef domain) member 4	ENSMUSG00000014782	0.0812127	0.783126	0.9988
Slc9a5	277973	ENSMUSG00000014786	solute carrier family 9 (sodium/hydrogen exchanger)_ member 5	ENSMUSG00000014786	-0.130841	0.515847	0.9988
Elmo3	234683	ENSMUSG00000014791	engulfment and cell motility 3	ENSMUSG00000014791	0.394265	0.129716	0.9988
Stc1	20855	ENSMUSG00000014813	stanniocalcin 1	ENSMUSG00000014813	0.172689	0.454493	0.9988
4931428F04Rik	74356	ENSMUSG00000014837	RIKEN cDNA 4931428F04 gene	ENSMUSG00000014837	0.0451609	0.879501	0.9988
Tppp3	67971	ENSMUSG00000014846	tubulin polymerization-promoting protein family member 3	ENSMUSG00000014846	0.12364	0.67312	0.9988
Msh3	17686	ENSMUSG00000014850	mutS homolog 3 (E. coli)	ENSMUSG00000014850	-0.168839	0.413377	0.9988
Adamts13	279028	ENSMUSG00000014852	a disintegrin-like and metallopeptidase (reprolysin type) with thrombospondin type 1 motif_ 13	ENSMUSG00000014852	0.0471911	0.844249	0.9988
Tmem208	66320	ENSMUSG00000014856	transmembrane protein 208	ENSMUSG00000014856	0.122605	0.599844	0.9988
E2f4	104394	ENSMUSG00000014859	E2F transcription factor 4	ENSMUSG00000014859	0.0572825	0.761629	0.9988
Surf4	20932	ENSMUSG00000014867	surfeit gene 4	ENSMUSG00000014867	-0.0627749	0.712019	0.9988
Surf2	20931	ENSMUSG00000014873	surfeit gene 2	ENSMUSG00000014873	-0.0197941	0.924802	0.9988
Dnajb9	27362	ENSMUSG00000014905	DnaJ (Hsp40) homolog_ subfamily B_ member 9	ENSMUSG00000014905	0.415534	0.06284	0.9988
Naf1	234344	ENSMUSG00000014907	nuclear assembly factor 1 homolog (S. cerevisiae)	ENSMUSG00000014907	-0.201053	0.430005	0.9988
Yes1	22612	ENSMUSG00000014932	Yamaguchi sarcoma viral (v-yes) oncogene homolog 1	ENSMUSG00000014932	-0.0805109	0.710754	0.9988
Ppp1cb	19046	ENSMUSG00000014956	protein phosphatase 1_ catalytic subunit_ beta isoform	ENSMUSG00000014956	-0.132624	0.490493	0.9988
Gorasp2	70231	ENSMUSG00000014959	golgi reassembly stacking protein 2	ENSMUSG00000014959	-0.105287	0.594108	0.9988
Tsen15	66637	ENSMUSG00000014980	tRNA splicing endonuclease 15 homolog (S. cerevisiae)	ENSMUSG00000014980	-0.311904	0.106963	0.9988
Oc90	18256	ENSMUSG00000015001	otoconin 90	ENSMUSG00000015001	0	1	1
Efr3a	76740	ENSMUSG00000015002	EFR3 homolog A (S. cerevisiae)	ENSMUSG00000015002	-0.0962282	0.59146	0.9988
Trappc2l	59005	ENSMUSG00000015013	trafficking protein particle complex 2-like	ENSMUSG00000015013	0.144716	0.55718	0.9988
Acsf3	257633	ENSMUSG00000015016	acyl-CoA synthetase family member 3	ENSMUSG00000015016	0.0841096	0.749333	0.9988
Ddx19a	13680	ENSMUSG00000015023	DEAD (Asp-Glu-Ala-Asp) box polypeptide 19a	ENSMUSG00000015023	-0.0856958	0.634923	0.9988
Galns	50917	ENSMUSG00000015027	galactosamine (N-acetyl)-6-sulfate sulfatase	ENSMUSG00000015027	0.302597	0.259927	0.9988
Gata2	14461	ENSMUSG00000015053	GATA binding protein 2	ENSMUSG00000015053	-0.182304	0.407233	0.9988
C8g	69379	ENSMUSG00000015083	complement component 8_ gamma polypeptide	ENSMUSG00000015083	0.0557003	0.8522	0.9988
Entpd2	12496	ENSMUSG00000015085	ectonucleoside triphosphate diphosphohydrolase 2	ENSMUSG00000015085	-0.101753	0.692433	0.9988
Rabl6	227624	ENSMUSG00000015087	RAB_ member RAS oncogene family-like 6	ENSMUSG00000015087	-0.070711	0.659902	0.9988
Ptgds	19215	ENSMUSG00000015090	prostaglandin D2 synthase (brain)	ENSMUSG00000015090	0.00894125	0.954432	0.9988
Edf1	59022	ENSMUSG00000015092	endothelial differentiation-related factor 1	ENSMUSG00000015092	0.370821	0.0232212	0.9988
Clic3	69454	ENSMUSG00000015093	chloride intracellular channel 3	ENSMUSG00000015093	-0.124141	0.668467	0.9988
Npdc1	18146	ENSMUSG00000015094	neural proliferation_ differentiation and control 1	ENSMUSG00000015094	-0.0459867	0.85555	0.9988
Fbxw5	30839	ENSMUSG00000015095	F-box and WD-40 domain protein 5	ENSMUSG00000015095	0.221303	0.138031	0.9988
Slc25a13	50799	ENSMUSG00000015112	solute carrier family 25 (mitochondrial carrier_ adenine nucleotide translocator)_ member 13	ENSMUSG00000015112	-0.242926	0.360894	0.9988
Ube2i	22196	ENSMUSG00000015120	ubiquitin-conjugating enzyme E2I	ENSMUSG00000015120	0.0593063	0.744046	0.9988
Tsr3	68327	ENSMUSG00000015126	TSR3 20S rRNA accumulation	ENSMUSG00000015126	0.177474	0.406643	0.9988
Unkl	74154	ENSMUSG00000015127	unkempt-like (Drosophila)	ENSMUSG00000015127	0.0902095	0.708388	0.9988
Lrrk1	233328	ENSMUSG00000015133	leucine-rich repeat kinase 1	ENSMUSG00000015133	-0.0578108	0.773819	0.9988
Aldh1a3	56847	ENSMUSG00000015134	aldehyde dehydrogenase family 1_ subfamily A3	ENSMUSG00000015134	0.00425937	0.988584	0.9988
Actn1	109711	ENSMUSG00000015143	actinin_ alpha 1	ENSMUSG00000015143	0.0947841	0.608905	0.9988
Sirt2	64383	ENSMUSG00000015149	sirtuin 2	ENSMUSG00000015149	0.09604	0.727344	0.9988
Hnrnpl	15388	ENSMUSG00000015165	heterogeneous nuclear ribonucleoprotein L	ENSMUSG00000015165	-0.0120935	0.95159	0.9988
Nolc1	70769	ENSMUSG00000015176	nucleolar and coiled-body phosphoprotein 1	ENSMUSG00000015176	-0.141679	0.576917	0.9988
Casd1	213819	ENSMUSG00000015189	CAS1 domain containing 1	ENSMUSG00000015189	-0.0524224	0.836298	0.9988
Cnksr3	215748	ENSMUSG00000015202	Cnksr family member 3	ENSMUSG00000015202	-0.325217	0.253684	0.9988
Mtmr1	53332	ENSMUSG00000015214	myotubularin related protein 1	ENSMUSG00000015214	0.03419	0.858891	0.9988
Hmgb3	15354	ENSMUSG00000015217	high mobility group box 3	ENSMUSG00000015217	-0.721956	0.00308032	0.368564
Map2	17756	ENSMUSG00000015222	microtubule-associated protein 2	ENSMUSG00000015222	0.0714042	0.794316	0.9988
Cyp2j9	74519	ENSMUSG00000015224	cytochrome P450_ family 2_ subfamily j_ polypeptide 9	ENSMUSG00000015224	-0.152065	0.464141	0.9988
Nipsnap3a	73398	ENSMUSG00000015242	nipsnap homolog 3A (C. elegans)	ENSMUSG00000015242	-0.0423941	0.625693	0.9988
Abca1	11303	ENSMUSG00000015243	ATP-binding cassette_ sub-family A (ABC1)_ member 1	ENSMUSG00000015243	0.322467	0.189479	0.9988
Nipsnap3b	66536	ENSMUSG00000015247	nipsnap homolog 3B (C. elegans)	ENSMUSG00000015247	-0.231056	0.357987	0.9988
Lage3	66192	ENSMUSG00000015289	L antigen family_ member 3	ENSMUSG00000015289	0.199102	0.303188	0.9988
Ubl4a	27643	ENSMUSG00000015290	ubiquitin-like 4A	ENSMUSG00000015290	0.143185	0.374153	0.9988
Gdi1	14567	ENSMUSG00000015291	guanosine diphosphate (GDP) dissociation inhibitor 1	ENSMUSG00000015291	0.134869	0.627058	0.9988
Sash1	70097	ENSMUSG00000015305	SAM and SH3 domain containing 1	ENSMUSG00000015305	0.151644	0.529095	0.9988
Gadd45b	17873	ENSMUSG00000015312	growth arrest and DNA-damage-inducible 45 beta	ENSMUSG00000015312	-0.0379594	0.895689	0.9988
Slamf6	30925	ENSMUSG00000015314	SLAM family member 6	ENSMUSG00000015314	0	1	1
Slamf1	27218	ENSMUSG00000015316	signaling lymphocytic activation molecule family member 1	ENSMUSG00000015316	-0.0699514	0.791781	0.9988
Zdhhc12	66220	ENSMUSG00000015335	zinc finger_ DHHC domain containing 12	ENSMUSG00000015335	0.124845	0.676424	0.9988
Endog	13804	ENSMUSG00000015337	endonuclease G	ENSMUSG00000015337	0.515105	0.0504454	0.9988
Cybb	13058	ENSMUSG00000015340	cytochrome b-245_ beta polypeptide	ENSMUSG00000015340	0	1	1
Golga7	57437	ENSMUSG00000015341	golgi autoantigen_ golgin subfamily a_ 7	ENSMUSG00000015341	0.226404	0.191949	0.9988
Xk	22439	ENSMUSG00000015342	Kell blood group precursor (McLeod phenotype) homolog	ENSMUSG00000015342	0.0319795	0.832706	0.9988
Pcolce2	76477	ENSMUSG00000015354	procollagen C-endopeptidase enhancer 2	ENSMUSG00000015354	0.209855	0.297341	0.9988
Cd48	12506	ENSMUSG00000015355	CD48 antigen	ENSMUSG00000015355	0.165005	0.583452	0.9988
Clpx	270166	ENSMUSG00000015357	caseinolytic mitochondrial matrix peptidase chaperone subunit	ENSMUSG00000015357	0.135646	0.402691	0.9988
Trabd	67976	ENSMUSG00000015363	TraB domain containing	ENSMUSG00000015363	-0.236061	0.355954	0.9988
Mov10l1	83456	ENSMUSG00000015365	Moloney leukemia virus 10-like 1	ENSMUSG00000015365	0	1	1
Dennd6b	69440	ENSMUSG00000015377	DENN/MADD domain containing 6B	ENSMUSG00000015377	0.236352	0.172578	0.9988
Cd83	12522	ENSMUSG00000015396	CD83 antigen	ENSMUSG00000015396	0	1	1
Tmem27	57394	ENSMUSG00000015401	transmembrane protein 27	ENSMUSG00000015401	-0.154706	0.353042	0.9988
Ace2	70008	ENSMUSG00000015405	angiotensin I converting enzyme (peptidyl-dipeptidase A) 2	ENSMUSG00000015405	-0.0970186	0.718033	0.9988
Gzmb	14939	ENSMUSG00000015437	granzyme B	ENSMUSG00000015437	0	1	1
Gzmf	14943	ENSMUSG00000015441	granzyme F	ENSMUSG00000015441	0	1	1
Gzmn	245839	ENSMUSG00000015443	granzyme N	ENSMUSG00000015443	0	1	1
C4a	625018	ENSMUSG00000015451	complement component 4A (Rodgers blood group)	ENSMUSG00000015451	0.513576	0.0520585	0.9988
Ager	11596	ENSMUSG00000015452	advanced glycosylation end product-specific receptor	ENSMUSG00000015452	0.172604	0.564843	0.9988
Atf6b	12915	ENSMUSG00000015461	activating transcription factor 6 beta	ENSMUSG00000015461	0.0233138	0.910851	0.9988
Egfl8	81701	ENSMUSG00000015467	EGF-like domain 8	ENSMUSG00000015467	0.170229	0.569028	0.9988
Notch4	18132	ENSMUSG00000015468	notch 4	ENSMUSG00000015468	0.4611	0.11756	0.9988
Ppt2	54397	ENSMUSG00000015474	palmitoyl-protein thioesterase 2	ENSMUSG00000015474	0.403994	0.0884278	0.9988
Prrt1	260297	ENSMUSG00000015476	proline-rich transmembrane protein 1	ENSMUSG00000015476	0.0145972	0.867304	0.9988
Rnf5	54197	ENSMUSG00000015478	ring finger protein 5	ENSMUSG00000015478	0.222617	0.380553	0.9988
Fam163a	329274	ENSMUSG00000015484	family with sequence similarity 163_ member A	ENSMUSG00000015484	0.0150486	0.863351	0.9988
Cacfd1	381356	ENSMUSG00000015488	calcium channel flower domain containing 1	ENSMUSG00000015488	-0.286047	0.111963	0.9988
Hivep2	15273	ENSMUSG00000015501	human immunodeficiency virus type I enhancer binding protein 2	ENSMUSG00000015501	0.214833	0.419613	0.9988
2310057J18Rik	67719	ENSMUSG00000015519	RIKEN cDNA 2310057J18 gene	ENSMUSG00000015519	0	1	1
Arnt	11863	ENSMUSG00000015522	aryl hydrocarbon receptor nuclear translocator	ENSMUSG00000015522	-0.090012	0.728447	0.9988
Itga2	16398	ENSMUSG00000015533	integrin alpha 2	ENSMUSG00000015533	0.0120297	0.946207	0.9988
Mocs2	17434	ENSMUSG00000015536	molybdenum cofactor synthesis 2	ENSMUSG00000015536	-0.0941379	0.678426	0.9988
Nat9	66176	ENSMUSG00000015542	N-acetyltransferase 9 (GCN5-related_ putative)	ENSMUSG00000015542	-0.230137	0.440738	0.9988
Lpl	16956	ENSMUSG00000015568	lipoprotein lipase	ENSMUSG00000015568	0.0238842	0.922373	0.9988
Atp6v0e	11974	ENSMUSG00000015575	ATPase_ H+ transporting_ lysosomal V0 subunit E	ENSMUSG00000015575	0.217646	0.418409	0.9988
Nkx2-5	18091	ENSMUSG00000015579	NK2 homeobox 5	ENSMUSG00000015579	-0.140857	0.550561	0.9988
Zfp318	57908	ENSMUSG00000015597	zinc finger protein 318	ENSMUSG00000015597	0.183975	0.357721	0.9988
Ttbk1	106763	ENSMUSG00000015599	tau tubulin kinase 1	ENSMUSG00000015599	-0.0331943	0.891696	0.9988
Srf	20807	ENSMUSG00000015605	serum response factor	ENSMUSG00000015605	0.00664046	0.96479	0.9988
Gata3	14462	ENSMUSG00000015619	GATA binding protein 3	ENSMUSG00000015619	0.0277545	0.864487	0.9988
Gata5	14464	ENSMUSG00000015627	GATA binding protein 5	ENSMUSG00000015627	0	1	1
Lama5	16776	ENSMUSG00000015647	laminin_ alpha 5	ENSMUSG00000015647	0.050951	0.859666	0.9988
Steap1	70358	ENSMUSG00000015652	six transmembrane epithelial antigen of the prostate 1	ENSMUSG00000015652	-0.264645	0.117046	0.9988
Steap2	74051	ENSMUSG00000015653	six transmembrane epithelial antigen of prostate 2	ENSMUSG00000015653	-0.257106	0.188863	0.9988
Hspa8	15481	ENSMUSG00000015656	heat shock protein 8	ENSMUSG00000015656	-0.311139	0.0504708	0.9988
Serac1	321007	ENSMUSG00000015659	serine active site containing 1	ENSMUSG00000015659	0.0129408	0.964774	0.9988
Awat1	245533	ENSMUSG00000015665	acyl-CoA wax alcohol acyltransferase 1	ENSMUSG00000015665	0	1	1
Pdzd11	72621	ENSMUSG00000015668	PDZ domain containing 11	ENSMUSG00000015668	-0.134548	0.457119	0.9988
Psma2	19166	ENSMUSG00000015671	proteasome (prosome_ macropain) subunit_ alpha type 2	ENSMUSG00000015671	-0.251778	0.303026	0.9988
Mrpl32	75398	ENSMUSG00000015672	mitochondrial ribosomal protein L32	ENSMUSG00000015672	-0.0877004	0.625453	0.9988
Setdb1	84505	ENSMUSG00000015697	SET domain_ bifurcated 1	ENSMUSG00000015697	0.0852449	0.652514	0.9988
Anxa9	71790	ENSMUSG00000015702	annexin A9	ENSMUSG00000015702	0.270869	0.36814	0.9988
Arnt2	11864	ENSMUSG00000015709	aryl hydrocarbon receptor nuclear translocator 2	ENSMUSG00000015709	-0.47184	0.10466	0.9988
Prune	229589	ENSMUSG00000015711	prune homolog (Drosophila)	ENSMUSG00000015711	0.208273	0.424008	0.9988
Cers2	76893	ENSMUSG00000015714	ceramide synthase 2	ENSMUSG00000015714	0.250542	0.3167	0.9988
Nlrp5	23968	ENSMUSG00000015721	NLR family_ pyrin domain containing 5	ENSMUSG00000015721	-0.0405277	0.831777	0.9988
Capza2	12343	ENSMUSG00000015733	capping protein (actin filament) muscle Z-line_ alpha 2	ENSMUSG00000015733	-0.0261457	0.866516	0.9988
Plekho1	67220	ENSMUSG00000015745	pleckstrin homology domain containing_ family O member 1	ENSMUSG00000015745	0.173671	0.546618	0.9988
Vps45	22365	ENSMUSG00000015747	vacuolar protein sorting 45 (yeast)	ENSMUSG00000015747	-0.086694	0.764784	0.9988
Prpf3	70767	ENSMUSG00000015748	PRP3 pre-mRNA processing factor 3 homolog (yeast)	ENSMUSG00000015748	-0.0288847	0.896372	0.9988
Anp32e	66471	ENSMUSG00000015749	acidic (leucine-rich) nuclear phosphoprotein 32 family_ member E	ENSMUSG00000015749	-0.173382	0.497666	0.9988
Aph1a	226548	ENSMUSG00000015750	anterior pharynx defective 1a homolog (C. elegans)	ENSMUSG00000015750	0.0121253	0.959355	0.9988
Tab2	68652	ENSMUSG00000015755	TGF-beta activated kinase 1/MAP3K7 binding protein 2	ENSMUSG00000015755	0.0700902	0.738159	0.9988
Ppil4	67418	ENSMUSG00000015757	peptidylprolyl isomerase (cyclophilin)-like 4	ENSMUSG00000015757	0.0408808	0.829654	0.9988
Cnih1	12793	ENSMUSG00000015759	cornichon homolog 1 (Drosophila)	ENSMUSG00000015759	-0.39631	0.0151179	0.909398
Eps8	13860	ENSMUSG00000015766	epidermal growth factor receptor pathway substrate 8	ENSMUSG00000015766	-0.0658647	0.711838	0.9988
Med22	20933	ENSMUSG00000015776	mediator complex subunit 22	ENSMUSG00000015776	-0.117722	0.584468	0.9988
Abo	80908	ENSMUSG00000015787	ABO blood group (transferase A_ alpha 1-3-N-acetylgalactosaminyltransferase_ transferase B_ alpha 1-3-galactosyltransferase)	ENSMUSG00000015787	0	1	1
Surf1	20930	ENSMUSG00000015790	surfeit gene 1	ENSMUSG00000015790	0.0849676	0.76662	0.9988
Med28	66999	ENSMUSG00000015804	mediator complex subunit 28	ENSMUSG00000015804	-0.587937	0.0067184	0.593677
Qdpr	110391	ENSMUSG00000015806	quinoid dihydropteridine reductase	ENSMUSG00000015806	-0.0983841	0.591015	0.9988
Gnrh1	14714	ENSMUSG00000015812	gonadotropin releasing hormone 1	ENSMUSG00000015812	0.363589	0.21862	0.9988
Tnr	21960	ENSMUSG00000015829	tenascin R	ENSMUSG00000015829	-0.18515	0.485095	0.9988
Sqstm1	18412	ENSMUSG00000015837	sequestosome 1	ENSMUSG00000015837	0.170664	0.503089	0.9988
Nfe2l2	18024	ENSMUSG00000015839	nuclear factor_ erythroid derived 2_ like 2	ENSMUSG00000015839	0.192057	0.227013	0.9988
Rxrg	20183	ENSMUSG00000015843	retinoid X receptor gamma	ENSMUSG00000015843	0	1	1
Rxra	20181	ENSMUSG00000015846	retinoid X receptor alpha	ENSMUSG00000015846	-0.0296702	0.882888	0.9988
Adamtsl4	229595	ENSMUSG00000015850	ADAMTS-like 4	ENSMUSG00000015850	0.444006	0.139016	0.9988
Fcrls	80891	ENSMUSG00000015852	Fc receptor-like S_ scavenger receptor	ENSMUSG00000015852	0	1	1
Cd5l	11801	ENSMUSG00000015854	CD5 antigen-like	ENSMUSG00000015854	0	1	1
Prpsap1	67763	ENSMUSG00000015869	phosphoribosyl pyrophosphate synthetase-associated protein 1	ENSMUSG00000015869	-0.0718287	0.691125	0.9988
Fam184b	58227	ENSMUSG00000015879	family with sequence similarity 184_ member B	ENSMUSG00000015879	0.0634681	0.767647	0.9988
Ncapg	54392	ENSMUSG00000015880	non-SMC condensin I complex_ subunit G	ENSMUSG00000015880	-0.399935	0.183221	0.9988
Lcorl	209707	ENSMUSG00000015882	ligand dependent nuclear receptor corepressor-like	ENSMUSG00000015882	-0.22385	0.43533	0.9988
Lta4h	16993	ENSMUSG00000015889	leukotriene A4 hydrolase	ENSMUSG00000015889	-0.0194965	0.927901	0.9988
Amdhd1	71761	ENSMUSG00000015890	amidohydrolase domain containing 1	ENSMUSG00000015890	0.00715674	0.980869	0.9988
Dstn	56431	ENSMUSG00000015932	destrin	ENSMUSG00000015932	-0.179873	0.423566	0.9988
H2afy	26914	ENSMUSG00000015937	H2A histone family_ member Y	ENSMUSG00000015937	-0.0731115	0.706046	0.9988
Gtf2ird2	114674	ENSMUSG00000015942	GTF2I repeat domain containing 2	ENSMUSG00000015942	-0.161146	0.547542	0.9988
Bola1	69168	ENSMUSG00000015943	bolA-like 1 (E. coli)	ENSMUSG00000015943	0.0512086	0.839675	0.9988
Gatsl2	80909	ENSMUSG00000015944	GATS protein-like 2	ENSMUSG00000015944	-0.739636	0.00424202	0.451713
Fcgr1	14129	ENSMUSG00000015947	Fc receptor_ IgG_ high affinity I	ENSMUSG00000015947	0.240858	0.420192	0.9988
Ncf1	17969	ENSMUSG00000015950	neutrophil cytosolic factor 1	ENSMUSG00000015950	0.152206	0.504656	0.9988
Wnt11	22411	ENSMUSG00000015957	wingless-type MMTV integration site family_ member 11	ENSMUSG00000015957	0.252276	0.338963	0.9988
Adss	11566	ENSMUSG00000015961	adenylosuccinate synthetase_ non muscle	ENSMUSG00000015961	0.0051481	0.983076	0.9988
1700016C15Rik	69428	ENSMUSG00000015962	RIKEN cDNA 1700016C15 gene	ENSMUSG00000015962	-0.0660711	0.557449	0.9988
Il17rb	50905	ENSMUSG00000015966	interleukin 17 receptor B	ENSMUSG00000015966	-0.000975475	0.991629	0.999356
Cacna1d	12289	ENSMUSG00000015968	calcium channel_ voltage-dependent_ L type_ alpha 1D subunit	ENSMUSG00000015968	0.0246082	0.782402	0.9988
Chdh	218865	ENSMUSG00000015970	choline dehydrogenase	ENSMUSG00000015970	-0.0423941	0.625693	0.9988
Actr8	56249	ENSMUSG00000015971	ARP8 actin-related protein 8	ENSMUSG00000015971	0.090178	0.730749	0.9988
Lrrc27	76612	ENSMUSG00000015980	leucine rich repeat containing 27	ENSMUSG00000015980	-0.218141	0.419606	0.9988
Stk32c	57740	ENSMUSG00000015981	serine/threonine kinase 32C	ENSMUSG00000015981	0.035913	0.856207	0.9988
Fnta	14272	ENSMUSG00000015994	farnesyltransferase_ CAAX box_ alpha	ENSMUSG00000015994	0.0314809	0.839719	0.9988
Skiv2l2	72198	ENSMUSG00000016018	superkiller viralicidic activity 2-like 2 (S. cerevisiae)	ENSMUSG00000016018	-0.10076	0.65815	0.9988
Lbp	16803	ENSMUSG00000016024	lipopolysaccharide binding protein	ENSMUSG00000016024	-0.0955186	0.687352	0.9988
Celsr1	12614	ENSMUSG00000016028	cadherin_ EGF LAG seven-pass G-type receptor 1 (flamingo homolog_ Drosophila)	ENSMUSG00000016028	0.191921	0.465838	0.9988
Fli1	14247	ENSMUSG00000016087	Friend leukemia integration 1	ENSMUSG00000016087	-0.0464798	0.652534	0.9988
Stard13	243362	ENSMUSG00000016128	StAR-related lipid transfer (START) domain containing 13	ENSMUSG00000016128	-0.172271	0.494682	0.9988
Tenm1	23963	ENSMUSG00000016150	teneurin transmembrane protein 1	ENSMUSG00000016150	0	1	1
Camk1g	215303	ENSMUSG00000016179	calcium/calmodulin-dependent protein kinase I gamma	ENSMUSG00000016179	-0.0585639	0.835428	0.9988
Diexf	215193	ENSMUSG00000016181	digestive organ expansion factor homolog (zebrafish)	ENSMUSG00000016181	-0.14795	0.495418	0.9988
Hsd11b1	15483	ENSMUSG00000016194	hydroxysteroid 11-beta dehydrogenase 1	ENSMUSG00000016194	-0.693036	0.00195824	0.287651
Syt14	329324	ENSMUSG00000016200	synaptotagmin XIV	ENSMUSG00000016200	-0.0831947	0.486905	0.9988
H2-M3	14991	ENSMUSG00000016206	histocompatibility 2_ M region locus 3	ENSMUSG00000016206	0.358318	0.168844	0.9988
Lonrf3	74365	ENSMUSG00000016239	LON peptidase N-terminal domain and ring finger 3	ENSMUSG00000016239	-0.105958	0.72135	0.9988
Atp5e	67126	ENSMUSG00000016252	ATP synthase_ H+ transporting_ mitochondrial F1 complex_ epsilon subunit	ENSMUSG00000016252	-0.149237	0.338381	0.9988
Nelfcd	57314	ENSMUSG00000016253	negative elongation factor complex member C/D_ Th1l	ENSMUSG00000016253	-0.163363	0.458487	0.9988
Tubb1	545486	ENSMUSG00000016255	tubulin_ beta 1 class VI	ENSMUSG00000016255	0	1	1
Ctsz	64138	ENSMUSG00000016256	cathepsin Z	ENSMUSG00000016256	0.304853	0.0784148	0.9988
Slmo2	66390	ENSMUSG00000016257	slowmo homolog 2 (Drosophila)	ENSMUSG00000016257	-0.094587	0.742399	0.9988
Sertad4	214791	ENSMUSG00000016262	SERTA domain containing 4	ENSMUSG00000016262	0.0637288	0.82399	0.9988
H2-M2	14990	ENSMUSG00000016283	histocompatibility 2_ M region locus 2	ENSMUSG00000016283	0.0328813	0.828125	0.9988
Ube2a	22209	ENSMUSG00000016308	ubiquitin-conjugating enzyme E2A	ENSMUSG00000016308	-0.169182	0.345355	0.9988
Slc25a5	11740	ENSMUSG00000016319	solute carrier family 25 (mitochondrial carrier_ adenine nucleotide translocator)_ member 5	ENSMUSG00000016319	-0.390568	0.194163	0.9988
Atp1b4	67821	ENSMUSG00000016327	ATPase_ (Na+)/K+ transporting_ beta 4 polypeptide	ENSMUSG00000016327	0	1	1
Ppdpf	66496	ENSMUSG00000016344	pancreatic progenitor cell differentiation and proliferation factor homolog (zebrafish)RIKEN cDNA 2700038C09 gene	ENSMUSG00000016344	-0.0397234	0.8218	0.9988
Kcnq2	16536	ENSMUSG00000016346	potassium voltage-gated channel_ subfamily Q_ member 2	ENSMUSG00000016346	-0.00142473	0.986921	0.9988
Eef1a2	13628	ENSMUSG00000016349	eukaryotic translation elongation factor 1 alpha 2	ENSMUSG00000016349	-0.0135014	0.936448	0.9988
Col20a1	73368	ENSMUSG00000016356	collagen_ type XX_ alpha 1	ENSMUSG00000016356	-0.170618	0.469799	0.9988
Pls3	102866	ENSMUSG00000016382	plastin 3 (T-isoform)	ENSMUSG00000016382	-0.172806	0.33779	0.9988
Mpped2	77015	ENSMUSG00000016386	metallophosphoesterase domain containing 2	ENSMUSG00000016386	-0.0353173	0.837561	0.9988
Nkap	67050	ENSMUSG00000016409	NFKB activating protein	ENSMUSG00000016409	-0.00822137	0.961465	0.9988
Ndufa1	54405	ENSMUSG00000016427	NADH dehydrogenase (ubiquinone) 1 alpha subcomplex_ 1	ENSMUSG00000016427	-0.118276	0.668921	0.9988
Wt1	22431	ENSMUSG00000016458	Wilms tumor 1 homolog	ENSMUSG00000016458	0.902561	0.00270986	0.34163
E2f3	13557	ENSMUSG00000016477	E2F transcription factor 3	ENSMUSG00000016477	0.0014976	0.994729	0.999867
Cr1l	12946	ENSMUSG00000016481	complement component (3b/4b) receptor 1-like	ENSMUSG00000016481	0.0732762	0.806469	0.9988
Ppfibp1	67533	ENSMUSG00000016487	PTPRF interacting protein_ binding protein 1 (liprin beta 1)	ENSMUSG00000016487	-0.169038	0.353245	0.9988
Cd46	17221	ENSMUSG00000016493	CD46 antigen_ complement regulatory protein	ENSMUSG00000016493	0.274992	0.23729	0.9988
Cd34	12490	ENSMUSG00000016494	CD34 antigen	ENSMUSG00000016494	0.0879499	0.678793	0.9988
Plgrkt	67759	ENSMUSG00000016495	plasminogen receptor_ C-terminal lysine transmembrane protein	ENSMUSG00000016495	-0.173034	0.503351	0.9988
Cd274	60533	ENSMUSG00000016496	CD274 antigen	ENSMUSG00000016496	-0.288128	0.314078	0.9988
Pdcd1lg2	58205	ENSMUSG00000016498	programmed cell death 1 ligand 2	ENSMUSG00000016498	-0.0423941	0.625693	0.9988
Gtf3a	66596	ENSMUSG00000016503	general transcription factor III A	ENSMUSG00000016503	-0.0477025	0.829606	0.9988
Mtif3	76366	ENSMUSG00000016510	mitochondrial translational initiation factor 3	ENSMUSG00000016510	0.0906078	0.637873	0.9988
Lnx2	140887	ENSMUSG00000016520	ligand of numb-protein X 2	ENSMUSG00000016520	0.218463	0.280971	0.9988
Il19	329244	ENSMUSG00000016524	interleukin 19	ENSMUSG00000016524	0.106777	0.437111	0.9988
Dyrk3	226419	ENSMUSG00000016526	dual-specificity tyrosine-(Y)-phosphorylation regulated kinase 3	ENSMUSG00000016526	-0.238988	0.327036	0.9988
Mapkapk2	17164	ENSMUSG00000016528	MAP kinase-activated protein kinase 2	ENSMUSG00000016528	0.0606419	0.819623	0.9988
Il10	16153	ENSMUSG00000016529	interleukin 10	ENSMUSG00000016529	0.0232527	0.810913	0.9988
Lamp2	16784	ENSMUSG00000016534	lysosomal-associated membrane protein 2	ENSMUSG00000016534	0.203094	0.343526	0.9988
Atxn10	54138	ENSMUSG00000016541	ataxin 10	ENSMUSG00000016541	-0.115271	0.609816	0.9988
Foxred2	239554	ENSMUSG00000016552	FAD-dependent oxidoreductase domain containing 2	ENSMUSG00000016552	0.649866	5.64699e-05	0.0232261
Eif3d	55944	ENSMUSG00000016554	eukaryotic translation initiation factor 3_ subunit D	ENSMUSG00000016554	-0.0751488	0.772184	0.9988
H3f3b	15081	ENSMUSG00000016559	H3 histone_ family 3B	ENSMUSG00000016559	-0.113234	0.655746	0.9988
Nup50	18141	ENSMUSG00000016619	nucleoporin 50	ENSMUSG00000016619	0.187814	0.266391	0.9988
Phf21b	271305	ENSMUSG00000016624	PHD finger protein 21B	ENSMUSG00000016624	0.00760336	0.970144	0.9988
Nlrp14	76858	ENSMUSG00000016626	NLR family_ pyrin domain containing 14	ENSMUSG00000016626	0	1	1
Ift27	67042	ENSMUSG00000016637	intraflagellar transport 27	ENSMUSG00000016637	-0.00847319	0.968361	0.9988
Pacsin2	23970	ENSMUSG00000016664	protein kinase C and casein kinase substrate in neurons 2	ENSMUSG00000016664	-0.0910186	0.602761	0.9988
Cmah	12763	ENSMUSG00000016756	cytidine monophospho-N-acetylneuraminic acid hydroxylase	ENSMUSG00000016756	-0.0408278	0.892028	0.9988
Ttll12	223723	ENSMUSG00000016757	tubulin tyrosine ligase-like family_ member 12	ENSMUSG00000016757	-0.752274	3.91157e-05	0.0180705
Bik	12124	ENSMUSG00000016758	BCL2-interacting killer	ENSMUSG00000016758	0.0691903	0.693733	0.9988
Scube1	64706	ENSMUSG00000016763	signal peptide_ CUB domain_ EGF-like 1	ENSMUSG00000016763	-0.00142473	0.986921	0.9988
Tox4	268741	ENSMUSG00000016831	TOX high mobility group box family member 4	ENSMUSG00000016831	0.0100221	0.963676	0.9988
Mrps18c	68735	ENSMUSG00000016833	mitochondrial ribosomal protein S18C	ENSMUSG00000016833	-0.0636794	0.799559	0.9988
Sulf1	240725	ENSMUSG00000016918	sulfatase 1	ENSMUSG00000016918	-0.0206718	0.904193	0.9988
Srsf6	67996	ENSMUSG00000016921	serine/arginine-rich splicing factor 6	ENSMUSG00000016921	0.0305551	0.912516	0.9988
Plcg1	18803	ENSMUSG00000016933	phospholipase C_ gamma 1	ENSMUSG00000016933	-0.00930355	0.968414	0.9988
Kctd2	70382	ENSMUSG00000016940	potassium channel tetramerisation domain containing 2	ENSMUSG00000016940	0.0628238	0.788525	0.9988
Tmprss6	71753	ENSMUSG00000016942	transmembrane serine protease 6	ENSMUSG00000016942	0.492949	0.101262	0.9988
Kctd5	69259	ENSMUSG00000016946	potassium channel tetramerisation domain containing 5	ENSMUSG00000016946	-0.307891	0.169017	0.9988
Pom121l2	195236	ENSMUSG00000016982	POM121 membrane glycoprotein-like 2 (rat)	ENSMUSG00000016982	0	1	1
Etaa1	68145	ENSMUSG00000016984	Ewing tumor-associated antigen 1	ENSMUSG00000016984	-0.175263	0.540003	0.9988
Matn4	17183	ENSMUSG00000016995	matrilin 4	ENSMUSG00000016995	-0.0063194	0.98069	0.9988
Svs4	20941	ENSMUSG00000016998	seminal vesicle secretory protein 4	ENSMUSG00000016998	0	1	1
Svs6	20945	ENSMUSG00000017000	seminal vesicle secretory protein 6	ENSMUSG00000017000	0	1	1
Slpi	20568	ENSMUSG00000017002	secretory leukocyte peptidase inhibitor	ENSMUSG00000017002	-0.161974	0.579402	0.9988
Svs3a	64335	ENSMUSG00000017003	seminal vesicle secretory protein 3A	ENSMUSG00000017003	0	1	1
Svs5	20944	ENSMUSG00000017004	seminal vesicle secretory protein 5	ENSMUSG00000017004	0	1	1
Rbpjl	19668	ENSMUSG00000017007	recombination signal binding protein for immunoglobulin kappa J region-like	ENSMUSG00000017007	-0.0587766	0.628544	0.9988
Sdc4	20971	ENSMUSG00000017009	syndecan 4	ENSMUSG00000017009	0.51259	0.0165941	0.94464
Ccdc70	67929	ENSMUSG00000017049	coiled-coil domain containing 70	ENSMUSG00000017049	0	1	1
Il13ra1	16164	ENSMUSG00000017057	interleukin 13 receptor_ alpha 1	ENSMUSG00000017057	0.808988	0.000331771	0.0902199
Prl5a1	28078	ENSMUSG00000017064	prolactin family 5_ subfamily a_ member 1	ENSMUSG00000017064	0	1	1
Nbr1	17966	ENSMUSG00000017119	neighbor of Brca1 gene 1	ENSMUSG00000017119	0.0243982	0.8967	0.9988
Cyth1	19157	ENSMUSG00000017132	cytohesin 1	ENSMUSG00000017132	0.166983	0.527981	0.9988
Rnd3	74194	ENSMUSG00000017144	Rho family GTPase 3	ENSMUSG00000017144	-0.333682	0.0928559	0.9988
Brca1	12189	ENSMUSG00000017146	breast cancer 1	ENSMUSG00000017146	-0.38267	0.203371	0.9988
Gast	14459	ENSMUSG00000017165	gastrin	ENSMUSG00000017165	0.132923	0.558178	0.9988
Cntnap1	53321	ENSMUSG00000017167	contactin associated protein-like 1	ENSMUSG00000017167	0.194366	0.446795	0.9988
Nt5c3b	68106	ENSMUSG00000017176	5'-nucleotidase_ cytosolic IIIB	ENSMUSG00000017176	-0.063632	0.769874	0.9988
Coa3	52469	ENSMUSG00000017188	cytochrome C oxidase assembly factor 3	ENSMUSG00000017188	0.0222735	0.928127	0.9988
Zpbp2	69376	ENSMUSG00000017195	zona pellucida binding protein 2	ENSMUSG00000017195	-0.00585782	0.954451	0.9988
Gsdma	57911	ENSMUSG00000017204	gasdermin A	ENSMUSG00000017204	0.0878014	0.579999	0.9988
Med24	23989	ENSMUSG00000017210	mediator complex subunit 24	ENSMUSG00000017210	-0.160412	0.53936	0.9988
Gsdma2	76758	ENSMUSG00000017211	gasdermin A2	ENSMUSG00000017211	0.0150486	0.863351	0.9988
Psmd3	22123	ENSMUSG00000017221	proteasome (prosome_ macropain) 26S subunit_ non-ATPase_ 3	ENSMUSG00000017221	-0.24901	0.0716732	0.9988
Exosc10	50912	ENSMUSG00000017264	exosome component 10	ENSMUSG00000017264	-0.0608424	0.72063	0.9988
Glod4	67201	ENSMUSG00000017286	glyoxalase domain containing 4	ENSMUSG00000017286	-0.0242359	0.912863	0.9988
Vps53	68299	ENSMUSG00000017288	vacuolar protein sorting 53 (yeast)	ENSMUSG00000017288	0.321782	0.242904	0.9988
Taok1	216965	ENSMUSG00000017291	TAO kinase 1	ENSMUSG00000017291	0.00585393	0.980691	0.9988
Dnttip1	76233	ENSMUSG00000017299	deoxynucleotidyltransferase_ terminal_ interacting protein 1	ENSMUSG00000017299	-0.0515308	0.759792	0.9988
Tnnc2	21925	ENSMUSG00000017300	troponin C2_ fast	ENSMUSG00000017300	0.511615	0.06954	0.9988
Acot8	170789	ENSMUSG00000017307	acyl-CoA thioesterase 8	ENSMUSG00000017307	0.353117	0.0550943	0.9988
Cd300lg	52685	ENSMUSG00000017309	CD300 antigen like family member G	ENSMUSG00000017309	-0.00142473	0.986921	0.9988
Spint4	78239	ENSMUSG00000017310	serine protease inhibitor_ Kunitz type 4	ENSMUSG00000017310	0	1	1
Pyy	217212	ENSMUSG00000017311	peptide YY	ENSMUSG00000017311	0	1	1
Mpp2	50997	ENSMUSG00000017314	membrane protein_ palmitoylated 2 (MAGUK p55 subfamily member 2)	ENSMUSG00000017314	0.438427	0.057595	0.9988
Ppy	19064	ENSMUSG00000017316	pancreatic polypeptide	ENSMUSG00000017316	0	1	1
Vtn	22370	ENSMUSG00000017344	vitronectin	ENSMUSG00000017344	-0.00824695	0.976912	0.9988
Nlk	18099	ENSMUSG00000017376	nemo like kinase	ENSMUSG00000017376	0.210682	0.276984	0.9988
Traf4	22032	ENSMUSG00000017386	TNF receptor associated factor 4	ENSMUSG00000017386	0.0505304	0.748921	0.9988
Aldoc	11676	ENSMUSG00000017390	aldolase C_ fructose-bisphosphate	ENSMUSG00000017390	-0.0505284	0.841397	0.9988
Stac2	217154	ENSMUSG00000017400	SH3 and cysteine rich domain 2	ENSMUSG00000017400	0.209119	0.484837	0.9988
Rpl19	19921	ENSMUSG00000017404	ribosomal protein L19	ENSMUSG00000017404	0.00537092	0.98451	0.9988
Nek8	140859	ENSMUSG00000017405	NIMA (never in mitosis gene a)-related expressed kinase 8	ENSMUSG00000017405	0.17753	0.428182	0.9988
Cacnb4	12298	ENSMUSG00000017412	calcium channel_ voltage-dependent_ beta 4 subunit	ENSMUSG00000017412	-0.247265	0.308484	0.9988
Plxdc1	72324	ENSMUSG00000017417	plexin domain containing 1	ENSMUSG00000017417	0.42156	0.155144	0.9988
Arl5b	75869	ENSMUSG00000017418	ADP-ribosylation factor-like 5B	ENSMUSG00000017418	-0.0535429	0.857103	0.9988
Zfp207	22680	ENSMUSG00000017421	zinc finger protein 207	ENSMUSG00000017421	-0.174608	0.476577	0.9988
Psmd11	69077	ENSMUSG00000017428	proteasome (prosome_ macropain) 26S subunit_ non-ATPase_ 11	ENSMUSG00000017428	-0.0231632	0.914521	0.9988
C1qtnf1	56745	ENSMUSG00000017446	C1q and tumor necrosis factor related protein 1	ENSMUSG00000017446	0.0777083	0.760044	0.9988
Pipox	19193	ENSMUSG00000017453	pipecolic acid oxidase	ENSMUSG00000017453	-0.0353622	0.86603	0.9988
Timp2	21858	ENSMUSG00000017466	tissue inhibitor of metalloproteinase 2	ENSMUSG00000017466	0.386504	0.0233714	0.9988
Zc3h18	76014	ENSMUSG00000017478	zinc finger CCCH-type containing 18	ENSMUSG00000017478	0.0323487	0.887557	0.9988
Top2b	21974	ENSMUSG00000017485	topoisomerase (DNA) II beta	ENSMUSG00000017485	-0.0935609	0.660408	0.9988
Rarb	218772	ENSMUSG00000017491	retinoic acid receptor_ beta	ENSMUSG00000017491	0.293174	0.317494	0.9988
Igfbp4	16010	ENSMUSG00000017493	insulin-like growth factor binding protein 4	ENSMUSG00000017493	0.0420944	0.8663	0.9988
Cdc6	23834	ENSMUSG00000017499	cell division cycle 6	ENSMUSG00000017499	-0.270256	0.342867	0.9988
Suz12	52615	ENSMUSG00000017548	suppressor of zeste 12 homolog (Drosophila)	ENSMUSG00000017548	0.00950939	0.954815	0.9988
Atad5	237877	ENSMUSG00000017550	ATPase family_ AAA domain containing 5	ENSMUSG00000017550	-0.379063	0.205546	0.9988
Crlf3	54394	ENSMUSG00000017561	cytokine receptor-like factor 3	ENSMUSG00000017561	-0.439298	0.00983289	0.717387
Krt27	16675	ENSMUSG00000017588	keratin 27	ENSMUSG00000017588	-0.0423941	0.625693	0.9988
Tns4	217169	ENSMUSG00000017607	tensin 4	ENSMUSG00000017607	-0.107986	0.718383	0.9988
Tnfaip1	21927	ENSMUSG00000017615	tumor necrosis factor_ alpha-induced protein 1 (endothelial)	ENSMUSG00000017615	0.0769385	0.738739	0.9988
Abr	109934	ENSMUSG00000017631	active BCR-related gene	ENSMUSG00000017631	0.397438	0.0489119	0.9988
Rab11fip4	268451	ENSMUSG00000017639	RAB11 family interacting protein 4 (class II)	ENSMUSG00000017639	-0.0340718	0.784054	0.9988
Cd40	21939	ENSMUSG00000017652	CD40 antigen	ENSMUSG00000017652	0.163104	0.522707	0.9988
Slc35c2	228875	ENSMUSG00000017664	solute carrier family 35_ member C2	ENSMUSG00000017664	0.196941	0.219432	0.9988
Zfp334	228876	ENSMUSG00000017667	zinc finger protein 334	ENSMUSG00000017667	0.1432	0.390597	0.9988
Elmo2	140579	ENSMUSG00000017670	engulfment and cell motility 2	ENSMUSG00000017670	-0.340637	0.0886431	0.9988
Wsb1	78889	ENSMUSG00000017677	WD repeat and SOCS box-containing 1	ENSMUSG00000017677	0.401413	0.138312	0.9988
Ttpal	76080	ENSMUSG00000017679	tocopherol (alpha) transfer protein-like	ENSMUSG00000017679	-0.348025	0.232659	0.9988
Rhot1	59040	ENSMUSG00000017686	ras homolog gene family_ member T1	ENSMUSG00000017686	-0.0566132	0.796899	0.9988
Hnf4g	30942	ENSMUSG00000017688	hepatocyte nuclear factor 4_ gamma	ENSMUSG00000017688	0	1	1
Rhbdl3	246104	ENSMUSG00000017692	rhomboid_ veinlet-like 3 (Drosophila)	ENSMUSG00000017692	-0.17069	0.552229	0.9988
Ada	11486	ENSMUSG00000017697	adenosine deaminase	ENSMUSG00000017697	-0.249449	0.406152	0.9988
Serinc3	26943	ENSMUSG00000017707	serine incorporator 3	ENSMUSG00000017707	0.170972	0.48428	0.9988
Tha1	71776	ENSMUSG00000017713	threonine aldolase 1	ENSMUSG00000017713	0.135304	0.652589	0.9988
Pgs1	74451	ENSMUSG00000017715	phosphatidylglycerophosphate synthase 1	ENSMUSG00000017715	0.0118216	0.94812	0.9988
Birc5	11799	ENSMUSG00000017716	baculoviral IAP repeat-containing 5	ENSMUSG00000017716	-0.415679	0.144688	0.9988
Afmid	71562	ENSMUSG00000017718	arylformamidase	ENSMUSG00000017718	0.136541	0.627477	0.9988
Trp53tg5	73603	ENSMUSG00000017720	transformation related protein 53 target 5	ENSMUSG00000017720	-0.0635479	0.753087	0.9988
Pigt	78928	ENSMUSG00000017721	phosphatidylinositol glycan anchor biosynthesis_ class T	ENSMUSG00000017721	0.307805	0.111749	0.9988
Wfdc2	67701	ENSMUSG00000017723	WAP four-disulfide core domain 2	ENSMUSG00000017723	-0.0220356	0.842017	0.9988
Etv4	18612	ENSMUSG00000017724	ets variant 4	ENSMUSG00000017724	-0.497267	0.072112	0.9988
Eppin	75526	ENSMUSG00000017733	epididymal peptidase inhibitor	ENSMUSG00000017733	0	1	1
Dbndd2	52840	ENSMUSG00000017734	dysbindin (dystrobrevin binding protein 1) domain containing 2	ENSMUSG00000017734	-0.0575149	0.831149	0.9988
Mmp9	17395	ENSMUSG00000017737	matrix metallopeptidase 9	ENSMUSG00000017737	-0.143691	0.358079	0.9988
Slc12a5	57138	ENSMUSG00000017740	solute carrier family 12_ member 5	ENSMUSG00000017740	-0.0335752	0.876092	0.9988
Ghdc	80860	ENSMUSG00000017747	GH3 domain containing	ENSMUSG00000017747	0.0441453	0.871217	0.9988
Pltp	18830	ENSMUSG00000017754	phospholipid transfer protein	ENSMUSG00000017754	0.249451	0.273808	0.9988
Slc12a7	20499	ENSMUSG00000017756	solute carrier family 12_ member 7	ENSMUSG00000017756	-0.0305013	0.8918	0.9988
Ctsa	19025	ENSMUSG00000017760	cathepsin A	ENSMUSG00000017760	0.560404	0.034196	0.9988
Zswim1	71971	ENSMUSG00000017764	zinc finger SWIM-type containing 1	ENSMUSG00000017764	0.0696591	0.759943	0.9988
Slc12a4	20498	ENSMUSG00000017765	solute carrier family 12_ member 4	ENSMUSG00000017765	0.192645	0.250167	0.9988
Spata25	75642	ENSMUSG00000017767	spermatogenesis associated 25	ENSMUSG00000017767	-0.0142789	0.933742	0.9988
Myo1c	17913	ENSMUSG00000017774	myosin IC	ENSMUSG00000017774	0.284391	0.132699	0.9988
Crk	12928	ENSMUSG00000017776	v-crk sarcoma virus CT10 oncogene homolog (avian)	ENSMUSG00000017776	0.0442286	0.800167	0.9988
Cox7c	12867	ENSMUSG00000017778	cytochrome c oxidase subunit VIIc	ENSMUSG00000017778	-0.120262	0.494669	0.9988
Pitpna	18738	ENSMUSG00000017781	phosphatidylinositol transfer protein_ alpha	ENSMUSG00000017781	0.208709	0.121424	0.9988
Mlx	21428	ENSMUSG00000017801	MAX-like protein X	ENSMUSG00000017801	0.119385	0.46883	0.9988
Fam134c	67998	ENSMUSG00000017802	family with sequence similarity 134_ member C	ENSMUSG00000017802	0.223271	0.185242	0.9988
Jph2	59091	ENSMUSG00000017817	junctophilin 2	ENSMUSG00000017817	-0.104692	0.635713	0.9988
Dhx58	80861	ENSMUSG00000017830	DEXH (Asp-Glu-X-His) box polypeptide 58	ENSMUSG00000017830	0.0867851	0.76327	0.9988
Rab5a	271457	ENSMUSG00000017831	RAB5A_ member RAS oncogene family	ENSMUSG00000017831	-0.0598595	0.82327	0.9988
Hspb9	75482	ENSMUSG00000017832	heat shock protein_ alpha-crystallin-related_ B9	ENSMUSG00000017832	-0.010659	0.963396	0.9988
Nkiras2	71966	ENSMUSG00000017837	NFKB inhibitor interacting Ras-like protein 2	ENSMUSG00000017837	-0.0290287	0.920927	0.9988
Ppp2r5c	26931	ENSMUSG00000017843	protein phosphatase 2_ regulatory subunit B'_ gamma	ENSMUSG00000017843	-0.0154583	0.938344	0.9988
Ift52	245866	ENSMUSG00000017858	intraflagellar transport 52	ENSMUSG00000017858	-0.0213447	0.923559	0.9988
Mybl2	17865	ENSMUSG00000017861	myeloblastosis oncogene-like 2	ENSMUSG00000017861	-0.166353	0.575271	0.9988
Sgk2	27219	ENSMUSG00000017868	serum/glucocorticoid regulated kinase 2	ENSMUSG00000017868	-0.0205831	0.813696	0.9988
Eya2	14049	ENSMUSG00000017897	eyes absent 2 homolog (Drosophila)	ENSMUSG00000017897	-0.059135	0.497498	0.9988
Prl3c1	27372	ENSMUSG00000017922	prolactin family 3_ subfamily c_ member 1	ENSMUSG00000017922	0	1	1
B4galt5	56336	ENSMUSG00000017929	UDP-Gal:betaGlcNAc beta 1_4-galactosyltransferase_ polypeptide 5	ENSMUSG00000017929	0.212756	0.349613	0.9988
Gdap1l1	228858	ENSMUSG00000017943	ganglioside-induced differentiation-associated protein 1-like 1	ENSMUSG00000017943	-0.00455327	0.969029	0.9988
Hnf4a	15378	ENSMUSG00000017950	hepatic nuclear factor 4_ alpha	ENSMUSG00000017950	-0.0423941	0.625693	0.9988
Ptgis	19223	ENSMUSG00000017969	prostaglandin I2 (prostacyclin) synthase	ENSMUSG00000017969	-0.193615	0.483902	0.9988
Cadps2	320405	ENSMUSG00000017978	Ca2+-dependent activator protein for secretion 2	ENSMUSG00000017978	-0.00142473	0.986921	0.9988
Ddx27	228889	ENSMUSG00000017999	DEAD (Asp-Glu-Ala-Asp) box polypeptide 27	ENSMUSG00000017999	0.15966	0.318015	0.9988
Cyth3	19159	ENSMUSG00000018001	cytohesin 3	ENSMUSG00000018001	-0.297459	0.285178	0.9988
Cyth4	72318	ENSMUSG00000018008	cytohesin 4	ENSMUSG00000018008	-0.187887	0.45134	0.9988
Rac3	170758	ENSMUSG00000018012	RAS-related C3 botulinum substrate 3	ENSMUSG00000018012	0.83072	6.77059e-05	0.0268409
Rrp7a	74778	ENSMUSG00000018040	ribosomal RNA processing 7 homolog A (S. cerevisiae)	ENSMUSG00000018040	0.201837	0.232786	0.9988
Cyb5r3	109754	ENSMUSG00000018042	cytochrome b5 reductase 3	ENSMUSG00000018042	0.0831024	0.716584	0.9988
Ints2	70422	ENSMUSG00000018068	integrator complex subunit 2	ENSMUSG00000018068	-0.194125	0.418572	0.9988
Med13l	76199	ENSMUSG00000018076	mediator complex subunit 13-like	ENSMUSG00000018076	-0.0641191	0.812943	0.9988
Hist1h2bc	68024	ENSMUSG00000018102	histone cluster 1_ H2bc	ENSMUSG00000018102	0.495598	0.0939696	0.9988
Baiap2l2	207495	ENSMUSG00000018126	BAI1-associated protein 2-like 2	ENSMUSG00000018126	-0.0158388	0.859725	0.9988
Mafk	17135	ENSMUSG00000018143	v-maf musculoaponeurotic fibrosarcoma oncogene family_ protein K (avian)	ENSMUSG00000018143	0.0289881	0.923272	0.9988
Med1	19014	ENSMUSG00000018160	mediator complex subunit 1	ENSMUSG00000018160	-0.0875453	0.631295	0.9988
Erbb3	13867	ENSMUSG00000018166	v-erb-b2 erythroblastic leukemia viral oncogene homolog 3 (avian)	ENSMUSG00000018166	0.0719433	0.791542	0.9988
Stard3	59045	ENSMUSG00000018167	START domain containing 3	ENSMUSG00000018167	0.282363	0.134854	0.9988
Ikzf3	22780	ENSMUSG00000018168	IKAROS family zinc finger 3	ENSMUSG00000018168	0	1	1
Mfng	17305	ENSMUSG00000018169	MFNG O-fucosylpeptide 3-beta-N-acetylglucosaminyltransferase	ENSMUSG00000018169	0.148147	0.387963	0.9988
Vmp1	75909	ENSMUSG00000018171	vacuole membrane protein 1	ENSMUSG00000018171	0.0555639	0.835409	0.9988
Uchl5	56207	ENSMUSG00000018189	ubiquitin carboxyl-terminal esterase L5	ENSMUSG00000018189	-0.504461	0.00390246	0.428875
Glrx2	69367	ENSMUSG00000018196	glutaredoxin 2 (thioltransferase)	ENSMUSG00000018196	-0.0318527	0.853194	0.9988
Trove2	20822	ENSMUSG00000018199	TROVE domain family_ member 2	ENSMUSG00000018199	-0.0217754	0.939588	0.9988
Stk4	58231	ENSMUSG00000018209	serine/threonine kinase 4	ENSMUSG00000018209	0.220992	0.189856	0.9988
Wfdc15b	192201	ENSMUSG00000018211	WAP four-disulfide core domain 15B	ENSMUSG00000018211	0	1	1
Pmp22	18858	ENSMUSG00000018217	peripheral myelin protein 22	ENSMUSG00000018217	0.153676	0.398439	0.9988
Gdf9	14566	ENSMUSG00000018238	growth differentiation factor 9	ENSMUSG00000018238	0.137587	0.603728	0.9988
Zcchc10	67966	ENSMUSG00000018239	zinc finger_ CCHC domain containing 10	ENSMUSG00000018239	0.112043	0.682486	0.9988
Prl8a2	13529	ENSMUSG00000018259	prolactin family 8_ subfamily a_ member 2	ENSMUSG00000018259	0	1	1
Tbx5	21388	ENSMUSG00000018263	T-box 5	ENSMUSG00000018263	-0.022502	0.796999	0.9988
Psmb6	19175	ENSMUSG00000018286	proteasome (prosome_ macropain) subunit_ beta type 6	ENSMUSG00000018286	-0.144785	0.394176	0.9988
Spag7	216873	ENSMUSG00000018287	sperm associated antigen 7	ENSMUSG00000018287	0.0076508	0.964636	0.9988
Pfn1	18643	ENSMUSG00000018293	profilin 1	ENSMUSG00000018293	0.166528	0.527545	0.9988
Tomm34	67145	ENSMUSG00000018322	translocase of outer mitochondrial membrane 34	ENSMUSG00000018322	0.179717	0.27029	0.9988
Ywhab	54401	ENSMUSG00000018326	tyrosine 3-monooxygenase/tryptophan 5-monooxygenase activation protein_ beta polypeptide	ENSMUSG00000018326	0.0741314	0.796613	0.9988
Ksr1	16706	ENSMUSG00000018334	kinase suppressor of ras 1	ENSMUSG00000018334	-0.125825	0.501108	0.9988
Gpx3	14778	ENSMUSG00000018339	glutathione peroxidase 3	ENSMUSG00000018339	0.139086	0.509481	0.9988
Anxa6	11749	ENSMUSG00000018340	annexin A6	ENSMUSG00000018340	-0.0178233	0.938436	0.9988
Il12rb2	16162	ENSMUSG00000018341	interleukin 12 receptor_ beta 2	ENSMUSG00000018341	-0.022502	0.796999	0.9988
Zkscan6	52712	ENSMUSG00000018347	zinc finger with KRAB and SCAN domains 6	ENSMUSG00000018347	0.328792	0.084733	0.9988
Kpna2	16647	ENSMUSG00000018362	karyopherin (importin) alpha 2	ENSMUSG00000018362	-0.323735	0.27468	0.9988
Smurf2	66313	ENSMUSG00000018363	SMAD specific E3 ubiquitin protein ligase 2	ENSMUSG00000018363	-0.00519973	0.982475	0.9988
Cep95	320162	ENSMUSG00000018372	centrosomal protein 95	ENSMUSG00000018372	-0.150083	0.510295	0.9988
Vezf1	22344	ENSMUSG00000018377	vascular endothelial zinc finger 1	ENSMUSG00000018377	-0.00531437	0.979144	0.9988
Cuedc1	103841	ENSMUSG00000018378	CUE domain containing 1	ENSMUSG00000018378	0.105107	0.539694	0.9988
Srsf1	110809	ENSMUSG00000018379	serine/arginine-rich splicing factor 1	ENSMUSG00000018379	-0.0683567	0.750868	0.9988
Abi3	66610	ENSMUSG00000018381	ABI gene family_ member 3	ENSMUSG00000018381	0.667861	0.0244768	0.9988
Shroom1	71774	ENSMUSG00000018387	shroom family member 1	ENSMUSG00000018387	0.194597	0.490973	0.9988
Kif3a	16568	ENSMUSG00000018395	kinesin family member 3A	ENSMUSG00000018395	0.085108	0.63343	0.9988
Sept8	20362	ENSMUSG00000018398	septin 8	ENSMUSG00000018398	-0.246357	0.256647	0.9988
Mtmr4	170749	ENSMUSG00000018401	myotubularin related protein 4	ENSMUSG00000018401	-0.192232	0.238938	0.9988
Mrm1	217038	ENSMUSG00000018405	mitochondrial rRNA methyltransferase 1 homolog (S. cerevisiae)	ENSMUSG00000018405	0.812829	0.000722568	0.146762
Mapt	17762	ENSMUSG00000018411	microtubule-associated protein tau	ENSMUSG00000018411	-0.306535	0.306559	0.9988
Kansl1	76719	ENSMUSG00000018412	KAT8 regulatory NSL complex subunit 1	ENSMUSG00000018412	0.110023	0.616983	0.9988
Gid4	66771	ENSMUSG00000018415	GID complex subunit 4_ VID24 homolog (S. cerevisiae)	ENSMUSG00000018415	0.132111	0.642157	0.9988
Myo1b	17912	ENSMUSG00000018417	myosin IB	ENSMUSG00000018417	0.00318569	0.990777	0.999233
Dhx40	67487	ENSMUSG00000018425	DEAH (Asp-Glu-Ala-His) box polypeptide 40	ENSMUSG00000018425	-0.01241	0.957335	0.9988
Ypel2	77864	ENSMUSG00000018427	yippee-like 2 (Drosophila)	ENSMUSG00000018427	-0.0718008	0.786122	0.9988
Akap1	11640	ENSMUSG00000018428	A kinase (PRKA) anchor protein 1	ENSMUSG00000018428	-0.0321585	0.848151	0.9988
Nol11	68979	ENSMUSG00000018433	nucleolar protein 11	ENSMUSG00000018433	-0.103866	0.65898	0.9988
Derl2	116891	ENSMUSG00000018442	Der1-like domain family_ member 2	ENSMUSG00000018442	0.0854654	0.657524	0.9988
C1qbp	12261	ENSMUSG00000018446	complement component 1_ q subcomponent binding protein	ENSMUSG00000018446	-0.259133	0.153035	0.9988
Rpain	69723	ENSMUSG00000018449	RPA interacting protein	ENSMUSG00000018449	0.0379799	0.837853	0.9988
6330403K07Rik	103712	ENSMUSG00000018451	RIKEN cDNA 6330403K07 gene	ENSMUSG00000018451	-0.0918921	0.675983	0.9988
Slc13a3	114644	ENSMUSG00000018459	solute carrier family 13 (sodium-dependent dicarboxylate transporter)_ member 3	ENSMUSG00000018459	-0.00115954	0.996571	0.999878
Kcnab3	16499	ENSMUSG00000018470	potassium voltage-gated channel_ shaker-related subfamily_ beta member 3	ENSMUSG00000018470	-0.0333048	0.903714	0.9988
Chd3	216848	ENSMUSG00000018474	chromodomain helicase DNA binding protein 3	ENSMUSG00000018474	-0.0411509	0.86777	0.9988
Kdm6b	216850	ENSMUSG00000018476	KDM1 lysine (K)-specific demethylase 6B	ENSMUSG00000018476	0.329658	0.259155	0.9988
1700125H20Rik	73634	ENSMUSG00000018479	RIKEN cDNA 1700125H20 gene	ENSMUSG00000018479	0.00878553	0.955276	0.9988
Appbp2	66884	ENSMUSG00000018481	amyloid beta precursor protein (cytoplasmic tail) binding protein 2	ENSMUSG00000018481	-0.231714	0.287248	0.9988
Wnt9b	22412	ENSMUSG00000018486	wingless-type MMTV integration site family_ member 9B	ENSMUSG00000018486	0	1	1
Adora2b	11541	ENSMUSG00000018500	adenosine A2b receptor	ENSMUSG00000018500	0.702305	0.0120718	0.81229
Ncor1	20185	ENSMUSG00000018501	nuclear receptor co-repressor 1	ENSMUSG00000018501	0.155219	0.530533	0.9988
Trpv2	22368	ENSMUSG00000018507	transient receptor potential cation channel_ subfamily V_ member 2	ENSMUSG00000018507	0.584736	0.0149292	0.902999
Cenpv	73139	ENSMUSG00000018509	centromere protein V	ENSMUSG00000018509	-0.146311	0.537421	0.9988
Pcgf2	22658	ENSMUSG00000018537	polycomb group ring finger 2	ENSMUSG00000018537	0.137364	0.594699	0.9988
Cwc25	67480	ENSMUSG00000018541	CWC25 spliceosome-associated protein homolog (S. cerevisiae)	ENSMUSG00000018541	0.074552	0.647279	0.9988
1700001P01Rik	72215	ENSMUSG00000018543	RIKEN cDNA 1700001P01 gene	ENSMUSG00000018543	0.0441038	0.759763	0.9988
Pip4k2b	108083	ENSMUSG00000018547	phosphatidylinositol-5-phosphate 4-kinase_ type II_ beta	ENSMUSG00000018547	-0.0900021	0.574653	0.9988
Trim37	68729	ENSMUSG00000018548	tripartite motif-containing 37	ENSMUSG00000018548	-0.109176	0.573554	0.9988
Ybx2	53422	ENSMUSG00000018554	Y box protein 2	ENSMUSG00000018554	-0.117482	0.606766	0.9988
Ctdnep1	67181	ENSMUSG00000018559	CTD nuclear envelope phosphatase 1	ENSMUSG00000018559	-0.0251736	0.910618	0.9988
Elp5	54351	ENSMUSG00000018565	elongator acetyltransferase complex subunit 5	ENSMUSG00000018565	-0.880727	3.02923e-08	5.3375e-05
Slc2a4	20528	ENSMUSG00000018566	solute carrier family 2 (facilitated glucose transporter)_ member 4	ENSMUSG00000018566	0.0273971	0.915232	0.9988
Gabarap	56486	ENSMUSG00000018567	gamma-aminobutyric acid receptor associated protein	ENSMUSG00000018567	0.132594	0.654836	0.9988
Cldn7	53624	ENSMUSG00000018569	claudin 7	ENSMUSG00000018569	-0.030954	0.72723	0.9988
2810408A11Rik	70419	ENSMUSG00000018570	RIKEN cDNA 2810408A11 gene	ENSMUSG00000018570	0.248009	0.407102	0.9988
Phf23	78246	ENSMUSG00000018572	PHD finger protein 23	ENSMUSG00000018572	0.201419	0.174776	0.9988
Acadvl	11370	ENSMUSG00000018574	acyl-Coenzyme A dehydrogenase_ very long chain	ENSMUSG00000018574	0.0936644	0.495834	0.9988
Dnah11	13411	ENSMUSG00000018581	dynein_ axonemal_ heavy chain 11	ENSMUSG00000018581	-0.106403	0.411307	0.9988
G3bp1	27041	ENSMUSG00000018583	GTPase activating protein (SH3 domain) binding protein 1	ENSMUSG00000018583	-0.10417	0.566857	0.9988
Atox1	11927	ENSMUSG00000018585	ATX1 (antioxidant protein 1) homolog 1 (yeast)	ENSMUSG00000018585	0.00969523	0.965877	0.9988
Glra2	237213	ENSMUSG00000018589	glycine receptor_ alpha 2 subunit	ENSMUSG00000018589	0	1	1
Sparc	20692	ENSMUSG00000018593	secreted acidic cysteine rich glycoprotein	ENSMUSG00000018593	0.256612	0.202042	0.9988
Glra4	14657	ENSMUSG00000018595	glycine receptor_ alpha 4 subunit	ENSMUSG00000018595	-0.0845436	0.487194	0.9988
Mief2	237781	ENSMUSG00000018599	mitochondrial elongation factor 2	ENSMUSG00000018599	0.0782865	0.688976	0.9988
Tbx3	21386	ENSMUSG00000018604	T-box 3	ENSMUSG00000018604	0.22112	0.461768	0.9988
Mmp20	30800	ENSMUSG00000018620	matrix metallopeptidase 20 (enamelysin)	ENSMUSG00000018620	-0.00142473	0.986921	0.9988
Mmp7	17393	ENSMUSG00000018623	matrix metallopeptidase 7	ENSMUSG00000018623	0	1	1
Crhr1	12921	ENSMUSG00000018634	corticotropin releasing hormone receptor 1	ENSMUSG00000018634	0	1	1
Dusp14	56405	ENSMUSG00000018648	dual specificity phosphatase 14	ENSMUSG00000018648	0.142526	0.474251	0.9988
Tada2a	217031	ENSMUSG00000018651	transcriptional adaptor 2A	ENSMUSG00000018651	-0.102187	0.533892	0.9988
Ikzf1	22778	ENSMUSG00000018654	IKAROS family zinc finger 1	ENSMUSG00000018654	0.0310441	0.898607	0.9988
Tcaf3	403088	ENSMUSG00000018656	TRPM8 channel-associated factor 3	ENSMUSG00000018656	0.0242835	0.785081	0.9988
Pnpo	103711	ENSMUSG00000018659	pyridoxine 5'-phosphate oxidase	ENSMUSG00000018659	0.498238	0.00842757	0.674698
Cog1	16834	ENSMUSG00000018661	component of oligomeric golgi complex 1	ENSMUSG00000018661	0.0965015	0.7375	0.9988
Cbx1	12412	ENSMUSG00000018666	chromobox 1	ENSMUSG00000018666	-0.433591	0.0214515	0.9988
Cdk5rap3	80280	ENSMUSG00000018669	CDK5 regulatory subunit associated protein 3	ENSMUSG00000018669	-0.0657925	0.816082	0.9988
Copz2	56358	ENSMUSG00000018672	coatomer protein complex_ subunit zeta 2	ENSMUSG00000018672	0.0620256	0.774209	0.9988
Slc25a39	68066	ENSMUSG00000018677	solute carrier family 25_ member 39	ENSMUSG00000018677	-0.0316962	0.88985	0.9988
Sp2	78912	ENSMUSG00000018678	Sp2 transcription factor	ENSMUSG00000018678	0.0330167	0.857513	0.9988
Aatf	56321	ENSMUSG00000018697	apoptosis antagonizing transcription factor	ENSMUSG00000018697	0.00847804	0.959661	0.9988
Lhx1	16869	ENSMUSG00000018698	LIM homeobox protein 1	ENSMUSG00000018698	-0.44598	0.124547	0.9988
Dync1h1	13424	ENSMUSG00000018707	dynein cytoplasmic 1 heavy chain 1	ENSMUSG00000018707	0.00319831	0.985123	0.9988
Cpsf4l	52670	ENSMUSG00000018727	cleavage and polyadenylation specific factor 4-like	ENSMUSG00000018727	-0.0456529	0.698395	0.9988
Pex12	103737	ENSMUSG00000018733	peroxisomal biogenesis factor 12	ENSMUSG00000018733	0.0115117	0.964876	0.9988
Ndel1	83431	ENSMUSG00000018736	nuclear distribution gene E-like homolog 1 (A. nidulans)	ENSMUSG00000018736	0.0766691	0.777782	0.9988
Slc25a35	71998	ENSMUSG00000018740	solute carrier family 25_ member 35	ENSMUSG00000018740	-0.675964	0.0236983	0.9988
Zbtb4	75580	ENSMUSG00000018750	zinc finger and BTB domain containing 4	ENSMUSG00000018750	0.320667	0.125688	0.9988
Tnfsfm13	619441	ENSMUSG00000018752	tumor necrosis factor (ligand) superfamily_ membrane-bound member 13	ENSMUSG00000018752	0.0117441	0.964223	0.9988
Mpdu1	24070	ENSMUSG00000018761	mannose-P-dolichol utilization defect 1	ENSMUSG00000018761	0.310115	0.229457	0.9988
Fxr2	23879	ENSMUSG00000018765	fragile X mental retardation_ autosomal homolog 2	ENSMUSG00000018765	-0.0717424	0.791695	0.9988
Atp5g3	228033	ENSMUSG00000018770	ATP synthase_ H+ transporting_ mitochondrial F0 complex_ subunit C3 (subunit 9)	ENSMUSG00000018770	-0.0566363	0.821215	0.9988
Cd68	12514	ENSMUSG00000018774	CD68 antigen	ENSMUSG00000018774	0.0255973	0.926134	0.9988
Slc35g3	56293	ENSMUSG00000018776	solute carrier family 35_ member G3	ENSMUSG00000018776	-0.109713	0.638621	0.9988
Acsl1	14081	ENSMUSG00000018796	acyl-CoA synthetase long-chain family member 1	ENSMUSG00000018796	-0.0636126	0.806495	0.9988
Abca5	217265	ENSMUSG00000018800	ATP-binding cassette_ sub-family A (ABC1)_ member 5	ENSMUSG00000018800	0.301996	0.312795	0.9988
Smyd4	319822	ENSMUSG00000018809	SET and MYND domain containing 4	ENSMUSG00000018809	-0.22829	0.399225	0.9988
[truncated: 51,648 more rows]
