# Supplementary material for: Transcriptome Analysis Reveals Altered Expression of Genes Involved in Hypoxia, Inflammation and Immune Regulation in Pdcd10-Depleted Mouse Endothelial Cells
Source: Genes (Basel). 2022 May 27;13(6):961. doi: 10.3390/genes13060961 (PMC9222422; doi:10.3390/genes13060961)
Supplement: Supplementary file 1 [file genes-13-00961-s001.zip › Table S3.xls]

## Sheet: WikiPathways
Table S3. Biological Process annotation clustering by different Databases
WikiPathways
Term Name	p-Value	FDR-adjusted p-Value	Number of Genes in Term	Number of Genes that are also in this Filter or Cluster	Number of Up-regulated genes	Number of Down-regulated genes
Alpha6-Beta4 Integrin Signaling Pathway	0.33556	0.33556	67	1	1	0
G13 Signaling Pathway	0.20915	0.25675	39	1	0	1
GPCRs Class A Rhodopsin-like"	0.76113	0.76113	228	1	1	0
IL-3 Signaling Pathway	0.12232	0.25675	100	2	2	0
One Carbon Metabolism	0.16381	0.25675	29	1	1	0
Type II interferon signaling (IFNG)	0.18426	0.25675	34	1	1	0
Amino Acid metabolism	0.44587	0.44587	96	1	1	0
Oxidative Stress	0.01242	0.25675	28	2	2	0
Complement and Coagulation Cascades	0.31452	0.31452	62	1	1	0
Microglia Pathogen Phagocytosis Pathway	0.22373	0.25675	41	1	1	0
Integrin-mediated Cell Adhesion	0.12436	0.25675	100	2	1	1
Adipogenesis genes	0.56119	0.56119	134	1	1	0
MAPK signaling pathway	0.25240	0.25675	159	2	2	0
Selenium metabolism/Selenoproteins	0.26136	0.26136	52	1	1	0
Glycolysis and Gluconeogenesis	0.03842	0.25675	51	2	2	0
Myometrial Relaxation and Contraction Pathways	0.61103	0.61103	154	1	1	0
Wnt Signaling Pathway NetPath	0.48937	0.48937	108	1	1	0
Heart Development	0.23805	0.25675	44	1	0	1
Glycogen Metabolism	0.01802	0.25675	34	2	2	0
Insulin Signaling	0.25470	0.25675	159	2	2	0
Spinal Cord Injury	0.45962	0.45962	99	1	1	0
BMP Signaling Pathway in Eyelid Development	0.11596	0.25675	20	1	0	1
Calcium Regulation in the Cardiac Cell	0.59847	0.59847	148	1	1	0
Regulation of Actin Cytoskeleton	0.23634	0.25675	152	2	1	1
Focal Adhesion-PI3K-Akt-mTOR-signaling pathway	0.12968	0.25675	325	4	4	0
Odorant GPCRs	0.69486	0.69486	189	1	1	0
Blood Clotting Cascade	0.11596	0.25675	20	1	1	0
Striated Muscle Contraction	0.24277	0.25675	45	1	0	1
IL-5 Signaling Pathway	0.34380	0.34380	69	1	1	0
GPCRs Class B Secretin-like"	0.12682	0.25675	22	1	1	0
Lung fibrosis	0.31452	0.31452	61	1	1	0
Matrix Metalloproteinases	0.16381	0.25675	29	1	1	0
Keap1-Nrf2	0.08261	0.25675	14	1	1	0
Non-odorant GPCRs	0.49362	0.49362	267	2	1	1
Translation Factors	0.26136	0.26136	50	1	1	0
p53 signaling	0.33970	0.33970	67	1	1	0
Chemokine signaling pathway	0.67675	0.67675	191	1	1	0
Id Signaling Pathway	0.27048	0.27048	51	1	1	0
Wnt Signaling Pathway and Pluripotency	0.44933	0.44933	97	1	1	0
Cholesterol Biosynthesis	0.08825	0.25675	15	1	0	1
Wnt Signaling Pathway	0.31023	0.31023	60	1	1	0
Kit Receptor Signaling Pathway	0.33970	0.33970	67	1	1	0
TGF Beta Signaling Pathway	0.27501	0.27501	52	1	1	0
Endochondral Ossification	0.31878	0.31878	62	1	1	0
Tryptophan metabolism	0.23805	0.25675	44	1	0	1
Focal Adhesion	0.10222	0.25675	185	3	2	1
Cholesterol metabolism (includes both Bloch and Kandutsch-Russell pathways)	0.25675	0.25675	49	1	0	1

## Sheet: Hallmark
Table 2. Biological Process annotation clustering by different Databases
Hallmark
Term Name	p-Value	FDR-adjusted p-Value	Number of Genes in Term	Number of Genes that are also in this Filter or Cluster	Number of Up-regulated genes	Number of Down-regulated genes
TNFA_SIGNALING_VIA_NFKB	0.00758	0.05306	196	6	6	0
HYPOXIA	8.2e-09	3.0e-07	199	13	13	0
CHOLESTEROL_HOMEOSTASIS	0.49227	0.49227	75	1	0	1
TGF_BETA_SIGNALING	0.07960	0.27968	52	2	2	0
IL6_JAK_STAT3_SIGNALING	0.03819	0.15274	83	3	3	0
DNA_REPAIR	0.74528	0.74528	151	1	1	0
APOPTOSIS	0.43076	0.43076	161	2	2	0
NOTCH_SIGNALING	0.23220	0.29492	31	1	1	0
ADIPOGENESIS	0.53237	0.53237	196	2	2	0
ESTROGEN_RESPONSE_EARLY	0.00722	0.05306	194	6	3	3
ESTROGEN_RESPONSE_LATE	0.00201	0.03626	205	7	3	4
ANDROGEN_RESPONSE	0.63983	0.63983	112	1	1	0
MYOGENESIS	0.83513	0.83513	194	1	0	1
PROTEIN_SECRETION	0.57022	0.57022	95	1	1	0
INTERFERON_GAMMA_RESPONSE	0.29492	0.29492	214	3	3	0
APICAL_JUNCTION	0.83669	0.83669	195	1	1	0
HEDGEHOG_SIGNALING	0.27983	0.29492	36	1	1	0
COMPLEMENT	0.25019	0.29492	192	3	3	0
UNFOLDED_PROTEIN_RESPONSE	0.64317	0.64317	112	1	1	0
PI3K_AKT_MTOR_SIGNALING	0.61557	0.61557	105	1	1	0
MTORC1_SIGNALING	0.10737	0.29492	203	4	4	0
EPITHELIAL_MESENCHYMAL_TRANSITION	0.00620	0.05306	188	6	5	1
INFLAMMATORY_RESPONSE	0.52672	0.52672	193	2	2	0
XENOBIOTIC_METABOLISM	0.03074	0.15274	199	5	5	0
FATTY_ACID_METABOLISM	0.78093	0.78093	166	1	0	1
GLYCOLYSIS	0.03193	0.15274	199	5	5	0
REACTIVE_OXYGEN_SPECIES_PATHWAY	0.36662	0.36662	52	1	1	0
P53_PATHWAY	0.25511	0.29492	196	3	3	0
UV_RESPONSE_UP	0.75699	0.75699	154	1	1	0
UV_RESPONSE_DN	0.73303	0.73303	143	1	1	0
ANGIOGENESIS	0.27983	0.29492	36	1	0	1
HEME_METABOLISM	0.09323	0.27968	192	4	3	1
COAGULATION	0.36289	0.36289	140	2	2	0
IL2_STAT5_SIGNALING	0.26499	0.29492	198	3	2	1
ALLOGRAFT_REJECTION	0.85572	0.85572	216	1	1	0
KRAS_SIGNALING_UP	0.10591	0.29492	201	4	4	0
PANCREAS_BETA_CELLS	0.29935	0.29935	39	1	0	1

## Sheet: MSigDB 
Table 2. Biological Process annotation clustering by different Databases
MSigDB - Immunological Signatures
Term Name	p-Value	FDR-adjusted p-Value	Number of Genes in Term	Number of Genes that are also in this Filter or Cluster	Number of Up-regulated genes	Number of Down-regulated genes
KAECH_NAIVE_VS_DAY8_EFF_CD8_TCELL_UP	0.61901	0.61901	193	1	1	0
KAECH_NAIVE_VS_DAY8_EFF_CD8_TCELL_DN	0.08465	0.26125	210	3	3	0
KAECH_NAIVE_VS_DAY15_EFF_CD8_TCELL_UP	0.62474	0.62474	195	1	1	0
KAECH_NAIVE_VS_DAY15_EFF_CD8_TCELL_DN	0.64144	0.64144	209	1	1	0
KAECH_NAIVE_VS_MEMORY_CD8_TCELL_UP	0.62093	0.62093	194	1	1	0
KAECH_NAIVE_VS_MEMORY_CD8_TCELL_DN	0.26865	0.26865	205	2	2	0
KAECH_DAY8_EFF_VS_DAY15_EFF_CD8_TCELL_UP	0.62852	0.62852	198	1	1	0
KAECH_DAY8_EFF_VS_DAY15_EFF_CD8_TCELL_DN	0.61708	0.61708	191	1	1	0
KAECH_DAY8_EFF_VS_MEMORY_CD8_TCELL_UP	0.26125	0.26125	200	2	2	0
KAECH_DAY8_EFF_VS_MEMORY_CD8_TCELL_DN	0.24647	0.26125	193	2	2	0
KAECH_DAY15_EFF_VS_MEMORY_CD8_TCELL_UP	0.25016	0.26125	196	2	2	0
KAECH_DAY15_EFF_VS_MEMORY_CD8_TCELL_DN	0.62852	0.62852	199	1	1	0
GOLDRATH_NAIVE_VS_EFF_CD8_TCELL_UP	0.25386	0.26125	195	2	1	1
GOLDRATH_NAIVE_VS_EFF_CD8_TCELL_DN	0.25386	0.26125	195	2	2	0
GOLDRATH_NAIVE_VS_MEMORY_CD8_TCELL_UP	0.25386	0.26125	195	2	1	1
GOLDRATH_NAIVE_VS_MEMORY_CD8_TCELL_DN	0.07548	0.26125	197	3	3	0
GOLDRATH_EFF_VS_MEMORY_CD8_TCELL_UP	0.07194	0.26125	193	3	2	1
GOLDRATH_EFF_VS_MEMORY_CD8_TCELL_DN	0.25201	0.26125	194	2	2	0
GSE10239_NAIVE_VS_MEMORY_CD8_TCELL_UP	0.61901	0.61901	193	1	1	0
GSE10239_NAIVE_VS_MEMORY_CD8_TCELL_DN	0.63780	0.63780	210	1	1	0
GSE10239_NAIVE_VS_KLRG1INT_EFF_CD8_TCELL_DN	0.27605	0.27605	211	2	0	2
GSE10239_NAIVE_VS_KLRG1HIGH_EFF_CD8_TCELL_DN	0.01959	0.21548	207	4	1	3
GSE10239_MEMORY_VS_KLRG1INT_EFF_CD8_TCELL_DN	0.01527	0.19559	192	4	2	2
GSE10239_MEMORY_VS_KLRG1HIGH_EFF_CD8_TCELL_DN	0.00310	0.10045	199	5	3	2
GSE10239_KLRG1INT_VS_KLRG1HIGH_EFF_CD8_TCELL_UP	0.26310	0.26310	202	2	2	0
GSE10239_KLRG1INT_VS_KLRG1HIGH_EFF_CD8_TCELL_DN	0.62284	0.62284	194	1	0	1
GSE10239_NAIVE_VS_DAY4.5_EFF_CD8_TCELL_UP	0.62852	0.62852	199	1	1	0
GSE10239_MEMORY_VS_DAY4.5_EFF_CD8_TCELL_DN	0.24832	0.26125	193	2	1	1
GSE10325_CD4_TCELL_VS_BCELL_UP	0.06762	0.26125	190	3	2	1
GSE10325_CD4_TCELL_VS_MYELOID_UP	0.23725	0.26125	188	2	1	1
GSE10325_CD4_TCELL_VS_MYELOID_DN	0.24093	0.26125	189	2	2	0
GSE10325_BCELL_VS_MYELOID_UP	0.58901	0.58901	179	1	1	0
GSE10325_BCELL_VS_MYELOID_DN	0.07194	0.26125	194	3	3	0
GSE10325_LUPUS_CD4_TCELL_VS_LUPUS_BCELL_UP	0.24462	0.26125	193	2	1	1
GSE10325_LUPUS_CD4_TCELL_VS_LUPUS_BCELL_DN	0.20246	0.26125	167	2	2	0
GSE10325_LUPUS_CD4_TCELL_VS_LUPUS_MYELOID_UP	0.61319	0.61319	189	1	1	0
GSE10325_LUPUS_CD4_TCELL_VS_LUPUS_MYELOID_DN	0.07548	0.26125	199	3	3	0
GSE10325_LUPUS_BCELL_VS_LUPUS_MYELOID_DN	0.26125	0.26125	202	2	2	0
GSE10325_CD4_TCELL_VS_LUPUS_CD4_TCELL_UP	0.61514	0.61514	194	1	1	0
GSE10325_CD4_TCELL_VS_LUPUS_CD4_TCELL_DN	0.61123	0.61123	192	1	1	0
GSE10325_BCELL_VS_LUPUS_BCELL_UP	0.05544	0.26125	181	3	3	0
GSE10325_BCELL_VS_LUPUS_BCELL_DN	0.62474	0.62474	196	1	1	0
GSE10325_MYELOID_VS_LUPUS_MYELOID_UP	0.57850	0.57850	174	1	0	1
GSE10325_MYELOID_VS_LUPUS_MYELOID_DN	0.62664	0.62664	198	1	1	0
GSE10463_CD40L_AND_VA347_VS_CD40L_IN_DC_DN	0.52664	0.52664	149	1	1	0
GSE10856_CTRL_VS_TNFRSF6B_IN_MACROPHAGE_UP	0.56773	0.56773	170	1	1	0
GSE11057_NAIVE_VS_EFF_MEMORY_CD4_TCELL_DN	0.62284	0.62284	195	1	1	0
GSE11057_NAIVE_VS_CENT_MEMORY_CD4_TCELL_DN	0.01959	0.21548	208	4	4	0
GSE11057_NAIVE_CD4_VS_PBMC_CD4_TCELL_DN	0.00278	0.10045	196	5	5	0
GSE11057_EFF_MEM_VS_CENT_MEM_CD4_TCELL_UP	0.21887	0.26125	176	2	1	1
GSE11057_CD4_EFF_MEM_VS_PBMC_UP	0.24647	0.26125	191	2	1	1
GSE11057_CD4_EFF_MEM_VS_PBMC_DN	0.61514	0.61514	193	1	0	1
GSE11057_CD4_CENT_MEM_VS_PBMC_UP	0.61708	0.61708	193	1	0	1
GSE11057_CD4_CENT_MEM_VS_PBMC_DN	0.24647	0.26125	193	2	1	1
GSE11057_NAIVE_VS_MEMORY_CD4_TCELL_DN	0.07909	0.26125	202	3	2	1
GSE11057_PBMC_VS_MEM_CD4_TCELL_UP	0.23725	0.26125	187	2	1	1
GSE11057_PBMC_VS_MEM_CD4_TCELL_DN	0.22621	0.26125	180	2	1	1
GSE11864_UNTREATED_VS_CSF1_IN_MAC_DN	0.21887	0.26125	178	2	1	1
GSE11864_UNTREATED_VS_CSF1_IFNG_IN_MAC_DN	0.60128	0.60128	187	1	1	0
GSE11864_UNTREATED_VS_CSF1_PAM3CYS_IN_MAC_DN	0.59108	0.59108	180	1	1	0
GSE11864_UNTREATED_VS_CSF1_IFNG_PAM3CYS_IN_MAC_UP	0.58274	0.58274	175	1	0	1
GSE11864_UNTREATED_VS_CSF1_IFNG_PAM3CYS_IN_MAC_DN	0.06933	0.26125	194	3	3	0
GSE11864_CSF1_VS_CSF1_IFNG_IN_MAC_UP	0.57637	0.57637	172	1	1	0
GSE11864_CSF1_VS_CSF1_IFNG_IN_MAC_DN	0.60926	0.60926	192	1	1	0
GSE11864_CSF1_VS_CSF1_PAM3CYS_IN_MAC_DN	0.57850	0.57850	173	1	0	1
GSE11864_CSF1_VS_CSF1_IFNG_PAM3CYS_IN_MAC_UP	0.22071	0.26125	178	2	1	1
GSE11864_CSF1_VS_CSF1_IFNG_PAM3CYS_IN_MAC_DN	0.23172	0.26125	184	2	2	0
GSE11864_CSF1_IFNG_VS_CSF1_PAM3CYS_IN_MAC_DN	0.20064	0.26125	167	2	2	0
GSE11864_CSF1_IFNG_VS_CSF1_IFNG_PAM3CYS_IN_MAC_UP	0.62852	0.62852	201	1	0	1
GSE11864_CSF1_IFNG_VS_CSF1_IFNG_PAM3CYS_IN_MAC_DN	0.58484	0.58484	176	1	1	0
GSE11864_CSF1_PAM3CYS_VS_CSF1_IFNG_PAM3CYS_IN_MAC_UP	0.05778	0.26125	179	3	2	1
GSE11864_CSF1_PAM3CYS_VS_CSF1_IFNG_PAM3CYS_IN_MAC_DN	0.22621	0.26125	181	2	2	0
GSE11924_TFH_VS_TH2_CD4_TCELL_DN	0.25201	0.26125	198	2	2	0
GSE11924_TFH_VS_TH17_CD4_TCELL_DN	0.63226	0.63226	201	1	0	1
GSE11924_TH1_VS_TH17_CD4_TCELL_DN	0.25571	0.26125	196	2	2	0
GSE11924_TH2_VS_TH17_CD4_TCELL_DN	0.06933	0.26125	190	3	1	2
GSE12366_GC_BCELL_VS_PLASMA_CELL_UP	0.05857	0.26125	177	3	2	1
GSE12366_GC_VS_NAIVE_BCELL_DN	0.24278	0.26125	191	2	2	0
GSE12366_GC_VS_MEMORY_BCELL_UP	0.59314	0.59314	180	1	0	1
GSE12366_GC_VS_MEMORY_BCELL_DN	0.22071	0.26125	177	2	2	0
GSE12366_PLASMA_CELL_VS_MEMORY_BCELL_UP	0.06017	0.26125	183	3	2	1
GSE12366_NAIVE_VS_MEMORY_BCELL_UP	0.56334	0.56334	166	1	0	1
GSE12366_NAIVE_VS_MEMORY_BCELL_DN	0.59108	0.59108	181	1	1	0
GSE12845_IGD_POS_VS_NEG_BLOOD_BCELL_UP	0.59723	0.59723	184	1	0	1
GSE12845_IGD_POS_VS_NEG_BLOOD_BCELL_DN	0.01206	0.19559	180	4	2	2
GSE12845_IGD_POS_BLOOD_VS_NAIVE_TONSIL_BCELL_UP	0.57850	0.57850	172	1	1	0
GSE12845_IGD_POS_BLOOD_VS_PRE_GC_TONSIL_BCELL_UP	0.60128	0.60128	183	1	1	0
GSE12845_IGD_POS_BLOOD_VS_PRE_GC_TONSIL_BCELL_DN	0.62474	0.62474	196	1	0	1
GSE12845_IGD_POS_BLOOD_VS_DARKZONE_GC_TONSIL_BCELL_UP	0.22437	0.26125	182	2	2	0
GSE12845_IGD_NEG_BLOOD_VS_NAIVE_TONSIL_BCELL_UP	0.61901	0.61901	193	1	0	1
GSE12845_IGD_NEG_BLOOD_VS_PRE_GC_TONSIL_BCELL_UP	0.06678	0.26125	188	3	2	1
GSE12845_IGD_NEG_BLOOD_VS_PRE_GC_TONSIL_BCELL_DN	0.22621	0.26125	182	2	0	2
GSE12845_IGD_NEG_BLOOD_VS_DARKZONE_GC_TONSIL_BCELL_UP	0.07106	0.26125	193	3	3	0
GSE12845_NAIVE_VS_PRE_GC_TONSIL_BCELL_UP	0.59926	0.59926	183	1	1	0
GSE12845_NAIVE_VS_PRE_GC_TONSIL_BCELL_DN	0.63226	0.63226	200	1	1	0
GSE12845_NAIVE_VS_DARKZONE_GC_TONSIL_BCELL_UP	0.61123	0.61123	189	1	1	0
GSE12845_NAIVE_VS_DARKZONE_GC_TONSIL_BCELL_DN	0.06933	0.26125	190	3	1	2
GSE12845_PRE_GC_VS_DARKZONE_GC_TONSIL_BCELL_UP	0.06261	0.26125	187	3	3	0
GSE13229_IMM_VS_MATURE_NKCELL_UP	0.62474	0.62474	195	1	1	0
GSE13229_IMM_VS_MATURE_NKCELL_DN	0.62852	0.62852	200	1	1	0
GSE13229_IMM_VS_INTMATURE_NKCELL_UP	0.62664	0.62664	199	1	1	0
GSE13229_IMM_VS_INTMATURE_NKCELL_DN	0.62852	0.62852	199	1	1	0
GSE13229_MATURE_VS_INTMATURE_NKCELL_DN	0.61708	0.61708	194	1	1	0
GSE13306_LAMINA_PROPRIA_VS_SPLEEN_TREG_DN	0.24647	0.26125	192	2	2	0
GSE13306_TREG_VS_TCONV_LAMINA_PROPRIA_UP	0.64684	0.64684	208	1	1	0
GSE13306_TREG_VS_TCONV_SPLEEN_DN	0.25386	0.26125	196	2	1	1
GSE13306_TREG_RA_VS_TCONV_RA_DN	0.25386	0.26125	196	2	2	0
GSE13306_TREG_VS_TCONV_UP	0.24647	0.26125	191	2	1	1
GSE13306_RA_VS_UNTREATED_TREG_DN	0.63039	0.63039	199	1	1	0
GSE13306_RA_VS_UNTREATED_MEM_CD4_TCELL_DN	6.2e-06	0.00354	197	8	8	0
GSE13411_NAIVE_VS_IGM_MEMORY_BCELL_UP	0.58901	0.58901	177	1	1	0
GSE13411_NAIVE_VS_IGM_MEMORY_BCELL_DN	0.60329	0.60329	184	1	0	1
GSE13411_NAIVE_VS_SWITCHED_MEMORY_BCELL_DN	0.07194	0.26125	195	3	3	0
GSE13411_NAIVE_VS_MEMORY_BCELL_UP	0.55668	0.55668	162	1	1	0
GSE13411_IGM_VS_SWITCHED_MEMORY_BCELL_UP	0.57423	0.57423	170	1	0	1
GSE13411_IGM_VS_SWITCHED_MEMORY_BCELL_DN	0.24647	0.26125	192	2	2	0
GSE13411_IGM_MEMORY_BCELL_VS_PLASMA_CELL_UP	0.59723	0.59723	181	1	1	0
GSE13411_PLASMA_CELL_VS_MEMORY_BCELL_UP	0.05544	0.26125	173	3	1	2
GSE13484_UNSTIM_VS_3H_YF17D_VACCINE_STIM_PBMC_UP	0.61514	0.61514	190	1	0	1
GSE13484_UNSTIM_VS_3H_YF17D_VACCINE_STIM_PBMC_DN	0.61123	0.61123	188	1	1	0
GSE13484_UNSTIM_VS_12H_YF17D_VACCINE_STIM_PBMC_UP	0.06848	0.26125	191	3	1	2
GSE13484_UNSTIM_VS_12H_YF17D_VACCINE_STIM_PBMC_DN	0.23541	0.26125	185	2	2	0
GSE13484_3H_UNSTIM_VS_YF17D_VACCINE_STIM_PBMC_UP	0.24462	0.26125	193	2	1	1
GSE13484_12H_UNSTIM_VS_YF17D_VACCINE_STIM_PBMC_DN	0.60329	0.60329	184	1	0	1
GSE13484_12H_VS_3H_YF17D_VACCINE_STIM_PBMC_UP	0.60728	0.60728	187	1	0	1
GSE13484_UNSTIM_VS_YF17D_VACCINE_STIM_PBMC_DN	0.63226	0.63226	203	1	1	0
GSE13485_CTRL_VS_DAY1_YF17D_VACCINE_PBMC_UP	0.59926	0.59926	183	1	0	1
GSE13485_CTRL_VS_DAY7_YF17D_VACCINE_PBMC_DN	0.62474	0.62474	200	1	1	0
GSE13485_DAY1_VS_DAY3_YF17D_VACCINE_PBMC_UP	0.50964	0.50964	142	1	1	0
GSE13485_DAY1_VS_DAY7_YF17D_VACCINE_PBMC_DN	0.59519	0.59519	183	1	1	0
GSE13485_DAY1_VS_DAY21_YF17D_VACCINE_PBMC_UP	0.57207	0.57207	170	1	1	0
GSE13485_DAY1_VS_DAY21_YF17D_VACCINE_PBMC_DN	0.61708	0.61708	193	1	1	0
GSE13485_DAY3_VS_DAY7_YF17D_VACCINE_PBMC_UP	0.52664	0.52664	150	1	1	0
GSE13485_DAY3_VS_DAY21_YF17D_VACCINE_PBMC_UP	0.57850	0.57850	173	1	1	0
GSE13485_DAY7_VS_DAY21_YF17D_VACCINE_PBMC_UP	0.22805	0.26125	181	2	2	0
GSE13485_DAY7_VS_DAY21_YF17D_VACCINE_PBMC_DN	0.49459	0.49459	136	1	1	0
GSE13485_PRE_VS_POST_YF17D_VACCINATION_PBMC_DN	0.23909	0.26125	191	2	1	1
GSE13493_DP_VS_CD4INTCD8POS_THYMOCYTE_DN	0.24093	0.26125	193	2	1	1
GSE13493_DP_VS_CD8POS_THYMOCYTE_UP	0.61708	0.61708	192	1	1	0
GSE13493_DP_VS_CD8POS_THYMOCYTE_DN	0.00324	0.10045	201	5	4	1
GSE13493_CD4INTCD8POS_VS_CD8POS_THYMOCYTE_UP	0.24462	0.26125	191	2	2	0
GSE13738_RESTING_VS_TCR_ACTIVATED_CD4_TCELL_DN	0.07548	0.26125	202	3	2	1
GSE13738_RESTING_VS_BYSTANDER_ACTIVATED_CD4_TCELL_UP	0.52902	0.52902	151	1	1	0
GSE13738_RESTING_VS_BYSTANDER_ACTIVATED_CD4_TCELL_DN	0.00284	0.10045	194	5	5	0
GSE13738_TCR_VS_BYSTANDER_ACTIVATED_CD4_TCELL_UP	0.61901	0.61901	193	1	0	1
GSE13738_TCR_VS_BYSTANDER_ACTIVATED_CD4_TCELL_DN	0.59314	0.59314	180	1	1	0
GSE14000_TRANSLATED_RNA_VS_MRNA_DC_UP	0.62284	0.62284	195	1	1	0
GSE14000_UNSTIM_VS_4H_LPS_DC_TRANSLATED_RNA_DN	0.23541	0.26125	189	2	2	0
GSE14000_UNSTIM_VS_16H_LPS_DC_TRANSLATED_RNA_UP	0.06762	0.26125	189	3	1	2
GSE14000_UNSTIM_VS_16H_LPS_DC_TRANSLATED_RNA_DN	0.63226	0.63226	199	1	1	0
GSE14000_UNSTIM_VS_4H_LPS_DC_UP	0.59926	0.59926	184	1	0	1
GSE14000_UNSTIM_VS_4H_LPS_DC_DN	0.60529	0.60529	188	1	1	0
GSE14000_UNSTIM_VS_16H_LPS_DC_UP	0.59314	0.59314	182	1	0	1
GSE14000_UNSTIM_VS_16H_LPS_DC_DN	0.01449	0.19559	189	4	3	1
GSE14000_4H_VS_16H_LPS_DC_TRANSLATED_RNA_DN	0.61319	0.61319	189	1	0	1
GSE14000_4H_VS_16H_LPS_DC_DN	0.01276	0.19559	181	4	3	1
GSE14026_TH1_VS_TH17_UP	0.24093	0.26125	189	2	2	0
GSE14308_TH2_VS_TH1_DN	0.62093	0.62093	193	1	0	1
GSE14308_TH2_VS_TH17_UP	0.62284	0.62284	195	1	0	1
GSE14308_TH2_VS_TH17_DN	0.07281	0.26125	196	3	3	0
GSE14308_TH2_VS_NAIVE_CD4_TCELL_UP	0.25201	0.26125	198	2	2	0
GSE14308_TH2_VS_NAIVE_CD4_TCELL_DN	0.62852	0.62852	197	1	0	1
GSE14308_TH2_VS_INDUCED_TREG_UP	0.62093	0.62093	195	1	0	1
GSE14308_TH2_VS_NATURAL_TREG_UP	0.25571	0.26125	198	2	1	1
GSE14308_TH1_VS_TH17_UP	0.63226	0.63226	199	1	0	1
GSE14308_TH1_VS_NAIVE_CD4_TCELL_UP	0.24832	0.26125	193	2	0	2
GSE14308_TH1_VS_INDUCED_TREG_UP	0.25571	0.26125	198	2	2	0
GSE14308_TH17_VS_NAIVE_CD4_TCELL_UP	0.25940	0.26125	200	2	1	1
GSE14308_TH17_VS_NAIVE_CD4_TCELL_DN	0.63411	0.63411	203	1	0	1
GSE14308_TH17_VS_INDUCED_TREG_UP	0.62852	0.62852	197	1	0	1
GSE14308_TH17_VS_NATURAL_TREG_UP	0.01749	0.19559	201	4	0	4
GSE14308_NAIVE_CD4_TCELL_VS_INDUCED_TREG_DN	0.07458	0.26125	196	3	1	2
GSE14308_NAIVE_CD4_TCELL_VS_NATURAL_TREG_UP	0.63780	0.63780	204	1	1	0
GSE14308_INDUCED_VS_NATURAL_TREG_UP	0.24832	0.26125	192	2	0	2
GSE1432_CTRL_VS_IFNG_1H_MICROGLIA_DN	0.58693	0.58693	177	1	0	1
GSE1432_CTRL_VS_IFNG_6H_MICROGLIA_UP	0.22989	0.26125	183	2	1	1
GSE1432_CTRL_VS_IFNG_6H_MICROGLIA_DN	0.25201	0.26125	197	2	2	0
GSE1432_CTRL_VS_IFNG_24H_MICROGLIA_UP	0.25755	0.26125	198	2	2	0
GSE1432_1H_VS_6H_IFNG_MICROGLIA_UP	0.06848	0.26125	191	3	3	0
GSE1432_1H_VS_6H_IFNG_MICROGLIA_DN	0.26310	0.26310	203	2	2	0
GSE1432_1H_VS_24H_IFNG_MICROGLIA_UP	0.62284	0.62284	194	1	1	0
GSE1432_1H_VS_24H_IFNG_MICROGLIA_DN	0.60529	0.60529	189	1	1	0
GSE1432_6H_VS_24H_IFNG_MICROGLIA_DN	0.61123	0.61123	188	1	1	0
GSE14350_TREG_VS_TEFF_DN	0.26865	0.26865	203	2	1	1
GSE14350_TREG_VS_TEFF_IN_IL2RB_KO_DN	0.25571	0.26125	196	2	2	0
GSE14350_IL2RB_KO_VS_WT_TREG_UP	0.62474	0.62474	195	1	1	0
GSE14350_IL2RB_KO_VS_WT_TREG_DN	0.00304	0.10045	197	5	5	0
GSE14350_IL2RB_KO_VS_WT_TEFF_UP	0.62093	0.62093	193	1	0	1
GSE14350_IL2RB_KO_VS_WT_TEFF_DN	0.25386	0.26125	195	2	1	1
GSE1448_CTRL_VS_ANTI_VBETA5_DP_THYMOCYTE_UP	0.25386	0.26125	197	2	2	0
GSE1448_CTRL_VS_ANTI_VBETA5_DP_THYMOCYTE_DN	0.61708	0.61708	191	1	1	0
GSE1448_ANTI_VALPHA2_VS_VBETA5_DP_THYMOCYTE_UP	0.62093	0.62093	194	1	1	0
GSE1460_INTRATHYMIC_T_PROGENITOR_VS_DP_THYMOCYTE_DN	0.60329	0.60329	184	1	1	0
GSE1460_INTRATHYMIC_T_PROGENITOR_VS_CD4_THYMOCYTE_UP	0.24832	0.26125	193	2	0	2
GSE1460_INTRATHYMIC_T_PROGENITOR_VS_CD4_THYMOCYTE_DN	0.60926	0.60926	190	1	1	0
GSE1460_INTRATHYMIC_T_PROGENITOR_VS_NAIVE_CD4_TCELL_CORD_BLOOD_UP	0.64325	0.64325	207	1	0	1
GSE1460_INTRATHYMIC_T_PROGENITOR_VS_NAIVE_CD4_TCELL_CORD_BLOOD_DN	0.23356	0.26125	187	2	1	1
GSE1460_INTRATHYMIC_T_PROGENITOR_VS_NAIVE_CD4_TCELL_ADULT_BLOOD_UP	0.24832	0.26125	193	2	0	2
GSE1460_INTRATHYMIC_T_PROGENITOR_VS_NAIVE_CD4_TCELL_ADULT_BLOOD_DN	0.05544	0.26125	176	3	2	1
GSE1460_INTRATHYMIC_T_PROGENITOR_VS_THYMIC_STROMAL_CELL_DN	0.06593	0.26125	186	3	1	2
GSE1460_DP_VS_CD4_THYMOCYTE_UP	0.06678	0.26125	187	3	1	2
GSE1460_DP_VS_CD4_THYMOCYTE_DN	0.23172	0.26125	186	2	2	0
GSE1460_DP_THYMOCYTE_VS_NAIVE_CD4_TCELL_CORD_BLOOD_UP	0.23725	0.26125	189	2	2	0
GSE1460_DP_THYMOCYTE_VS_NAIVE_CD4_TCELL_CORD_BLOOD_DN	0.59519	0.59519	182	1	1	0
GSE1460_DP_THYMOCYTE_VS_NAIVE_CD4_TCELL_ADULT_BLOOD_UP	0.01554	0.19559	192	4	2	2
GSE1460_DP_THYMOCYTE_VS_NAIVE_CD4_TCELL_ADULT_BLOOD_DN	0.23725	0.26125	186	2	1	1
GSE1460_DP_THYMOCYTE_VS_THYMIC_STROMAL_CELL_UP	0.61901	0.61901	194	1	1	0
GSE1460_DP_THYMOCYTE_VS_THYMIC_STROMAL_CELL_DN	0.23725	0.26125	187	2	2	0
GSE1460_CD4_THYMOCYTE_VS_NAIVE_CD4_TCELL_CORD_BLOOD_DN	0.59723	0.59723	186	1	0	1
GSE1460_CD4_THYMOCYTE_VS_NAIVE_CD4_TCELL_ADULT_BLOOD_UP	0.24093	0.26125	189	2	1	1
GSE1460_CD4_THYMOCYTE_VS_NAIVE_CD4_TCELL_ADULT_BLOOD_DN	0.24462	0.26125	191	2	1	1
GSE1460_CD4_THYMOCYTE_VS_THYMIC_STROMAL_CELL_UP	0.58484	0.58484	176	1	0	1
GSE1460_CD4_THYMOCYTE_VS_THYMIC_STROMAL_CELL_DN	0.24278	0.26125	189	2	1	1
GSE1460_CORD_VS_ADULT_BLOOD_NAIVE_CD4_TCELL_UP	0.22254	0.26125	181	2	2	0
GSE1460_NAIVE_CD4_TCELL_CORD_BLOOD_VS_THYMIC_STROMAL_CELL_UP	0.20974	0.26125	172	2	2	0
GSE1460_NAIVE_CD4_TCELL_ADULT_BLOOD_VS_THYMIC_STROMAL_CELL_UP	0.21521	0.26125	176	2	1	1
GSE14769_UNSTIM_VS_20MIN_LPS_BMDM_UP	0.06762	0.26125	188	3	3	0
GSE14769_UNSTIM_VS_20MIN_LPS_BMDM_DN	0.25755	0.26125	197	2	2	0
GSE14769_UNSTIM_VS_40MIN_LPS_BMDM_UP	0.61514	0.61514	190	1	1	0
GSE14769_UNSTIM_VS_40MIN_LPS_BMDM_DN	0.26125	0.26125	201	2	2	0
GSE14769_UNSTIM_VS_60MIN_LPS_BMDM_DN	0.25571	0.26125	196	2	2	0
GSE14769_UNSTIM_VS_80MIN_LPS_BMDM_DN	0.07548	0.26125	197	3	3	0
GSE14769_UNSTIM_VS_120MIN_LPS_BMDM_UP	0.25016	0.26125	194	2	2	0
GSE14769_UNSTIM_VS_120MIN_LPS_BMDM_DN	0.26125	0.26125	202	2	2	0
GSE14769_UNSTIM_VS_240MIN_LPS_BMDM_UP	0.62852	0.62852	198	1	0	1
GSE14769_UNSTIM_VS_240MIN_LPS_BMDM_DN	0.25386	0.26125	196	2	2	0
GSE14769_UNSTIM_VS_360MIN_LPS_BMDM_UP	0.62852	0.62852	200	1	1	0
GSE14769_UNSTIM_VS_360MIN_LPS_BMDM_DN	0.62474	0.62474	198	1	1	0
GSE14769_20MIN_VS_360MIN_LPS_BMDM_UP	0.07909	0.26125	201	3	3	0
GSE14769_40MIN_VS_360MIN_LPS_BMDM_UP	0.26125	0.26125	199	2	2	0
GSE14769_40MIN_VS_360MIN_LPS_BMDM_DN	0.25755	0.26125	198	2	2	0
GSE15215_CD2_POS_VS_NEG_PDC_UP	0.05778	0.26125	177	3	1	2
GSE15215_CD2_POS_VS_NEG_PDC_DN	0.60926	0.60926	187	1	0	1
GSE15324_NAIVE_VS_ACTIVATED_CD8_TCELL_DN	0.01720	0.19559	199	4	3	1
GSE15324_NAIVE_VS_ACTIVATED_ELF4_KO_CD8_TCELL_DN	0.62474	0.62474	195	1	0	1
GSE15324_ELF4_KO_VS_WT_NAIVE_CD8_TCELL_UP	0.62474	0.62474	195	1	1	0
GSE15324_ELF4_KO_VS_WT_NAIVE_CD8_TCELL_DN	0.62664	0.62664	196	1	0	1
GSE15324_ELF4_KO_VS_WT_ACTIVATED_CD8_TCELL_UP	0.62284	0.62284	194	1	0	1
GSE15659_TREG_VS_TCONV_UP	0.54992	0.54992	161	1	1	0
GSE15659_NAIVE_VS_PTPRC_NEG_CD4_TCELL_UP	0.55668	0.55668	162	1	1	0
GSE15659_NAIVE_VS_PTPRC_NEG_CD4_TCELL_DN	0.22437	0.26125	180	2	1	1
GSE15659_NAIVE_CD4_TCELL_VS_RESTING_TREG_UP	0.57423	0.57423	170	1	1	0
GSE15659_NAIVE_CD4_TCELL_VS_RESTING_TREG_DN	0.04796	0.26125	164	3	1	2
GSE15659_NAIVE_CD4_TCELL_VS_NONSUPPRESSIVE_TCELL_UP	0.56991	0.56991	168	1	1	0
GSE15659_NAIVE_CD4_TCELL_VS_NONSUPPRESSIVE_TCELL_DN	0.59108	0.59108	179	1	1	0
GSE15659_NAIVE_CD4_TCELL_VS_ACTIVATED_TREG_DN	0.58274	0.58274	175	1	1	0
GSE15659_CD45RA_NEG_CD4_TCELL_VS_RESTING_TREG_DN	0.00932	0.19559	166	4	2	2
GSE15659_CD45RA_NEG_CD4_TCELL_VS_NONSUPPRESSIVE_TCELL_UP	0.56773	0.56773	167	1	1	0
GSE15659_CD45RA_NEG_CD4_TCELL_VS_NONSUPPRESSIVE_TCELL_DN	0.59723	0.59723	181	1	1	0
GSE15659_CD45RA_NEG_CD4_TCELL_VS_ACTIVATED_TREG_DN	0.21704	0.26125	175	2	2	0
GSE15659_RESTING_TREG_VS_NONSUPPRESSIVE_TCELL_DN	0.23356	0.26125	186	2	1	1
GSE15659_RESTING_VS_ACTIVATED_TREG_DN	0.22437	0.26125	180	2	1	1
GSE15659_NONSUPPRESSIVE_TCELL_VS_ACTIVATED_TREG_DN	0.21521	0.26125	175	2	2	0
GSE15733_BM_VS_SPLEEN_MEMORY_CD4_TCELL_UP	0.24647	0.26125	191	2	1	1
GSE15750_WT_VS_TRAF6KO_DAY6_EFF_CD8_TCELL_UP	0.63226	0.63226	199	1	1	0
GSE15750_WT_VS_TRAF6KO_DAY6_EFF_CD8_TCELL_DN	0.25201	0.26125	194	2	2	0
GSE15750_WT_VS_TRAF6KO_DAY10_EFF_CD8_TCELL_UP	0.24832	0.26125	192	2	2	0
GSE15750_WT_VS_TRAF6KO_DAY10_EFF_CD8_TCELL_DN	0.07370	0.26125	195	3	3	0
GSE15750_DAY6_VS_DAY10_EFF_CD8_TCELL_UP	0.63596	0.63596	202	1	0	1
GSE15750_DAY6_VS_DAY10_EFF_CD8_TCELL_DN	0.25016	0.26125	193	2	2	0
GSE15750_DAY6_VS_DAY10_TRAF6KO_EFF_CD8_TCELL_UP	0.07458	0.26125	196	3	0	3
GSE15750_DAY6_VS_DAY10_TRAF6KO_EFF_CD8_TCELL_DN	0.61514	0.61514	192	1	1	0
GSE15767_MED_VS_SCS_MAC_LN_UP	0.01720	0.19559	198	4	4	0
GSE15767_MED_VS_SCS_MAC_LN_DN	0.25201	0.26125	194	2	0	2
GSE15930_NAIVE_VS_24H_IN_VITRO_STIM_CD8_TCELL_DN	0.07818	0.26125	200	3	2	1
GSE15930_NAIVE_VS_24H_IN_VITRO_STIM_IL12_CD8_TCELL_UP	0.62664	0.62664	196	1	1	0
GSE15930_NAIVE_VS_24H_IN_VITRO_STIM_IL12_CD8_TCELL_DN	0.07818	0.26125	200	3	2	1
GSE15930_NAIVE_VS_24H_IN_VITRO_STIM_INFAB_CD8_TCELL_DN	0.01778	0.19559	200	4	2	2
GSE15930_NAIVE_VS_48H_IN_VITRO_STIM_CD8_TCELL_UP	0.62284	0.62284	195	1	1	0
GSE15930_NAIVE_VS_48H_IN_VITRO_STIM_IFNAB_CD8_TCELL_UP	0.61319	0.61319	190	1	1	0
GSE15930_NAIVE_VS_72H_IN_VITRO_STIM_CD8_TCELL_DN	0.07909	0.26125	201	3	2	1
GSE15930_NAIVE_VS_72H_IN_VITRO_STIM_IL12_CD8_TCELL_DN	6.4e-05	0.01271	201	7	5	2
GSE15930_NAIVE_VS_72H_IN_VITRO_STIM_IFNAB_CD8_TCELL_DN	0.00310	0.10045	198	5	3	2
GSE15930_NAIVE_VS_72H_IN_VITRO_STIM_TRICHOSTATINA_CD8_TCELL_UP	0.62093	0.62093	193	1	1	0
GSE15930_NAIVE_VS_72H_IN_VITRO_STIM_TRICHOSTATINA_CD8_TCELL_DN	0.01807	0.19882	201	4	2	2
GSE15930_STIM_VS_STIM_AND_IL12_24H_CD8_T_CELL_DN	0.62664	0.62664	196	1	1	0
GSE15930_STIM_VS_STIM_AND_IFNAB_24H_CD8_T_CELL_DN	0.62474	0.62474	196	1	1	0
GSE15930_STIM_VS_STIM_AND_TRICHOSTATINA_24H_CD8_T_CELL_UP	0.62474	0.62474	195	1	1	0
GSE15930_STIM_VS_STIM_AND_TRICHOSTATINA_24H_CD8_T_CELL_DN	0.63780	0.63780	203	1	1	0
GSE15930_STIM_VS_STIM_AND_IL12_48H_CD8_T_CELL_UP	0.62664	0.62664	196	1	1	0
GSE15930_STIM_VS_STIM_AND_IL12_48H_CD8_T_CELL_DN	0.62284	0.62284	194	1	1	0
GSE15930_STIM_VS_STIM_AND_IFNAB_48H_CD8_T_CELL_UP	0.25755	0.26125	199	2	1	1
GSE15930_STIM_VS_STIM_AND_IL12_72H_CD8_T_CELL_UP	0.62284	0.62284	194	1	0	1
GSE15930_STIM_VS_STIM_AND_IFNAB_72H_CD8_T_CELL_UP	0.62474	0.62474	195	1	1	0
GSE15930_STIM_VS_STIM_AND_IFNAB_72H_CD8_T_CELL_DN	0.26495	0.26495	203	2	1	1
GSE15930_STIM_VS_STIM_AND_TRICHOSTATINA_72H_CD8_T_CELL_DN	0.25571	0.26125	197	2	1	1
GSE16522_MEMORY_VS_NAIVE_CD8_TCELL_UP	0.25940	0.26125	198	2	1	1
GSE16522_MEMORY_VS_NAIVE_CD8_TCELL_DN	0.61901	0.61901	192	1	1	0
GSE16522_MEMORY_VS_NAIVE_ANTI_CD3CD28_STIM_CD8_TCELL_UP	0.64684	0.64684	208	1	1	0
GSE16522_MEMORY_VS_NAIVE_ANTI_CD3CD28_STIM_CD8_TCELL_DN	0.62852	0.62852	197	1	1	0
GSE16522_ANTI_CD3CD28_STIM_VS_UNSTIM_MEMORY_CD8_TCELL_UP	0.62093	0.62093	193	1	1	0
GSE16522_ANTI_CD3CD28_STIM_VS_UNSTIM_MEMORY_CD8_TCELL_DN	0.61901	0.61901	192	1	0	1
GSE16755_CTRL_VS_IFNA_TREATED_MAC_UP	0.06678	0.26125	187	3	1	2
GSE16755_CTRL_VS_IFNA_TREATED_MAC_DN	0.23909	0.26125	190	2	2	0
GSE17580_TREG_VS_TEFF_UP	0.26125	0.26125	200	2	2	0
GSE17580_TREG_VS_TEFF_DN	0.62474	0.62474	195	1	1	0
GSE17580_TREG_VS_TEFF_S_MANSONI_INF_UP	0.07548	0.26125	197	3	2	1
GSE17580_TREG_VS_TEFF_S_MANSONI_INF_DN	0.25016	0.26125	194	2	2	0
GSE17580_UNINFECTED_VS_S_MANSONI_INF_TEFF_UP	0.63226	0.63226	201	1	1	0
GSE17580_UNINFECTED_VS_S_MANSONI_INF_TEFF_DN	0.01720	0.19559	201	4	3	1
GSE17580_UNINFECTED_VS_S_MANSONI_INF_TREG_UP	0.62093	0.62093	193	1	1	0
GSE17580_UNINFECTED_VS_S_MANSONI_INF_TREG_DN	0.24832	0.26125	194	2	1	1
GSE17721_CTRL_VS_LPS_0.5H_BMDC_UP	0.25940	0.26125	199	2	2	0
GSE17721_CTRL_VS_LPS_1H_BMDC_UP	0.24832	0.26125	192	2	1	1
GSE17721_CTRL_VS_LPS_1H_BMDC_DN	0.25386	0.26125	196	2	1	1
GSE17721_CTRL_VS_LPS_2H_BMDC_UP	0.61708	0.61708	192	1	1	0
GSE17721_CTRL_VS_LPS_4H_BMDC_UP	0.62664	0.62664	198	1	1	0
GSE17721_CTRL_VS_LPS_4H_BMDC_DN	0.25386	0.26125	195	2	2	0
GSE17721_CTRL_VS_LPS_6H_BMDC_UP	0.00291	0.10045	197	5	3	2
GSE17721_CTRL_VS_LPS_6H_BMDC_DN	0.63226	0.63226	199	1	1	0
GSE17721_CTRL_VS_LPS_8H_BMDC_UP	0.07637	0.26125	199	3	2	1
GSE17721_CTRL_VS_LPS_8H_BMDC_DN	0.62284	0.62284	194	1	1	0
GSE17721_CTRL_VS_LPS_12H_BMDC_UP	0.63039	0.63039	199	1	1	0
GSE17721_CTRL_VS_LPS_12H_BMDC_DN	0.62474	0.62474	199	1	1	0
GSE17721_CTRL_VS_LPS_24H_BMDC_UP	0.63226	0.63226	200	1	1	0
GSE17721_CTRL_VS_LPS_24H_BMDC_DN	0.07818	0.26125	200	3	3	0
GSE17721_CTRL_VS_POLYIC_0.5H_BMDC_UP	0.26865	0.26865	203	2	2	0
GSE17721_CTRL_VS_POLYIC_0.5H_BMDC_DN	0.62664	0.62664	196	1	1	0
GSE17721_CTRL_VS_POLYIC_1H_BMDC_DN	0.62664	0.62664	196	1	1	0
GSE17721_CTRL_VS_POLYIC_2H_BMDC_UP	0.25755	0.26125	199	2	2	0
GSE17721_CTRL_VS_POLYIC_2H_BMDC_DN	0.26495	0.26495	201	2	1	1
GSE17721_CTRL_VS_POLYIC_4H_BMDC_UP	0.25755	0.26125	199	2	1	1
GSE17721_CTRL_VS_POLYIC_4H_BMDC_DN	0.61901	0.61901	192	1	1	0
GSE17721_CTRL_VS_POLYIC_6H_BMDC_UP	0.06848	0.26125	190	3	1	2
GSE17721_CTRL_VS_POLYIC_6H_BMDC_DN	0.26495	0.26495	201	2	2	0
GSE17721_CTRL_VS_POLYIC_8H_BMDC_UP	0.62474	0.62474	196	1	1	0
GSE17721_CTRL_VS_POLYIC_8H_BMDC_DN	0.62664	0.62664	196	1	1	0
GSE17721_CTRL_VS_POLYIC_12H_BMDC_UP	0.62284	0.62284	194	1	0	1
GSE17721_CTRL_VS_POLYIC_24H_BMDC_UP	0.25201	0.26125	195	2	1	1
GSE17721_CTRL_VS_PAM3CSK4_0.5H_BMDC_UP	0.62474	0.62474	199	1	1	0
GSE17721_CTRL_VS_PAM3CSK4_1H_BMDC_DN	0.62284	0.62284	194	1	1	0
GSE17721_CTRL_VS_PAM3CSK4_4H_BMDC_UP	0.25940	0.26125	199	2	2	0
GSE17721_CTRL_VS_PAM3CSK4_4H_BMDC_DN	0.25201	0.26125	194	2	2	0
GSE17721_CTRL_VS_PAM3CSK4_6H_BMDC_UP	0.63411	0.63411	200	1	1	0
GSE17721_CTRL_VS_PAM3CSK4_6H_BMDC_DN	0.62664	0.62664	201	1	1	0
GSE17721_CTRL_VS_PAM3CSK4_8H_BMDC_UP	0.07370	0.26125	197	3	3	0
GSE17721_CTRL_VS_PAM3CSK4_8H_BMDC_DN	0.00284	0.10045	194	5	4	1
GSE17721_CTRL_VS_PAM3CSK4_12H_BMDC_UP	0.25940	0.26125	198	2	1	1
GSE17721_CTRL_VS_PAM3CSK4_12H_BMDC_DN	0.24832	0.26125	194	2	2	0
GSE17721_CTRL_VS_PAM3CSK4_24H_BMDC_UP	0.62664	0.62664	197	1	1	0
GSE17721_CTRL_VS_PAM3CSK4_24H_BMDC_DN	0.25201	0.26125	195	2	2	0
GSE17721_CTRL_VS_CPG_0.5H_BMDC_DN	0.62284	0.62284	195	1	1	0
GSE17721_CTRL_VS_CPG_1H_BMDC_UP	0.63039	0.63039	199	1	1	0
GSE17721_CTRL_VS_CPG_2H_BMDC_DN	0.62664	0.62664	196	1	1	0
GSE17721_CTRL_VS_CPG_4H_BMDC_UP	0.07548	0.26125	197	3	1	2
GSE17721_CTRL_VS_CPG_4H_BMDC_DN	0.61123	0.61123	188	1	1	0
GSE17721_CTRL_VS_CPG_6H_BMDC_UP	0.62852	0.62852	198	1	1	0
GSE17721_CTRL_VS_CPG_8H_BMDC_UP	0.07818	0.26125	202	3	3	0
GSE17721_CTRL_VS_CPG_8H_BMDC_DN	0.26865	0.26865	203	2	1	1
GSE17721_CTRL_VS_CPG_12H_BMDC_DN	0.62664	0.62664	196	1	1	0
GSE17721_CTRL_VS_CPG_24H_BMDC_UP	0.63596	0.63596	201	1	1	0
GSE17721_CTRL_VS_GARDIQUIMOD_0.5H_BMDC_UP	0.62664	0.62664	197	1	1	0
GSE17721_CTRL_VS_GARDIQUIMOD_0.5H_BMDC_DN	0.63226	0.63226	200	1	1	0
GSE17721_CTRL_VS_GARDIQUIMOD_1H_BMDC_UP	0.01636	0.19559	196	4	4	0
GSE17721_CTRL_VS_GARDIQUIMOD_1H_BMDC_DN	0.63039	0.63039	198	1	1	0
GSE17721_CTRL_VS_GARDIQUIMOD_2H_BMDC_UP	0.62093	0.62093	193	1	1	0
GSE17721_CTRL_VS_GARDIQUIMOD_2H_BMDC_DN	0.63039	0.63039	198	1	1	0
GSE17721_CTRL_VS_GARDIQUIMOD_4H_BMDC_UP	0.25940	0.26125	198	2	2	0
GSE17721_CTRL_VS_GARDIQUIMOD_4H_BMDC_DN	0.63226	0.63226	199	1	1	0
GSE17721_CTRL_VS_GARDIQUIMOD_6H_BMDC_UP	0.63226	0.63226	200	1	1	0
GSE17721_CTRL_VS_GARDIQUIMOD_6H_BMDC_DN	0.63596	0.63596	202	1	1	0
GSE17721_CTRL_VS_GARDIQUIMOD_8H_BMDC_UP	0.62664	0.62664	196	1	0	1
GSE17721_CTRL_VS_GARDIQUIMOD_8H_BMDC_DN	0.07194	0.26125	194	3	2	1
GSE17721_CTRL_VS_GARDIQUIMOD_12H_BMDC_UP	0.63039	0.63039	200	1	1	0
GSE17721_CTRL_VS_GARDIQUIMOD_12H_BMDC_DN	0.00324	0.10045	204	5	5	0
GSE17721_CTRL_VS_GARDIQUIMOD_24H_BMDC_UP	0.63411	0.63411	200	1	1	0
GSE17721_CTRL_VS_GARDIQUIMOD_24H_BMDC_DN	0.62474	0.62474	195	1	1	0
GSE17721_LPS_VS_POLYIC_0.5H_BMDC_DN	0.63411	0.63411	200	1	1	0
GSE17721_LPS_VS_POLYIC_1H_BMDC_UP	0.62474	0.62474	195	1	0	1
GSE17721_LPS_VS_POLYIC_1H_BMDC_DN	0.07106	0.26125	192	3	2	1
GSE17721_LPS_VS_POLYIC_2H_BMDC_UP	0.01720	0.19559	200	4	3	1
GSE17721_LPS_VS_POLYIC_4H_BMDC_UP	0.25571	0.26125	196	2	0	2
GSE17721_LPS_VS_POLYIC_6H_BMDC_UP	0.07818	0.26125	201	3	2	1
GSE17721_LPS_VS_POLYIC_6H_BMDC_DN	0.26125	0.26125	199	2	2	0
GSE17721_LPS_VS_POLYIC_8H_BMDC_UP	0.01608	0.19559	194	4	2	2
GSE17721_LPS_VS_POLYIC_12H_BMDC_UP	0.25940	0.26125	199	2	1	1
GSE17721_LPS_VS_POLYIC_12H_BMDC_DN	0.62474	0.62474	197	1	1	0
GSE17721_LPS_VS_POLYIC_16H_BMDC_DN	0.25755	0.26125	198	2	2	0
GSE17721_LPS_VS_POLYIC_24H_BMDC_UP	0.62852	0.62852	202	1	1	0
GSE17721_LPS_VS_POLYIC_24H_BMDC_DN	0.07370	0.26125	196	3	3	0
GSE17721_POLYIC_VS_PAM3CSK4_0.5H_BMDC_UP	0.60728	0.60728	188	1	0	1
GSE17721_POLYIC_VS_PAM3CSK4_1H_BMDC_DN	0.63039	0.63039	199	1	1	0
GSE17721_POLYIC_VS_PAM3CSK4_4H_BMDC_DN	0.62852	0.62852	198	1	0	1
GSE17721_POLYIC_VS_PAM3CSK4_6H_BMDC_UP	0.26680	0.26680	202	2	1	1
GSE17721_POLYIC_VS_PAM3CSK4_6H_BMDC_DN	0.63226	0.63226	200	1	1	0
GSE17721_POLYIC_VS_PAM3CSK4_8H_BMDC_UP	0.62852	0.62852	197	1	1	0
GSE17721_POLYIC_VS_PAM3CSK4_12H_BMDC_DN	0.62664	0.62664	198	1	0	1
GSE17721_POLYIC_VS_PAM3CSK4_16H_BMDC_UP	0.07548	0.26125	197	3	2	1
GSE17721_POLYIC_VS_PAM3CSK4_16H_BMDC_DN	0.62664	0.62664	196	1	1	0
GSE17721_POLYIC_VS_PAM3CSK4_24H_BMDC_UP	0.25571	0.26125	197	2	2	0
GSE17721_POLYIC_VS_PAM3CSK4_24H_BMDC_DN	0.62474	0.62474	197	1	1	0
GSE17721_PAM3CSK4_VS_CPG_0.5H_BMDC_DN	0.62852	0.62852	197	1	1	0
GSE17721_PAM3CSK4_VS_CPG_1H_BMDC_UP	0.01581	0.19559	194	4	2	2
GSE17721_PAM3CSK4_VS_CPG_1H_BMDC_DN	0.61708	0.61708	191	1	0	1
GSE17721_PAM3CSK4_VS_CPG_2H_BMDC_UP	0.62664	0.62664	197	1	1	0
GSE17721_PAM3CSK4_VS_CPG_4H_BMDC_UP	0.62284	0.62284	195	1	1	0
GSE17721_PAM3CSK4_VS_CPG_4H_BMDC_DN	0.25016	0.26125	193	2	2	0
GSE17721_PAM3CSK4_VS_CPG_6H_BMDC_DN	0.01581	0.19559	193	4	2	2
GSE17721_PAM3CSK4_VS_CPG_8H_BMDC_DN	0.25755	0.26125	197	2	2	0
GSE17721_PAM3CSK4_VS_CPG_12H_BMDC_UP	0.62852	0.62852	199	1	0	1
GSE17721_PAM3CSK4_VS_CPG_16H_BMDC_UP	0.06678	0.26125	187	3	1	2
GSE17721_PAM3CSK4_VS_CPG_24H_BMDC_UP	0.25755	0.26125	198	2	0	2
GSE17721_PAM3CSK4_VS_CPG_24H_BMDC_DN	0.26125	0.26125	199	2	2	0
GSE17721_CPG_VS_GARDIQUIMOD_0.5H_BMDC_UP	0.07370	0.26125	196	3	3	0
GSE17721_CPG_VS_GARDIQUIMOD_0.5H_BMDC_DN	0.07548	0.26125	197	3	2	1
GSE17721_CPG_VS_GARDIQUIMOD_1H_BMDC_UP	0.00042	0.04286	195	6	4	2
GSE17721_CPG_VS_GARDIQUIMOD_1H_BMDC_DN	0.62284	0.62284	194	1	1	0
GSE17721_CPG_VS_GARDIQUIMOD_2H_BMDC_UP	0.61514	0.61514	190	1	0	1
GSE17721_CPG_VS_GARDIQUIMOD_4H_BMDC_UP	0.25016	0.26125	194	2	1	1
GSE17721_CPG_VS_GARDIQUIMOD_4H_BMDC_DN	0.25386	0.26125	195	2	2	0
GSE17721_CPG_VS_GARDIQUIMOD_6H_BMDC_UP	0.61901	0.61901	192	1	1	0
GSE17721_CPG_VS_GARDIQUIMOD_6H_BMDC_DN	0.63226	0.63226	199	1	1	0
GSE17721_CPG_VS_GARDIQUIMOD_8H_BMDC_DN	0.25386	0.26125	196	2	1	1
GSE17721_CPG_VS_GARDIQUIMOD_16H_BMDC_UP	0.63962	0.63962	203	1	1	0
GSE17721_CPG_VS_GARDIQUIMOD_16H_BMDC_DN	0.07106	0.26125	193	3	2	1
GSE17721_CPG_VS_GARDIQUIMOD_24H_BMDC_UP	0.01807	0.19882	201	4	4	0
GSE17721_CPG_VS_GARDIQUIMOD_24H_BMDC_DN	0.62852	0.62852	197	1	1	0
GSE17721_LPS_VS_PAM3CSK4_0.5H_BMDC_UP	0.07020	0.26125	191	3	2	1
GSE17721_LPS_VS_PAM3CSK4_1H_BMDC_UP	0.63226	0.63226	199	1	0	1
GSE17721_LPS_VS_PAM3CSK4_1H_BMDC_DN	0.07637	0.26125	199	3	1	2
GSE17721_LPS_VS_PAM3CSK4_2H_BMDC_DN	0.62093	0.62093	195	1	1	0
GSE17721_LPS_VS_PAM3CSK4_4H_BMDC_DN	0.62664	0.62664	198	1	1	0
GSE17721_LPS_VS_PAM3CSK4_6H_BMDC_UP	0.07548	0.26125	198	3	3	0
GSE17721_LPS_VS_PAM3CSK4_6H_BMDC_DN	0.63039	0.63039	201	1	1	0
GSE17721_LPS_VS_PAM3CSK4_8H_BMDC_UP	0.00304	0.10045	197	5	2	3
GSE17721_LPS_VS_PAM3CSK4_8H_BMDC_DN	0.61901	0.61901	193	1	1	0
GSE17721_LPS_VS_PAM3CSK4_12H_BMDC_UP	0.63411	0.63411	201	1	1	0
GSE17721_LPS_VS_PAM3CSK4_24H_BMDC_DN	0.25386	0.26125	195	2	2	0
GSE17721_POLYIC_VS_CPG_0.5H_BMDC_DN	0.63962	0.63962	204	1	1	0
GSE17721_POLYIC_VS_CPG_1H_BMDC_DN	0.62664	0.62664	196	1	0	1
GSE17721_POLYIC_VS_CPG_2H_BMDC_UP	0.07818	0.26125	200	3	2	1
GSE17721_POLYIC_VS_CPG_2H_BMDC_DN	0.07370	0.26125	195	3	2	1
GSE17721_POLYIC_VS_CPG_4H_BMDC_UP	0.62284	0.62284	199	1	0	1
GSE17721_POLYIC_VS_CPG_6H_BMDC_UP	0.63039	0.63039	199	1	1	0
GSE17721_POLYIC_VS_CPG_6H_BMDC_DN	0.01664	0.19559	198	4	2	2
GSE17721_POLYIC_VS_CPG_8H_BMDC_UP	0.63226	0.63226	200	1	1	0
GSE17721_POLYIC_VS_CPG_8H_BMDC_DN	0.62664	0.62664	198	1	1	0
GSE17721_POLYIC_VS_CPG_12H_BMDC_DN	0.63411	0.63411	207	1	0	1
GSE17721_POLYIC_VS_CPG_16H_BMDC_UP	0.61708	0.61708	192	1	0	1
GSE17721_POLYIC_VS_CPG_16H_BMDC_DN	0.61901	0.61901	194	1	0	1
GSE17721_POLYIC_VS_CPG_24H_BMDC_DN	0.25386	0.26125	196	2	2	0
GSE17721_PAM3CSK4_VS_GADIQUIMOD_0.5H_BMDC_UP	0.61901	0.61901	193	1	1	0
GSE17721_PAM3CSK4_VS_GADIQUIMOD_1H_BMDC_UP	0.25386	0.26125	196	2	1	1
GSE17721_PAM3CSK4_VS_GADIQUIMOD_2H_BMDC_UP	0.25571	0.26125	198	2	2	0
GSE17721_PAM3CSK4_VS_GADIQUIMOD_4H_BMDC_UP	0.07106	0.26125	193	3	3	0
GSE17721_PAM3CSK4_VS_GADIQUIMOD_6H_BMDC_UP	0.25940	0.26125	200	2	1	1
GSE17721_PAM3CSK4_VS_GADIQUIMOD_6H_BMDC_DN	0.63039	0.63039	201	1	1	0
GSE17721_PAM3CSK4_VS_GADIQUIMOD_8H_BMDC_UP	0.25016	0.26125	194	2	1	1
GSE17721_PAM3CSK4_VS_GADIQUIMOD_8H_BMDC_DN	0.07370	0.26125	195	3	2	1
GSE17721_PAM3CSK4_VS_GADIQUIMOD_12H_BMDC_UP	0.62474	0.62474	196	1	1	0
GSE17721_PAM3CSK4_VS_GADIQUIMOD_12H_BMDC_DN	0.62474	0.62474	195	1	1	0
GSE17721_PAM3CSK4_VS_GADIQUIMOD_24H_BMDC_UP	0.01581	0.19559	195	4	3	1
GSE17721_PAM3CSK4_VS_GADIQUIMOD_24H_BMDC_DN	0.63596	0.63596	206	1	1	0
GSE17721_LPS_VS_CPG_0.5H_BMDC_DN	0.62474	0.62474	196	1	1	0
GSE17721_LPS_VS_CPG_1H_BMDC_UP	0.63039	0.63039	198	1	0	1
GSE17721_LPS_VS_CPG_1H_BMDC_DN	0.25755	0.26125	197	2	0	2
GSE17721_LPS_VS_CPG_4H_BMDC_UP	0.62474	0.62474	199	1	1	0
GSE17721_LPS_VS_CPG_4H_BMDC_DN	0.62852	0.62852	198	1	1	0
GSE17721_LPS_VS_CPG_6H_BMDC_UP	0.25201	0.26125	195	2	1	1
GSE17721_LPS_VS_CPG_6H_BMDC_DN	0.63226	0.63226	200	1	0	1
GSE17721_LPS_VS_CPG_8H_BMDC_UP	0.62093	0.62093	193	1	1	0
GSE17721_LPS_VS_CPG_8H_BMDC_DN	0.25201	0.26125	195	2	2	0
GSE17721_LPS_VS_CPG_12H_BMDC_UP	0.26680	0.26680	205	2	2	0
GSE17721_LPS_VS_CPG_16H_BMDC_UP	0.63596	0.63596	201	1	1	0
GSE17721_LPS_VS_CPG_16H_BMDC_DN	0.63039	0.63039	198	1	1	0
GSE17721_LPS_VS_CPG_24H_BMDC_UP	0.01778	0.19559	200	4	4	0
GSE17721_POLYIC_VS_GARDIQUIMOD_0.5H_BMDC_UP	0.25386	0.26125	195	2	2	0
GSE17721_POLYIC_VS_GARDIQUIMOD_1H_BMDC_UP	0.61901	0.61901	194	1	1	0
GSE17721_POLYIC_VS_GARDIQUIMOD_2H_BMDC_UP	0.62852	0.62852	198	1	0	1
GSE17721_POLYIC_VS_GARDIQUIMOD_4H_BMDC_DN	0.62852	0.62852	197	1	1	0
GSE17721_POLYIC_VS_GARDIQUIMOD_6H_BMDC_UP	0.01897	0.20871	205	4	4	0
GSE17721_POLYIC_VS_GARDIQUIMOD_12H_BMDC_DN	0.26125	0.26125	201	2	1	1
GSE17721_POLYIC_VS_GARDIQUIMOD_16H_BMDC_UP	0.25016	0.26125	196	2	2	0
GSE17721_POLYIC_VS_GARDIQUIMOD_24H_BMDC_UP	0.25386	0.26125	196	2	2	0
GSE17721_POLYIC_VS_GARDIQUIMOD_24H_BMDC_DN	0.63039	0.63039	199	1	1	0
GSE17721_LPS_VS_GARDIQUIMOD_0.5H_BMDC_UP	0.25940	0.26125	200	2	1	1
GSE17721_LPS_VS_GARDIQUIMOD_1H_BMDC_UP	0.25386	0.26125	196	2	1	1
GSE17721_LPS_VS_GARDIQUIMOD_2H_BMDC_UP	0.61123	0.61123	189	1	0	1
GSE17721_LPS_VS_GARDIQUIMOD_2H_BMDC_DN	0.62093	0.62093	193	1	1	0
GSE17721_LPS_VS_GARDIQUIMOD_4H_BMDC_UP	0.25386	0.26125	195	2	2	0
GSE17721_LPS_VS_GARDIQUIMOD_4H_BMDC_DN	0.25571	0.26125	196	2	2	0
GSE17721_LPS_VS_GARDIQUIMOD_6H_BMDC_DN	0.07281	0.26125	196	3	3	0
GSE17721_LPS_VS_GARDIQUIMOD_12H_BMDC_UP	0.25571	0.26125	199	2	2	0
GSE17721_LPS_VS_GARDIQUIMOD_12H_BMDC_DN	0.25571	0.26125	196	2	1	1
GSE17721_LPS_VS_GARDIQUIMOD_16H_BMDC_UP	0.62852	0.62852	197	1	1	0
GSE17721_LPS_VS_GARDIQUIMOD_16H_BMDC_DN	0.63780	0.63780	202	1	0	1
GSE17721_LPS_VS_GARDIQUIMOD_24H_BMDC_UP	0.25201	0.26125	196	2	2	0
GSE17721_LPS_VS_GARDIQUIMOD_24H_BMDC_DN	0.63226	0.63226	199	1	1	0
GSE17721_0.5H_VS_12H_LPS_BMDC_DN	0.25755	0.26125	197	2	2	0
GSE17721_0.5H_VS_4H_LPS_BMDC_UP	0.25386	0.26125	196	2	2	0
GSE17721_0.5H_VS_4H_LPS_BMDC_DN	0.07106	0.26125	192	3	3	0
GSE17721_0.5H_VS_8H_LPS_BMDC_UP	0.61901	0.61901	194	1	1	0
GSE17721_0.5H_VS_8H_LPS_BMDC_DN	0.25201	0.26125	194	2	2	0
GSE17721_0.5H_VS_24H_LPS_BMDC_UP	0.62474	0.62474	196	1	1	0
GSE17721_0.5H_VS_24H_LPS_BMDC_DN	0.07458	0.26125	196	3	3	0
GSE17721_12H_VS_24H_LPS_BMDC_UP	0.26680	0.26680	203	2	2	0
GSE17721_0.5H_VS_12H_POLYIC_BMDC_UP	0.01608	0.19559	195	4	3	1
GSE17721_0.5H_VS_4H_POLYIC_BMDC_UP	0.62664	0.62664	196	1	1	0
GSE17721_0.5H_VS_4H_POLYIC_BMDC_DN	0.62664	0.62664	196	1	1	0
GSE17721_0.5H_VS_8H_POLYIC_BMDC_UP	0.01636	0.19559	197	4	3	1
GSE17721_0.5H_VS_8H_POLYIC_BMDC_DN	0.63039	0.63039	199	1	1	0
GSE17721_0.5H_VS_24H_POLYIC_BMDC_UP	0.25016	0.26125	194	2	1	1
GSE17721_4H_VS_24H_POLYIC_BMDC_UP	0.08001	0.26125	204	3	1	2
GSE17721_12H_VS_24H_POLYIC_BMDC_UP	0.63411	0.63411	201	1	0	1
GSE17721_12H_VS_24H_POLYIC_BMDC_DN	0.62852	0.62852	197	1	1	0
GSE17721_0.5H_VS_12H_PAM3CSK4_BMDC_UP	0.63039	0.63039	199	1	1	0
GSE17721_0.5H_VS_12H_PAM3CSK4_BMDC_DN	0.25940	0.26125	200	2	1	1
GSE17721_0.5H_VS_4H_PAM3CSK4_BMDC_UP	0.27420	0.27420	206	2	2	0
GSE17721_0.5H_VS_4H_PAM3CSK4_BMDC_DN	0.00304	0.10045	198	5	3	2
GSE17721_0.5H_VS_8H_PAM3CSK4_BMDC_UP	0.08001	0.26125	202	3	3	0
GSE17721_0.5H_VS_8H_PAM3CSK4_BMDC_DN	0.62284	0.62284	194	1	1	0
GSE17721_0.5H_VS_24H_PAM3CSK4_BMDC_UP	0.63226	0.63226	200	1	1	0
GSE17721_ALL_VS_24H_PAM3CSK4_BMDC_UP	0.26680	0.26680	207	2	2	0
GSE17721_12H_VS_24H_PAM3CSK4_BMDC_UP	0.25755	0.26125	197	2	0	2
GSE17721_12H_VS_24H_PAM3CSK4_BMDC_DN	0.62093	0.62093	193	1	0	1
GSE17721_0.5H_VS_12H_CPG_BMDC_UP	0.26495	0.26495	202	2	2	0
GSE17721_0.5H_VS_12H_CPG_BMDC_DN	0.25755	0.26125	197	2	2	0
GSE17721_0.5H_VS_4H_CPG_BMDC_UP	0.08001	0.26125	202	3	2	1
GSE17721_0.5H_VS_4H_CPG_BMDC_DN	0.07458	0.26125	196	3	1	2
GSE17721_0.5H_VS_8H_CPG_BMDC_UP	0.64144	0.64144	205	1	0	1
GSE17721_0.5H_VS_8H_CPG_BMDC_DN	0.25386	0.26125	196	2	2	0
GSE17721_0.5H_VS_24H_CPG_BMDC_UP	0.64144	0.64144	207	1	1	0
GSE17721_0.5H_VS_24H_CPG_BMDC_DN	0.07818	0.26125	200	3	2	1
GSE17721_4_VS_24H_CPG_BMDC_UP	0.61901	0.61901	194	1	0	1
GSE17721_12H_VS_24H_CPG_BMDC_UP	0.63039	0.63039	198	1	0	1
GSE17721_12H_VS_24H_CPG_BMDC_DN	0.62664	0.62664	198	1	1	0
GSE17721_0.5H_VS_12H_GARDIQUIMOD_BMDC_UP	0.25940	0.26125	199	2	1	1
GSE17721_0.5H_VS_12H_GARDIQUIMOD_BMDC_DN	0.07548	0.26125	197	3	3	0
GSE17721_0.5H_VS_4H_GARDIQUIMOD_BMDC_DN	0.62284	0.62284	195	1	0	1
GSE17721_0.5H_VS_8H_GARDIQUIMOD_BMDC_DN	0.24093	0.26125	190	2	1	1
GSE17721_12H_VS_24H_GARDIQUIMOD_BMDC_UP	0.62474	0.62474	199	1	1	0
GSE17721_12H_VS_24H_GARDIQUIMOD_BMDC_DN	0.63226	0.63226	199	1	1	0
GSE17974_0H_VS_0.5H_IN_VITRO_ACT_CD4_TCELL_UP	0.56114	0.56114	164	1	0	1
GSE17974_0H_VS_0.5H_IN_VITRO_ACT_CD4_TCELL_DN	0.19160	0.26125	161	2	2	0
GSE17974_0H_VS_1H_IN_VITRO_ACT_CD4_TCELL_UP	0.18799	0.26125	162	2	2	0
GSE17974_0H_VS_1H_IN_VITRO_ACT_CD4_TCELL_DN	0.59519	0.59519	181	1	1	0
GSE17974_0H_VS_2H_IN_VITRO_ACT_CD4_TCELL_UP	0.56334	0.56334	165	1	1	0
GSE17974_0H_VS_4H_IN_VITRO_ACT_CD4_TCELL_UP	0.20609	0.26125	171	2	2	0
GSE17974_0H_VS_4H_IN_VITRO_ACT_CD4_TCELL_DN	0.59926	0.59926	183	1	0	1
GSE17974_0H_VS_6H_IN_VITRO_ACT_CD4_TCELL_UP	0.19340	0.26125	164	2	2	0
GSE17974_0H_VS_12H_IN_VITRO_ACT_CD4_TCELL_UP	0.56114	0.56114	166	1	1	0
GSE17974_0H_VS_12H_IN_VITRO_ACT_CD4_TCELL_DN	0.25201	0.26125	194	2	0	2
GSE17974_0H_VS_24H_IN_VITRO_ACT_CD4_TCELL_DN	0.24093	0.26125	189	2	1	1
GSE17974_0H_VS_48H_IN_VITRO_ACT_CD4_TCELL_DN	0.06933	0.26125	190	3	1	2
GSE17974_0H_VS_72H_IN_VITRO_ACT_CD4_TCELL_UP	0.56773	0.56773	169	1	1	0
GSE17974_0H_VS_72H_IN_VITRO_ACT_CD4_TCELL_DN	0.60926	0.60926	187	1	0	1
GSE17974_CTRL_VS_ACT_IL4_AND_ANTI_IL12_0.5H_CD4_TCELL_DN	0.20427	0.26125	168	2	2	0
GSE17974_CTRL_VS_ACT_IL4_AND_ANTI_IL12_1H_CD4_TCELL_UP	0.20064	0.26125	166	2	1	1
GSE17974_CTRL_VS_ACT_IL4_AND_ANTI_IL12_1H_CD4_TCELL_DN	0.05466	0.26125	174	3	2	1
GSE17974_CTRL_VS_ACT_IL4_AND_ANTI_IL12_2H_CD4_TCELL_UP	0.20609	0.26125	171	2	2	0
GSE17974_CTRL_VS_ACT_IL4_AND_ANTI_IL12_4H_CD4_TCELL_UP	0.20064	0.26125	166	2	2	0
GSE17974_CTRL_VS_ACT_IL4_AND_ANTI_IL12_4H_CD4_TCELL_DN	0.61708	0.61708	191	1	0	1
GSE17974_CTRL_VS_ACT_IL4_AND_ANTI_IL12_6H_CD4_TCELL_UP	0.20427	0.26125	168	2	2	0
GSE17974_CTRL_VS_ACT_IL4_AND_ANTI_IL12_6H_CD4_TCELL_DN	0.06426	0.26125	186	3	1	2
GSE17974_CTRL_VS_ACT_IL4_AND_ANTI_IL12_12H_CD4_TCELL_UP	0.55891	0.55891	163	1	1	0
GSE17974_CTRL_VS_ACT_IL4_AND_ANTI_IL12_12H_CD4_TCELL_DN	0.06678	0.26125	188	3	3	0
GSE17974_CTRL_VS_ACT_IL4_AND_ANTI_IL12_24H_CD4_TCELL_UP	0.59108	0.59108	180	1	1	0
GSE17974_CTRL_VS_ACT_IL4_AND_ANTI_IL12_72H_CD4_TCELL_DN	0.60728	0.60728	188	1	0	1
GSE17974_IL4_AND_ANTI_IL12_VS_UNTREATED_0.5H_ACT_CD4_TCELL_UP	0.17903	0.26125	156	2	1	1
GSE17974_IL4_AND_ANTI_IL12_VS_UNTREATED_1H_ACT_CD4_TCELL_UP	0.52902	0.52902	150	1	1	0
GSE17974_IL4_AND_ANTI_IL12_VS_UNTREATED_1H_ACT_CD4_TCELL_DN	0.48689	0.48689	133	1	1	0
GSE17974_IL4_AND_ANTI_IL12_VS_UNTREATED_2H_ACT_CD4_TCELL_DN	0.00752	0.19559	155	4	3	1
GSE17974_IL4_AND_ANTI_IL12_VS_UNTREATED_4H_ACT_CD4_TCELL_UP	0.19702	0.26125	164	2	2	0
GSE17974_IL4_AND_ANTI_IL12_VS_UNTREATED_6H_ACT_CD4_TCELL_DN	0.21704	0.26125	175	2	1	1
GSE17974_IL4_AND_ANTI_IL12_VS_UNTREATED_12H_ACT_CD4_TCELL_UP	0.59926	0.59926	182	1	1	0
GSE17974_IL4_AND_ANTI_IL12_VS_UNTREATED_24H_ACT_CD4_TCELL_UP	0.53139	0.53139	151	1	1	0
GSE17974_IL4_AND_ANTI_IL12_VS_UNTREATED_48H_ACT_CD4_TCELL_UP	0.56554	0.56554	166	1	1	0
GSE17974_IL4_AND_ANTI_IL12_VS_UNTREATED_72H_ACT_CD4_TCELL_UP	0.54992	0.54992	159	1	1	0
GSE17974_0.5H_VS_72H_UNTREATED_IN_VITRO_CD4_TCELL_UP	0.55668	0.55668	163	1	1	0
GSE17974_0.5H_VS_72H_UNTREATED_IN_VITRO_CD4_TCELL_DN	0.06179	0.26125	181	3	2	1
GSE17974_2H_VS_72H_UNTREATED_IN_VITRO_CD4_TCELL_UP	0.59108	0.59108	178	1	1	0
GSE17974_2H_VS_72H_UNTREATED_IN_VITRO_CD4_TCELL_DN	0.60728	0.60728	187	1	1	0
GSE17974_0.5H_VS_72H_IL4_AND_ANTI_IL12_ACT_CD4_TCELL_UP	0.60728	0.60728	187	1	1	0
GSE17974_0.5H_VS_72H_IL4_AND_ANTI_IL12_ACT_CD4_TCELL_DN	0.59926	0.59926	184	1	0	1
GSE17974_1.5H_VS_72H_IL4_AND_ANTI_IL12_ACT_CD4_TCELL_DN	0.59314	0.59314	179	1	1	0
GSE17974_2.5H_VS_72H_IL4_AND_ANTI_IL12_ACT_CD4_TCELL_DN	0.59314	0.59314	179	1	1	0
GSE18148_CBFB_KO_VS_WT_TREG_UP	0.24462	0.26125	191	2	2	0
GSE18148_CBFB_KO_VS_WT_TREG_DN	0.61708	0.61708	192	1	0	1
GSE18791_CTRL_VS_NEWCASTLE_VIRUS_DC_1H_DN	0.51943	0.51943	147	1	1	0
GSE18791_CTRL_VS_NEWCASTLE_VIRUS_DC_2H_UP	0.55444	0.55444	162	1	1	0
GSE18791_CTRL_VS_NEWCASTLE_VIRUS_DC_4H_DN	0.55668	0.55668	163	1	1	0
GSE18791_CTRL_VS_NEWCASTLE_VIRUS_DC_8H_DN	0.57637	0.57637	174	1	1	0
GSE18791_CTRL_VS_NEWCASTLE_VIRUS_DC_10H_DN	0.22805	0.26125	181	2	2	0
GSE18791_CTRL_VS_NEWCASTLE_VIRUS_DC_12H_DN	0.58693	0.58693	176	1	1	0
GSE18791_CTRL_VS_NEWCASTLE_VIRUS_DC_14H_DN	0.56554	0.56554	166	1	1	0
GSE18791_CTRL_VS_NEWCASTLE_VIRUS_DC_16H_DN	0.57637	0.57637	171	1	1	0
GSE18791_CTRL_VS_NEWCASTLE_VIRUS_DC_18H_UP	0.62664	0.62664	199	1	1	0
GSE18791_CTRL_VS_NEWCASTLE_VIRUS_DC_18H_DN	0.56773	0.56773	167	1	1	0
GSE18791_UNSTIM_VS_NEWCATSLE_VIRUS_DC_1H_DN	0.57207	0.57207	171	1	0	1
GSE18791_UNSTIM_VS_NEWCATSLE_VIRUS_DC_2H_DN	0.51211	0.51211	143	1	1	0
GSE18791_UNSTIM_VS_NEWCATSLE_VIRUS_DC_6H_UP	0.59108	0.59108	178	1	1	0
GSE18791_UNSTIM_VS_NEWCATSLE_VIRUS_DC_6H_DN	0.61123	0.61123	192	1	0	1
GSE18791_UNSTIM_VS_NEWCATSLE_VIRUS_DC_18H_DN	0.55219	0.55219	160	1	1	0
GSE19825_NAIVE_VS_IL2RALOW_DAY3_EFF_CD8_TCELL_UP	0.62284	0.62284	195	1	1	0
GSE19825_NAIVE_VS_IL2RALOW_DAY3_EFF_CD8_TCELL_DN	0.25940	0.26125	201	2	2	0
GSE19825_NAIVE_VS_IL2RAHIGH_DAY3_EFF_CD8_TCELL_UP	0.07637	0.26125	198	3	3	0
GSE19825_CD24LOW_VS_IL2RA_HIGH_DAY3_EFF_CD8_TCELL_UP	0.62852	0.62852	197	1	1	0
GSE19825_CD24LOW_VS_IL2RA_HIGH_DAY3_EFF_CD8_TCELL_DN	0.25940	0.26125	198	2	2	0
GSE19825_NAIVE_VS_DAY3_EFF_CD8_TCELL_UP	0.63039	0.63039	198	1	1	0
GSE20151_CTRL_VS_FUSOBACT_NUCLEATUM_NEUTROPHIL_UP	0.06098	0.26125	180	3	3	0
GSE20151_CTRL_VS_FUSOBACT_NUCLEATUM_NEUTROPHIL_DN	0.61319	0.61319	190	1	0	1
GSE20366_TREG_VS_TCONV_UP	0.25201	0.26125	194	2	2	0
GSE20366_EX_VIVO_VS_HOMEOSTATIC_CONVERSION_TREG_UP	0.24093	0.26125	190	2	2	0
GSE20366_EX_VIVO_VS_HOMEOSTATIC_CONVERSION_TREG_DN	0.07637	0.26125	199	3	3	0
GSE20366_EX_VIVO_VS_DEC205_CONVERSION_UP	0.24832	0.26125	192	2	2	0
GSE20366_EX_VIVO_VS_DEC205_CONVERSION_DN	0.24832	0.26125	192	2	1	1
GSE20366_EX_VIVO_VS_HOMEOSTATIC_CONVERSION_NAIVE_CD4_TCELL_UP	0.26865	0.26865	203	2	1	1
GSE20366_EX_VIVO_VS_HOMEOSTATIC_CONVERSION_NAIVE_CD4_TCELL_DN	0.07458	0.26125	196	3	3	0
GSE20366_TREG_VS_NAIVE_CD4_TCELL_HOMEOSTATIC_CONVERSION_UP	0.01581	0.19559	194	4	3	1
GSE20366_TREG_VS_NAIVE_CD4_TCELL_HOMEOSTATIC_CONVERSION_DN	0.25571	0.26125	196	2	1	1
GSE20366_TREG_VS_NAIVE_CD4_TCELL_DEC205_CONVERSION_UP	0.07458	0.26125	197	3	2	1
GSE20366_TREG_VS_NAIVE_CD4_TCELL_DEC205_CONVERSION_DN	0.26125	0.26125	199	2	1	1
GSE20366_CD103_POS_VS_NEG_TREG_KLRG1NEG_UP	0.61708	0.61708	198	1	1	0
GSE20366_CD103_KLRG1_DP_VS_DN_TREG_UP	0.25755	0.26125	197	2	1	1
GSE20366_CD103_POS_VS_CD103_KLRG1_DP_TREG_DN	0.62474	0.62474	195	1	1	0
GSE20366_TREG_VS_NAIVE_CD4_TCELL_UP	0.25940	0.26125	198	2	2	0
GSE20715_WT_VS_TLR4_KO_LUNG_UP	0.25940	0.26125	199	2	0	2
GSE20715_WT_VS_TLR4_KO_6H_OZONE_LUNG_DN	0.62284	0.62284	196	1	1	0
GSE20715_WT_VS_TLR4_KO_24H_OZONE_LUNG_UP	0.62852	0.62852	197	1	1	0
GSE20715_WT_VS_TLR4_KO_24H_OZONE_LUNG_DN	0.24832	0.26125	192	2	1	1
GSE20715_WT_VS_TLR4_KO_48H_OZONE_LUNG_UP	0.62664	0.62664	196	1	0	1
GSE20715_WT_VS_TLR4_KO_48H_OZONE_LUNG_DN	0.01720	0.19559	201	4	1	3
GSE20715_0H_VS_6H_OZONE_LUNG_UP	0.63596	0.63596	202	1	0	1
GSE20715_0H_VS_6H_OZONE_LUNG_DN	0.61901	0.61901	194	1	0	1
GSE20715_0H_VS_24H_OZONE_LUNG_DN	0.27050	0.27050	207	2	2	0
GSE20715_0H_VS_48H_OZONE_LUNG_UP	0.62664	0.62664	196	1	0	1
GSE20715_0H_VS_6H_OZONE_TLR4_KO_LUNG_UP	0.61708	0.61708	191	1	1	0
GSE20715_0H_VS_6H_OZONE_TLR4_KO_LUNG_DN	0.63596	0.63596	201	1	1	0
GSE20715_0H_VS_24H_OZONE_TLR4_KO_LUNG_UP	0.24647	0.26125	191	2	1	1
GSE20715_0H_VS_24H_OZONE_TLR4_KO_LUNG_DN	0.01807	0.19882	202	4	2	2
GSE20715_0H_VS_48H_OZONE_TLR4_KO_LUNG_UP	0.25755	0.26125	197	2	1	1
GSE20715_0H_VS_48H_OZONE_TLR4_KO_LUNG_DN	0.07818	0.26125	202	3	1	2
GSE2197_IMMUNOSUPPRESSIVE_DNA_VS_UNTREATED_IN_DC_UP	0.63226	0.63226	199	1	0	1
GSE2197_IMMUNOSUPPRESSIVE_DNA_VS_UNTREATEDIN_DC_DN	0.25386	0.26125	195	2	1	1
GSE2197_CPG_DNA_VS_UNTREATED_IN_DC_DN	0.25386	0.26125	197	2	2	0
GSE22045_TREG_VS_TCONV_UP	0.56773	0.56773	167	1	1	0
GSE22886_CD8_VS_CD4_NAIVE_TCELL_UP	0.61319	0.61319	189	1	0	1
GSE22886_NAIVE_CD8_TCELL_VS_MEMORY_TCELL_UP	0.59519	0.59519	180	1	0	1
GSE22886_NAIVE_CD8_TCELL_VS_MEMORY_TCELL_DN	0.61708	0.61708	191	1	0	1
GSE22886_NAIVE_CD4_TCELL_VS_MEMORY_TCELL_UP	0.57637	0.57637	171	1	0	1
GSE22886_NAIVE_CD4_TCELL_VS_MEMORY_TCELL_DN	0.07106	0.26125	196	3	1	2
GSE22886_NAIVE_TCELL_VS_NKCELL_UP	0.60728	0.60728	189	1	1	0
GSE22886_NAIVE_TCELL_VS_NKCELL_DN	0.62284	0.62284	195	1	1	0
GSE22886_NAIVE_VS_MEMORY_TCELL_UP	0.06098	0.26125	180	3	0	3
GSE22886_NAIVE_VS_MEMORY_TCELL_DN	0.24832	0.26125	193	2	1	1
GSE22886_NAIVE_CD8_TCELL_VS_NKCELL_DN	0.62093	0.62093	195	1	1	0
GSE22886_TCELL_VS_BCELL_NAIVE_UP	0.23725	0.26125	186	2	2	0
GSE22886_CD8_TCELL_VS_BCELL_NAIVE_UP	0.60728	0.60728	186	1	0	1
GSE22886_CD8_TCELL_VS_BCELL_NAIVE_DN	0.60926	0.60926	187	1	1	0
GSE22886_CD4_TCELL_VS_BCELL_NAIVE_UP	0.23725	0.26125	186	2	2	0
GSE22886_NAIVE_VS_IGM_MEMORY_BCELL_DN	0.06261	0.26125	184	3	3	0
GSE22886_IGA_VS_IGM_MEMORY_BCELL_UP	0.56334	0.56334	167	1	1	0
GSE22886_IGA_VS_IGM_MEMORY_BCELL_DN	0.05857	0.26125	179	3	2	1
GSE22886_NAIVE_BCELL_VS_BLOOD_PLASMA_CELL_UP	0.60329	0.60329	184	1	0	1
GSE22886_NAIVE_BCELL_VS_BM_PLASMA_CELL_UP	0.61123	0.61123	189	1	0	1
GSE22886_IGG_IGA_MEMORY_BCELL_VS_BM_PLASMA_CELL_UP	0.23172	0.26125	186	2	1	1
GSE22886_IGG_IGA_MEMORY_BCELL_VS_BM_PLASMA_CELL_DN	0.58274	0.58274	175	1	1	0
GSE22886_IGM_MEMORY_BCELL_VS_BM_PLASMA_CELL_UP	0.59926	0.59926	187	1	0	1
GSE22886_IGM_MEMORY_BCELL_VS_BM_PLASMA_CELL_DN	0.60128	0.60128	183	1	1	0
GSE22886_DAY0_VS_DAY1_MONOCYTE_IN_CULTURE_UP	0.60529	0.60529	185	1	1	0
GSE22886_DAY0_VS_DAY7_MONOCYTE_IN_CULTURE_UP	0.59519	0.59519	185	1	0	1
GSE22886_DAY0_VS_DAY7_MONOCYTE_IN_CULTURE_DN	0.01807	0.19882	201	4	2	2
GSE22886_DAY1_VS_DAY7_MONOCYTE_IN_CULTURE_UP	0.24278	0.26125	192	2	1	1
GSE22886_DAY1_VS_DAY7_MONOCYTE_IN_CULTURE_DN	0.07106	0.26125	193	3	1	2
GSE22886_NEUTROPHIL_VS_DC_UP	0.56991	0.56991	168	1	1	0
GSE22886_NEUTROPHIL_VS_DC_DN	0.25755	0.26125	203	2	2	0
GSE22886_DC_VS_MONOCYTE_UP	0.01608	0.19559	194	4	2	2
GSE22886_DC_VS_MONOCYTE_DN	0.62093	0.62093	198	1	1	0
GSE22886_NAIVE_TCELL_VS_DC_UP	0.59926	0.59926	189	1	1	0
GSE22886_NAIVE_TCELL_VS_DC_DN	0.62664	0.62664	197	1	1	0
GSE22886_NAIVE_TCELL_VS_MONOCYTE_UP	0.23356	0.26125	184	2	1	1
GSE22886_NAIVE_TCELL_VS_MONOCYTE_DN	0.25386	0.26125	198	2	2	0
GSE22886_NAIVE_BCELL_VS_NEUTROPHIL_DN	0.00266	0.10045	192	5	5	0
GSE22886_NAIVE_BCELL_VS_DC_DN	0.25016	0.26125	193	2	2	0
GSE22886_NAIVE_BCELL_VS_MONOCYTE_DN	0.02053	0.22587	211	4	4	0
GSE22886_NAIVE_CD8_TCELL_VS_NEUTROPHIL_UP	0.24093	0.26125	190	2	1	1
GSE22886_NAIVE_CD8_TCELL_VS_NEUTROPHIL_DN	0.21887	0.26125	176	2	2	0
GSE22886_NAIVE_CD8_TCELL_VS_DC_DN	0.61901	0.61901	194	1	1	0
GSE22886_NAIVE_CD8_TCELL_VS_MONOCYTE_UP	0.60728	0.60728	186	1	0	1
GSE22886_NAIVE_CD8_TCELL_VS_MONOCYTE_DN	0.07909	0.26125	204	3	3	0
GSE22886_NAIVE_CD4_TCELL_VS_NEUTROPHIL_UP	0.60529	0.60529	186	1	0	1
GSE22886_NAIVE_CD4_TCELL_VS_NEUTROPHIL_DN	0.06098	0.26125	181	3	3	0
GSE22886_NAIVE_CD4_TCELL_VS_DC_DN	0.25201	0.26125	197	2	1	1
GSE22886_NAIVE_CD4_TCELL_VS_MONOCYTE_UP	0.59108	0.59108	179	1	0	1
GSE22886_NAIVE_CD4_TCELL_VS_MONOCYTE_DN	0.25016	0.26125	196	2	2	0
GSE22886_TH1_VS_TH2_12H_ACT_DN	0.58484	0.58484	177	1	1	0
GSE22886_TH1_VS_TH2_48H_ACT_UP	0.06261	0.26125	182	3	3	0
GSE22886_TH1_VS_TH2_48H_ACT_DN	0.59108	0.59108	180	1	0	1
GSE22886_IL2_VS_IL15_STIM_NKCELL_UP	0.60329	0.60329	184	1	1	0
GSE22886_CTRL_VS_LPS_24H_DC_UP	0.62284	0.62284	197	1	0	1
GSE22886_CTRL_VS_LPS_24H_DC_DN	0.07637	0.26125	202	3	3	0
GSE22886_NAIVE_CD4_TCELL_VS_12H_ACT_TH1_UP	0.61901	0.61901	197	1	1	0
GSE22886_NAIVE_CD4_TCELL_VS_12H_ACT_TH1_DN	0.24462	0.26125	194	2	2	0
GSE22886_NAIVE_CD4_TCELL_VS_48H_ACT_TH1_DN	0.26125	0.26125	201	2	2	0
GSE22886_NAIVE_CD4_TCELL_VS_12H_ACT_TH2_DN	0.25386	0.26125	196	2	1	1
GSE22886_NAIVE_CD4_TCELL_VS_48H_ACT_TH2_DN	0.61708	0.61708	192	1	0	1
GSE24081_CONTROLLER_VS_PROGRESSOR_HIV_SPECIFIC_CD8_TCELL_UP	0.59314	0.59314	181	1	1	0
GSE24081_CONTROLLER_VS_PROGRESSOR_HIV_SPECIFIC_CD8_TCELL_DN	0.24093	0.26125	193	2	2	0
GSE24102_GRANULOCYSTIC_MDSC_VS_NEUTROPHIL_UP	0.25386	0.26125	197	2	2	0
GSE24102_GRANULOCYSTIC_MDSC_VS_NEUTROPHIL_DN	0.61708	0.61708	192	1	0	1
GSE24142_EARLY_THYMIC_PROGENITOR_VS_DN2_THYMOCYTE_UP	0.25940	0.26125	198	2	2	0
GSE24142_EARLY_THYMIC_PROGENITOR_VS_DN2_THYMOCYTE_DN	0.25940	0.26125	198	2	2	0
GSE24142_EARLY_THYMIC_PROGENITOR_VS_DN3_THYMOCYTE_UP	0.25571	0.26125	196	2	2	0
GSE24142_DN2_VS_DN3_THYMOCYTE_UP	0.62474	0.62474	195	1	1	0
GSE24142_DN2_VS_DN3_THYMOCYTE_DN	0.62474	0.62474	196	1	0	1
GSE24142_EARLY_THYMIC_PROGENITOR_VS_DN2_THYMOCYTE_ADULT_UP	0.25016	0.26125	193	2	2	0
GSE24142_EARLY_THYMIC_PROGENITOR_VS_DN2_THYMOCYTE_ADULT_DN	0.63411	0.63411	202	1	1	0
GSE24142_EARLY_THYMIC_PROGENITOR_VS_DN3_THYMOCYTE_ADULT_UP	0.62284	0.62284	194	1	1	0
GSE24142_DN2_VS_DN3_THYMOCYTE_ADULT_UP	0.62284	0.62284	195	1	0	1
GSE24142_DN2_VS_DN3_THYMOCYTE_ADULT_DN	0.25386	0.26125	196	2	1	1
GSE24142_EARLY_THYMIC_PROGENITOR_VS_DN2_THYMOCYTE_FETAL_UP	0.07106	0.26125	192	3	2	1
GSE24142_EARLY_THYMIC_PROGENITOR_VS_DN3_THYMOCYTE_FETAL_UP	0.62852	0.62852	200	1	1	0
GSE24142_DN2_VS_DN3_THYMOCYTE_FETAL_UP	0.25755	0.26125	198	2	2	0
GSE24142_DN2_VS_DN3_THYMOCYTE_FETAL_DN	0.63411	0.63411	200	1	1	0
GSE24142_ADULT_VS_FETAL_EARLY_THYMIC_PROGENITOR_UP	0.25386	0.26125	196	2	2	0
GSE24142_ADULT_VS_FETAL_DN2_THYMOCYTE_UP	0.62852	0.62852	198	1	1	0
GSE24142_ADULT_VS_FETAL_DN2_THYMOCYTE_DN	0.24832	0.26125	194	2	2	0
GSE24142_ADULT_VS_FETAL_DN3_THYMOCYTE_UP	0.62852	0.62852	200	1	1	0
GSE24142_ADULT_VS_FETAL_DN3_THYMOCYTE_DN	0.00272	0.10045	194	5	3	2
GSE24634_NAIVE_CD4_TCELL_VS_DAY3_IL4_CONV_TREG_UP	0.58901	0.58901	178	1	1	0
GSE24634_NAIVE_CD4_TCELL_VS_DAY3_IL4_CONV_TREG_DN	0.07548	0.26125	197	3	2	1
GSE24634_NAIVE_CD4_TCELL_VS_DAY5_IL4_CONV_TREG_DN	0.26125	0.26125	199	2	1	1
GSE24634_NAIVE_CD4_TCELL_VS_DAY7_IL4_CONV_TREG_UP	0.60128	0.60128	184	1	1	0
GSE24634_NAIVE_CD4_TCELL_VS_DAY10_IL4_CONV_TREG_DN	0.26865	0.26865	208	2	1	1
GSE24634_TREG_VS_TCONV_POST_DAY3_IL4_CONVERSION_DN	0.06933	0.26125	190	3	3	0
GSE24634_TREG_VS_TCONV_POST_DAY5_IL4_CONVERSION_DN	0.22254	0.26125	179	2	2	0
GSE24634_TREG_VS_TCONV_POST_DAY7_IL4_CONVERSION_DN	0.24093	0.26125	190	2	2	0
GSE24634_TREG_VS_TCONV_POST_DAY10_IL4_CONVERSION_UP	0.29268	0.29268	223	2	1	1
GSE24634_TREG_VS_TCONV_POST_DAY10_IL4_CONVERSION_DN	0.07281	0.26125	195	3	2	1
GSE24634_TEFF_VS_TCONV_DAY3_IN_CULTURE_UP	0.07637	0.26125	198	3	0	3
GSE24634_TEFF_VS_TCONV_DAY3_IN_CULTURE_DN	0.06343	0.26125	183	3	2	1
GSE24634_TEFF_VS_TCONV_DAY5_IN_CULTURE_UP	0.62474	0.62474	198	1	0	1
GSE24634_TEFF_VS_TCONV_DAY5_IN_CULTURE_DN	0.58063	0.58063	174	1	1	0
GSE24634_TEFF_VS_TCONV_DAY7_IN_CULTURE_UP	0.23725	0.26125	187	2	0	2
GSE24634_TEFF_VS_TCONV_DAY7_IN_CULTURE_DN	0.01423	0.19559	187	4	4	0
GSE24634_TEFF_VS_TCONV_DAY10_IN_CULTURE_UP	0.00243	0.10045	187	5	4	1
GSE24634_TEFF_VS_TCONV_DAY10_IN_CULTURE_DN	0.24462	0.26125	191	2	2	0
GSE24634_IL4_VS_CTRL_TREATED_NAIVE_CD4_TCELL_DAY3_UP	0.61708	0.61708	191	1	1	0
GSE24634_IL4_VS_CTRL_TREATED_NAIVE_CD4_TCELL_DAY5_UP	0.07194	0.26125	203	3	3	0
GSE24634_IL4_VS_CTRL_TREATED_NAIVE_CD4_TCELL_DAY10_UP	0.01398	0.19559	186	4	3	1
GSE24634_IL4_VS_CTRL_TREATED_NAIVE_CD4_TCELL_DAY10_DN	0.00266	0.10045	191	5	4	1
GSE25087_FETAL_VS_ADULT_TREG_UP	0.61123	0.61123	192	1	1	0
GSE25087_TREG_VS_TCONV_FETUS_UP	0.59723	0.59723	183	1	1	0
GSE25087_TREG_VS_TCONV_FETUS_DN	0.56334	0.56334	166	1	1	0
GSE25087_TREG_VS_TCONV_ADULT_UP	0.60128	0.60128	183	1	1	0
GSE26495_NAIVE_VS_PD1HIGH_CD8_TCELL_DN	0.06509	0.26125	186	3	3	0
GSE26495_NAIVE_VS_PD1LOW_CD8_TCELL_DN	0.60728	0.60728	187	1	1	0
GSE26495_PD1HIGH_VS_PD1LOW_CD8_TCELL_UP	0.19340	0.26125	162	2	1	1
GSE26495_PD1HIGH_VS_PD1LOW_CD8_TCELL_DN	0.04169	0.26125	154	3	3	0
GSE26669_CTRL_VS_COSTIM_BLOCK_MLR_CD4_TCELL_UP	0.26680	0.26680	203	2	1	1
GSE26669_CTRL_VS_COSTIM_BLOCK_MLR_CD4_TCELL_DN	0.62474	0.62474	195	1	1	0
GSE26669_CTRL_VS_COSTIM_BLOCK_MLR_CD8_TCELL_UP	0.25571	0.26125	197	2	1	1
GSE26669_CD4_VS_CD8_TCELL_IN_MLR_UP	0.07370	0.26125	196	3	2	1
GSE26669_CD4_VS_CD8_TCELL_IN_MLR_DN	0.25201	0.26125	194	2	1	1
GSE26928_NAIVE_VS_CENT_MEMORY_CD4_TCELL_DN	0.57850	0.57850	173	1	1	0
GSE26928_NAIVE_VS_CXCR5_POS_CD4_TCELL_UP	0.56991	0.56991	169	1	0	1
GSE26928_NAIVE_VS_CXCR5_POS_CD4_TCELL_DN	0.01117	0.19559	175	4	2	2
GSE26928_CENTR_MEMORY_VS_CXCR5_POS_CD4_TCELL_UP	0.55668	0.55668	163	1	1	0
GSE26928_CENTR_MEMORY_VS_CXCR5_POS_CD4_TCELL_DN	0.56554	0.56554	166	1	1	0
GSE2706_UNSTIM_VS_2H_R848_DC_UP	0.57207	0.57207	169	1	1	0
GSE2706_UNSTIM_VS_2H_R848_DC_DN	0.57850	0.57850	172	1	1	0
GSE2706_UNSTIM_VS_8H_R848_DC_UP	0.21339	0.26125	173	2	1	1
GSE2706_UNSTIM_VS_8H_R848_DC_DN	0.22071	0.26125	177	2	2	0
GSE2706_UNSTIM_VS_2H_LPS_DC_DN	0.59519	0.59519	180	1	1	0
GSE2706_UNSTIM_VS_8H_LPS_DC_UP	0.62093	0.62093	195	1	0	1
GSE2706_UNSTIM_VS_8H_LPS_DC_DN	0.06343	0.26125	183	3	3	0
GSE2706_UNSTIM_VS_2H_LPS_AND_R848_DC_DN	0.57207	0.57207	169	1	1	0
GSE2706_UNSTIM_VS_8H_LPS_AND_R848_DC_DN	0.24647	0.26125	193	2	2	0
GSE2706_R848_VS_LPS_2H_STIM_DC_UP	0.49966	0.49966	139	1	1	0
GSE2706_R848_VS_LPS_8H_STIM_DC_UP	0.16309	0.26125	145	2	1	1
GSE2706_R848_VS_LPS_8H_STIM_DC_DN	0.04941	0.26125	165	3	3	0
GSE2706_R848_VS_R848_AND_LPS_8H_STIM_DC_UP	0.00126	0.10045	162	5	3	2
GSE2706_R848_VS_R848_AND_LPS_8H_STIM_DC_DN	0.58274	0.58274	177	1	1	0
GSE2706_LPS_VS_R848_AND_LPS_2H_STIM_DC_UP	0.53375	0.53375	153	1	1	0
GSE2706_LPS_VS_R848_AND_LPS_2H_STIM_DC_DN	0.49459	0.49459	137	1	1	0
GSE2706_LPS_VS_R848_AND_LPS_8H_STIM_DC_UP	0.60128	0.60128	185	1	1	0
GSE2706_LPS_VS_R848_AND_LPS_8H_STIM_DC_DN	0.19702	0.26125	164	2	0	2
GSE2706_2H_VS_8H_R848_STIM_DC_UP	0.05857	0.26125	177	3	1	2
GSE2706_2H_VS_8H_LPS_STIM_DC_DN	0.05466	0.26125	172	3	3	0
GSE2706_2H_VS_8H_R848_AND_LPS_STIM_DC_DN	0.60728	0.60728	192	1	0	1
GSE27786_LSK_VS_LIN_NEG_CELL_UP	0.25386	0.26125	195	2	1	1
GSE27786_LSK_VS_LIN_NEG_CELL_DN	0.07727	0.26125	199	3	1	2
GSE27786_LSK_VS_BCELL_UP	0.07727	0.26125	206	3	3	0
GSE27786_LSK_VS_BCELL_DN	0.62284	0.62284	195	1	1	0
GSE27786_LSK_VS_CD4_TCELL_UP	0.26310	0.26310	208	2	1	1
GSE27786_LSK_VS_CD4_TCELL_DN	0.07106	0.26125	195	3	2	1
GSE27786_LSK_VS_NKCELL_UP	0.07548	0.26125	200	3	1	2
GSE27786_LSK_VS_NKCELL_DN	0.62474	0.62474	195	1	0	1
GSE27786_LSK_VS_ERYTHROBLAST_DN	0.00291	0.10045	196	5	4	1
GSE27786_LSK_VS_NEUTROPHIL_UP	0.24093	0.26125	189	2	1	1
GSE27786_LSK_VS_NEUTROPHIL_DN	0.62284	0.62284	196	1	0	1
GSE27786_LSK_VS_MONO_MAC_UP	0.61319	0.61319	190	1	1	0
GSE27786_LSK_VS_MONO_MAC_DN	0.62093	0.62093	194	1	0	1
GSE27786_LIN_NEG_VS_BCELL_UP	0.25755	0.26125	197	2	1	1
GSE27786_LIN_NEG_VS_CD4_TCELL_UP	0.00297	0.10045	196	5	1	4
GSE27786_LIN_NEG_VS_CD4_TCELL_DN	0.62474	0.62474	196	1	1	0
GSE27786_LIN_NEG_VS_CD8_TCELL_UP	0.07106	0.26125	192	3	1	2
GSE27786_LIN_NEG_VS_CD8_TCELL_DN	0.63411	0.63411	200	1	1	0
GSE27786_LIN_NEG_VS_NKCELL_UP	0.63039	0.63039	198	1	1	0
GSE27786_LIN_NEG_VS_NKCELL_DN	0.07637	0.26125	199	3	1	2
GSE27786_LIN_NEG_VS_NKTCELL_UP	0.61901	0.61901	193	1	1	0
GSE27786_LIN_NEG_VS_ERYTHROBLAST_UP	0.62664	0.62664	197	1	1	0
GSE27786_LIN_NEG_VS_ERYTHROBLAST_DN	0.61901	0.61901	194	1	1	0
GSE27786_LIN_NEG_VS_NEUTROPHIL_UP	0.07020	0.26125	193	3	2	1
GSE27786_LIN_NEG_VS_NEUTROPHIL_DN	0.07637	0.26125	200	3	2	1
GSE27786_LIN_NEG_VS_MONO_MAC_DN	0.07194	0.26125	193	3	3	0
GSE27786_BCELL_VS_CD4_TCELL_UP	0.63039	0.63039	198	1	1	0
GSE27786_BCELL_VS_CD4_TCELL_DN	0.63226	0.63226	199	1	1	0
GSE27786_BCELL_VS_CD8_TCELL_UP	0.26125	0.26125	199	2	2	0
GSE27786_BCELL_VS_CD8_TCELL_DN	0.25016	0.26125	194	2	2	0
GSE27786_BCELL_VS_NKCELL_DN	0.26680	0.26680	203	2	2	0
GSE27786_BCELL_VS_NKTCELL_UP	0.62474	0.62474	195	1	1	0
GSE27786_BCELL_VS_NKTCELL_DN	0.24832	0.26125	194	2	1	1
GSE27786_BCELL_VS_ERYTHROBLAST_UP	0.62284	0.62284	195	1	1	0
GSE27786_BCELL_VS_NEUTROPHIL_UP	0.63039	0.63039	200	1	1	0
GSE27786_BCELL_VS_NEUTROPHIL_DN	0.01554	0.19559	192	4	4	0
GSE27786_BCELL_VS_MONO_MAC_DN	0.07548	0.26125	198	3	3	0
GSE27786_CD4_VS_CD8_TCELL_UP	0.25940	0.26125	198	2	1	1
GSE27786_CD4_VS_CD8_TCELL_DN	0.24832	0.26125	192	2	2	0
GSE27786_CD4_TCELL_VS_NKCELL_UP	0.25386	0.26125	196	2	1	1
GSE27786_CD4_TCELL_VS_NKTCELL_UP	0.62474	0.62474	196	1	0	1
GSE27786_CD4_TCELL_VS_NKTCELL_DN	0.25940	0.26125	198	2	1	1
GSE27786_CD4_TCELL_VS_ERYTHTROBLAST_UP	0.25201	0.26125	194	2	1	1
GSE27786_CD4_TCELL_VS_ERYTHTROBLAST_DN	0.25940	0.26125	198	2	2	0
GSE27786_CD4_TCELL_VS_NEUTROPHIL_UP	0.00291	0.10045	196	5	3	2
GSE27786_CD4_TCELL_VS_NEUTROPHIL_DN	0.25940	0.26125	199	2	1	1
GSE27786_CD4_TCELL_VS_MONO_MAC_DN	0.25386	0.26125	196	2	2	0
GSE27786_CD8_TCELL_VS_NKCELL_UP	0.25571	0.26125	196	2	1	1
GSE27786_CD8_TCELL_VS_NKCELL_DN	0.62284	0.62284	196	1	0	1
GSE27786_CD8_TCELL_VS_NKTCELL_DN	0.26125	0.26125	199	2	2	0
GSE27786_CD8_TCELL_VS_ERYTHROBLAST_UP	0.62664	0.62664	197	1	0	1
GSE27786_CD8_TCELL_VS_ERYTHROBLAST_DN	0.25201	0.26125	194	2	0	2
GSE27786_CD8_TCELL_VS_NEUTROPHIL_UP	0.25386	0.26125	196	2	1	1
GSE27786_CD8_TCELL_VS_NEUTROPHIL_DN	0.07727	0.26125	199	3	2	1
GSE27786_CD8_TCELL_VS_MONO_MAC_DN	0.24462	0.26125	191	2	1	1
GSE27786_NKCELL_VS_NKTCELL_UP	0.26310	0.26310	202	2	1	1
GSE27786_NKCELL_VS_NKTCELL_DN	0.24462	0.26125	192	2	1	1
GSE27786_NKCELL_VS_ERYTHROBLAST_UP	0.07370	0.26125	195	3	3	0
GSE27786_NKCELL_VS_NEUTROPHIL_DN	0.62284	0.62284	194	1	0	1
GSE27786_NKCELL_VS_MONO_MAC_UP	0.62852	0.62852	197	1	1	0
GSE27786_NKCELL_VS_MONO_MAC_DN	0.63039	0.63039	199	1	0	1
GSE27786_NKTCELL_VS_ERYTHROBLAST_DN	0.61901	0.61901	192	1	0	1
GSE27786_NKTCELL_VS_NEUTROPHIL_DN	0.01636	0.19559	195	4	1	3
GSE27786_NKTCELL_VS_MONO_MAC_UP	0.07370	0.26125	196	3	2	1
GSE27786_NKTCELL_VS_MONO_MAC_DN	0.63226	0.63226	200	1	1	0
GSE27786_ERYTHROBLAST_VS_NEUTROPHIL_UP	0.25571	0.26125	196	2	0	2
GSE27786_ERYTHROBLAST_VS_NEUTROPHIL_DN	0.62852	0.62852	197	1	1	0
GSE27786_ERYTHROBLAST_VS_MONO_MAC_UP	0.25940	0.26125	198	2	1	1
GSE27786_ERYTHROBLAST_VS_MONO_MAC_DN	0.25755	0.26125	197	2	2	0
GSE27786_NEUTROPHIL_VS_MONO_MAC_DN	0.62852	0.62852	197	1	1	0
GSE28237_FOLLICULAR_VS_EARLY_GC_BCELL_UP	0.61708	0.61708	191	1	0	1
GSE28237_FOLLICULAR_VS_EARLY_GC_BCELL_DN	0.07909	0.26125	203	3	2	1
GSE28237_FOLLICULAR_VS_LATE_GC_BCELL_UP	0.00035	0.04286	190	6	5	1
GSE28237_FOLLICULAR_VS_LATE_GC_BCELL_DN	0.01636	0.19559	195	4	2	2
GSE28237_EARLY_VS_LATE_GC_BCELL_UP	0.62664	0.62664	198	1	1	0
GSE2826_WT_VS_XID_BCELL_UP	0.62284	0.62284	195	1	1	0
GSE2826_WT_VS_XID_BCELL_DN	0.25201	0.26125	195	2	2	0
GSE2826_WT_VS_BTK_KO_BCELL_UP	0.62852	0.62852	198	1	1	0
GSE2826_WT_VS_BTK_KO_BCELL_DN	0.00304	0.10045	204	5	5	0
GSE2826_XID_VS_BTK_KO_BCELL_UP	0.07458	0.26125	197	3	3	0
GSE2826_XID_VS_BTK_KO_BCELL_DN	0.01807	0.19882	201	4	3	1
GSE29614_CTRL_VS_TIV_FLU_VACCINE_PBMC_2007_UP	0.03713	0.26125	147	3	3	0
GSE29614_CTRL_VS_DAY3_TIV_FLU_VACCINE_PBMC_UP	0.03840	0.26125	149	3	3	0
GSE29614_CTRL_VS_DAY7_TIV_FLU_VACCINE_PBMC_UP	0.50716	0.50716	141	1	1	0
GSE29615_CTRL_VS_DAY3_LAIV_IFLU_VACCINE_PBMC_UP	0.60128	0.60128	183	1	1	0
GSE29615_CTRL_VS_DAY3_LAIV_IFLU_VACCINE_PBMC_DN	0.56114	0.56114	164	1	1	0
GSE29615_CTRL_VS_DAY7_LAIV_FLU_VACCINE_PBMC_DN	0.50467	0.50467	142	1	1	0
GSE29615_DAY3_VS_DAY7_LAIV_FLU_VACCINE_PBMC_UP	0.18979	0.26125	160	2	1	1
GSE29615_DAY3_VS_DAY7_LAIV_FLU_VACCINE_PBMC_DN	0.54306	0.54306	156	1	1	0
GSE29617_CTRL_VS_TIV_FLU_VACCINE_PBMC_2008_DN	0.60926	0.60926	189	1	0	1
GSE29617_CTRL_VS_DAY3_TIV_FLU_VACCINE_PBMC_2008_UP	0.57850	0.57850	172	1	1	0
GSE29617_CTRL_VS_DAY3_TIV_FLU_VACCINE_PBMC_2008_DN	0.23909	0.26125	190	2	2	0
GSE29617_CTRL_VS_DAY7_TIV_FLU_VACCINE_PBMC_2008_DN	0.59314	0.59314	181	1	1	0
GSE29617_DAY3_VS_DAY7_TIV_FLU_VACCINE_PBMC_2008_UP	0.55444	0.55444	161	1	1	0
GSE29617_DAY3_VS_DAY7_TIV_FLU_VACCINE_PBMC_2008_DN	0.53843	0.53843	154	1	1	0
GSE29618_BCELL_VS_MONOCYTE_UP	0.57207	0.57207	169	1	1	0
GSE29618_BCELL_VS_MONOCYTE_DN	0.26310	0.26310	204	2	2	0
GSE29618_BCELL_VS_PDC_UP	0.58274	0.58274	174	1	1	0
GSE29618_BCELL_VS_PDC_DN	0.01554	0.19559	193	4	4	0
GSE29618_BCELL_VS_MDC_DN	0.00044	0.04286	199	6	6	0
GSE29618_MONOCYTE_VS_PDC_UP	0.07548	0.26125	200	3	2	1
GSE29618_MONOCYTE_VS_PDC_DN	0.06098	0.26125	181	3	3	0
GSE29618_MONOCYTE_VS_MDC_UP	0.25386	0.26125	198	2	2	0
GSE29618_MONOCYTE_VS_MDC_DN	0.24093	0.26125	188	2	2	0
GSE29618_PDC_VS_MDC_UP	0.01348	0.19559	184	4	3	1
GSE29618_PDC_VS_MDC_DN	0.00248	0.10045	191	5	4	1
GSE29618_BCELL_VS_MONOCYTE_DAY7_FLU_VACCINE_DN	0.00050	0.04516	204	6	5	1
GSE29618_BCELL_VS_PDC_DAY7_FLU_VACCINE_UP	0.57423	0.57423	170	1	1	0
GSE29618_BCELL_VS_PDC_DAY7_FLU_VACCINE_DN	0.00254	0.10045	191	5	4	1
GSE29618_BCELL_VS_MDC_DAY7_FLU_VACCINE_DN	0.00297	0.10045	198	5	4	1
GSE29618_MONOCYTE_VS_PDC_DAY7_FLU_VACCINE_UP	0.01692	0.19559	202	4	3	1
GSE29618_MONOCYTE_VS_PDC_DAY7_FLU_VACCINE_DN	0.00237	0.10045	190	5	5	0
GSE29618_MONOCYTE_VS_MDC_DAY7_FLU_VACCINE_UP	0.08092	0.26125	205	3	3	0
GSE29618_MONOCYTE_VS_MDC_DAY7_FLU_VACCINE_DN	0.01348	0.19559	186	4	4	0
GSE29618_PDC_VS_MDC_DAY7_FLU_VACCINE_UP	0.06678	0.26125	189	3	3	0
GSE29618_PDC_VS_MDC_DAY7_FLU_VACCINE_DN	0.01449	0.19559	190	4	3	1
GSE29618_PRE_VS_DAY7_FLU_VACCINE_BCELL_UP	0.60329	0.60329	184	1	1	0
GSE29618_PRE_VS_DAY7_FLU_VACCINE_BCELL_DN	0.06179	0.26125	181	3	2	1
GSE29618_PRE_VS_DAY7_FLU_VACCINE_MONOCYTE_UP	0.56334	0.56334	165	1	0	1
GSE29618_PRE_VS_DAY7_FLU_VACCINE_MONOCYTE_DN	0.59108	0.59108	180	1	0	1
GSE29618_PRE_VS_DAY7_FLU_VACCINE_PDC_UP	0.01229	0.19559	179	4	3	1
GSE29618_PRE_VS_DAY7_FLU_VACCINE_PDC_DN	0.24093	0.26125	189	2	1	1
GSE29618_PRE_VS_DAY7_FLU_VACCINE_MDC_UP	0.59314	0.59314	186	1	1	0
GSE29618_PRE_VS_DAY7_POST_LAIV_FLU_VACCINE_BCELL_DN	0.22071	0.26125	177	2	1	1
GSE29618_PRE_VS_DAY7_POST_TIV_FLU_VACCINE_BCELL_UP	0.23356	0.26125	185	2	2	0
GSE29618_PRE_VS_DAY7_POST_TIV_FLU_VACCINE_BCELL_DN	0.06261	0.26125	185	3	2	1
GSE29618_PRE_VS_DAY7_POST_LAIV_FLU_VACCINE_MONOCYTE_UP	0.22071	0.26125	178	2	1	1
GSE29618_PRE_VS_DAY7_POST_LAIV_FLU_VACCINE_MONOCYTE_DN	0.06426	0.26125	186	3	1	2
GSE29618_PRE_VS_DAY7_POST_TIV_FLU_VACCINE_MONOCYTE_UP	0.21521	0.26125	174	2	2	0
GSE29618_PRE_VS_DAY7_POST_TIV_FLU_VACCINE_MONOCYTE_DN	0.59926	0.59926	183	1	1	0
GSE29618_PRE_VS_DAY7_POST_LAIV_FLU_VACCINE_PDC_UP	0.06098	0.26125	185	3	3	0
GSE29618_PRE_VS_DAY7_POST_LAIV_FLU_VACCINE_PDC_DN	0.60728	0.60728	186	1	1	0
GSE29618_PRE_VS_DAY7_POST_TIV_FLU_VACCINE_PDC_UP	0.61514	0.61514	190	1	1	0
GSE29618_PRE_VS_DAY7_POST_TIV_FLU_VACCINE_PDC_DN	0.24647	0.26125	192	2	1	1
GSE29618_PRE_VS_DAY7_POST_LAIV_FLU_VACCINE_MDC_UP	0.58693	0.58693	176	1	1	0
GSE29618_PRE_VS_DAY7_POST_LAIV_FLU_VACCINE_MDC_DN	0.58693	0.58693	176	1	0	1
GSE29618_PRE_VS_DAY7_POST_TIV_FLU_VACCINE_MDC_UP	0.06098	0.26125	180	3	3	0
GSE29618_PRE_VS_DAY7_POST_TIV_FLU_VACCINE_MDC_DN	0.24832	0.26125	196	2	1	1
GSE29618_LAIV_VS_TIV_FLU_VACCINE_DAY7_BCELL_UP	0.23725	0.26125	186	2	1	1
GSE29618_LAIV_VS_TIV_FLU_VACCINE_DAY7_BCELL_DN	0.60728	0.60728	189	1	1	0
GSE29618_LAIV_VS_TIV_FLU_VACCINE_DAY7_MONOCYTE_UP	0.06426	0.26125	184	3	2	1
GSE29618_LAIV_VS_TIV_FLU_VACCINE_DAY7_MONOCYTE_DN	0.21887	0.26125	177	2	2	0
GSE29618_LAIV_VS_TIV_FLU_VACCINE_DAY7_PDC_UP	0.60529	0.60529	185	1	1	0
GSE29618_LAIV_VS_TIV_FLU_VACCINE_DAY7_PDC_DN	0.62852	0.62852	198	1	1	0
GSE29618_LAIV_VS_TIV_FLU_VACCINE_DAY7_MDC_UP	0.58484	0.58484	175	1	0	1
GSE30083_SP1_VS_SP2_THYMOCYTE_UP	0.62664	0.62664	197	1	1	0
GSE30083_SP1_VS_SP2_THYMOCYTE_DN	0.07818	0.26125	200	3	3	0
GSE30083_SP1_VS_SP3_THYMOCYTE_UP	0.25386	0.26125	196	2	2	0
GSE30083_SP1_VS_SP3_THYMOCYTE_DN	0.25940	0.26125	198	2	2	0
GSE30083_SP1_VS_SP4_THYMOCYTE_UP	0.61901	0.61901	192	1	1	0
GSE30083_SP1_VS_SP4_THYMOCYTE_DN	0.63039	0.63039	198	1	1	0
GSE30083_SP2_VS_SP3_THYMOCYTE_UP	0.25571	0.26125	196	2	2	0
GSE30083_SP2_VS_SP3_THYMOCYTE_DN	0.26680	0.26680	203	2	0	2
GSE30083_SP2_VS_SP4_THYMOCYTE_UP	0.24093	0.26125	188	2	2	0
GSE30083_SP3_VS_SP4_THYMOCYTE_UP	0.62284	0.62284	194	1	1	0
GSE30083_SP3_VS_SP4_THYMOCYTE_DN	0.25386	0.26125	195	2	1	1
GSE30962_PRIMARY_VS_SECONDARY_ACUTE_LCMV_INF_CD8_TCELL_UP	0.00291	0.10045	196	5	3	2
GSE30962_PRIMARY_VS_SECONDARY_CHRONIC_LCMV_INF_CD8_TCELL_UP	0.62474	0.62474	195	1	1	0
GSE30962_PRIMARY_VS_SECONDARY_CHRONIC_LCMV_INF_CD8_TCELL_DN	0.07637	0.26125	198	3	3	0
GSE30962_ACUTE_VS_CHRONIC_LCMV_PRIMARY_INF_CD8_TCELL_UP	0.08465	0.26125	210	3	3	0
GSE30962_ACUTE_VS_CHRONIC_LCMV_PRIMARY_INF_CD8_TCELL_DN	0.24832	0.26125	192	2	2	0
GSE30962_ACUTE_VS_CHRONIC_LCMV_SECONDARY_INF_CD8_TCELL_DN	0.01720	0.19559	198	4	4	0
GSE31082_DN_VS_DP_THYMOCYTE_UP	0.63596	0.63596	205	1	0	1
GSE31082_DN_VS_CD4_SP_THYMOCYTE_UP	0.62664	0.62664	198	1	1	0
GSE31082_DN_VS_CD4_SP_THYMOCYTE_DN	0.26125	0.26125	202	2	1	1
GSE31082_DN_VS_CD8_SP_THYMOCYTE_UP	0.62852	0.62852	198	1	0	1
GSE31082_DN_VS_CD8_SP_THYMOCYTE_DN	0.25201	0.26125	197	2	1	1
GSE31082_DP_VS_CD4_SP_THYMOCYTE_DN	0.07020	0.26125	191	3	3	0
GSE31082_DP_VS_CD8_SP_THYMOCYTE_DN	0.07194	0.26125	193	3	2	1
GSE31082_CD4_VS_CD8_SP_THYMOCYTE_UP	0.25016	0.26125	195	2	2	0
GSE31082_CD4_VS_CD8_SP_THYMOCYTE_DN	0.25940	0.26125	198	2	1	1
GSE32423_MEMORY_VS_NAIVE_CD8_TCELL_UP	0.28344	0.28344	212	2	2	0
GSE32423_MEMORY_VS_NAIVE_CD8_TCELL_DN	0.07281	0.26125	195	3	2	1
GSE32423_MEMORY_VS_NAIVE_CD8_TCELL_IL7_UP	0.62852	0.62852	197	1	0	1
GSE32423_MEMORY_VS_NAIVE_CD8_TCELL_IL7_DN	0.25940	0.26125	198	2	2	0
GSE32423_MEMORY_VS_NAIVE_CD8_TCELL_IL7_IL4_DN	0.63411	0.63411	201	1	1	0
GSE32423_CTRL_VS_IL7_MEMORY_CD8_TCELL_UP	0.61319	0.61319	190	1	1	0
GSE32423_CTRL_VS_IL4_MEMORY_CD8_TCELL_UP	0.61901	0.61901	193	1	1	0
GSE32423_CTRL_VS_IL4_MEMORY_CD8_TCELL_DN	0.62474	0.62474	197	1	0	1
GSE32423_IL7_VS_IL7_IL4_MEMORY_CD8_TCELL_DN	0.63039	0.63039	199	1	1	0
GSE32423_IL7_VS_IL4_MEMORY_CD8_TCELL_UP	0.62474	0.62474	195	1	1	0
GSE32423_IL7_VS_IL4_MEMORY_CD8_TCELL_DN	0.63962	0.63962	204	1	1	0
GSE32423_IL7_VS_IL7_IL4_NAIVE_CD8_TCELL_UP	0.25201	0.26125	196	2	2	0
GSE3337_CTRL_VS_4H_IFNG_IN_CD8POS_DC_UP	0.25386	0.26125	196	2	2	0
GSE3337_CTRL_VS_4H_IFNG_IN_CD8POS_DC_DN	0.26495	0.26495	203	2	2	0
GSE3337_CTRL_VS_16H_IFNG_IN_CD8POS_DC_UP	0.25016	0.26125	194	2	2	0
GSE3337_4H_VS_16H_IFNG_IN_CD8POS_DC_UP	0.25571	0.26125	197	2	2	0
GSE3337_4H_VS_16H_IFNG_IN_CD8POS_DC_DN	0.25016	0.26125	194	2	2	0
GSE33513_TCF7_KO_VS_HET_EARLY_THYMIC_PROGENITOR_UP	0.07194	0.26125	193	3	3	0
GSE33513_TCF7_KO_VS_HET_EARLY_THYMIC_PROGENITOR_DN	0.26680	0.26680	202	2	1	1
GSE339_CD4POS_VS_CD8POS_DC_UP	0.25940	0.26125	198	2	2	0
GSE339_CD4POS_VS_CD8POS_DC_DN	0.01692	0.19559	197	4	4	0
GSE339_CD4POS_VS_CD4CD8DN_DC_UP	0.07637	0.26125	199	3	3	0
GSE339_CD4POS_VS_CD4CD8DN_DC_DN	0.26310	0.26310	201	2	2	0
GSE339_CD8POS_VS_CD4CD8DN_DC_UP	0.01664	0.19559	198	4	4	0
GSE339_CD8POS_VS_CD4CD8DN_DC_DN	0.62093	0.62093	193	1	1	0
GSE339_CD4POS_VS_CD8POS_DC_IN_CULTURE_UP	0.24647	0.26125	192	2	2	0
GSE339_CD4POS_VS_CD8POS_DC_IN_CULTURE_DN	0.62474	0.62474	197	1	0	1
GSE339_CD4POS_VS_CD4CD8DN_DC_IN_CULTURE_UP	0.61514	0.61514	190	1	1	0
GSE339_CD4POS_VS_CD4CD8DN_DC_IN_CULTURE_DN	0.62474	0.62474	196	1	1	0
GSE339_CD8POS_VS_CD4CD8DN_DC_IN_CULTURE_UP	0.07548	0.26125	199	3	2	1
GSE339_CD8POS_VS_CD4CD8DN_DC_IN_CULTURE_DN	0.07106	0.26125	192	3	2	1
GSE339_EX_VIVO_VS_IN_CULTURE_CD4POS_DC_UP	0.25940	0.26125	198	2	1	1
GSE339_EX_VIVO_VS_IN_CULTURE_CD4POS_DC_DN	0.07548	0.26125	200	3	3	0
GSE339_EX_VIVO_VS_IN_CULTURE_CD8POS_DC_DN	0.00297	0.10045	198	5	4	1
GSE339_EX_VIVO_VS_IN_CULTURE_CD4CD8DN_DC_DN	0.01554	0.19559	194	4	3	1
GSE34205_HEALTHY_VS_RSV_INF_INFANT_PBMC_DN	0.22437	0.26125	179	2	2	0
GSE34205_HEALTHY_VS_FLU_INF_INFANT_PBMC_UP	0.57850	0.57850	174	1	1	0
GSE34205_HEALTHY_VS_FLU_INF_INFANT_PBMC_DN	0.22805	0.26125	184	2	2	0
GSE34205_RSV_VS_FLU_INF_INFANT_PBMC_UP	0.55891	0.55891	163	1	1	0
GSE34205_RSV_VS_FLU_INF_INFANT_PBMC_DN	0.59926	0.59926	185	1	1	0
GSE360_CTRL_VS_L_DONOVANI_DC_DN	3.3e-05	0.01260	181	7	7	0
GSE360_CTRL_VS_L_MAJOR_DC_UP	0.25386	0.26125	196	2	2	0
GSE360_CTRL_VS_L_MAJOR_DC_DN	0.25940	0.26125	199	2	2	0
GSE360_CTRL_VS_T_GONDII_DC_UP	0.61319	0.61319	189	1	1	0
GSE360_CTRL_VS_T_GONDII_DC_DN	0.01300	0.19559	182	4	4	0
GSE360_CTRL_VS_B_MALAYI_HIGH_DOSE_DC_UP	0.60529	0.60529	185	1	1	0
GSE360_CTRL_VS_B_MALAYI_HIGH_DOSE_DC_DN	0.22989	0.26125	184	2	2	0
GSE360_CTRL_VS_B_MALAYI_LOW_DOSE_DC_UP	0.22437	0.26125	180	2	2	0
GSE360_CTRL_VS_B_MALAYI_LOW_DOSE_DC_DN	0.59723	0.59723	182	1	0	1
GSE360_CTRL_VS_M_TUBERCULOSIS_DC_UP	0.61514	0.61514	190	1	1	0
GSE360_CTRL_VS_M_TUBERCULOSIS_DC_DN	0.01206	0.19559	179	4	4	0
GSE360_CTRL_VS_L_DONOVANI_MAC_UP	0.25571	0.26125	198	2	2	0
GSE360_CTRL_VS_L_DONOVANI_MAC_DN	0.01501	0.19559	191	4	4	0
GSE360_CTRL_VS_L_MAJOR_MAC_UP	0.24832	0.26125	196	2	2	0
GSE360_CTRL_VS_L_MAJOR_MAC_DN	0.59314	0.59314	180	1	1	0
GSE360_CTRL_VS_T_GONDII_MAC_UP	0.62664	0.62664	196	1	0	1
GSE360_CTRL_VS_T_GONDII_MAC_DN	0.00038	0.04286	191	6	6	0
GSE360_CTRL_VS_B_MALAYI_HIGH_DOSE_MAC_UP	0.61319	0.61319	189	1	0	1
GSE360_CTRL_VS_B_MALAYI_HIGH_DOSE_MAC_DN	0.60728	0.60728	186	1	0	1
GSE360_CTRL_VS_B_MALAYI_LOW_DOSE_MAC_UP	0.00260	0.10045	190	5	5	0
GSE360_CTRL_VS_B_MALAYI_LOW_DOSE_MAC_DN	0.60926	0.60926	187	1	1	0
GSE360_CTRL_VS_M_TUBERCULOSIS_MAC_UP	0.24093	0.26125	190	2	2	0
GSE360_CTRL_VS_M_TUBERCULOSIS_MAC_DN	0.25016	0.26125	202	2	2	0
GSE360_DC_VS_MAC_DN	0.62284	0.62284	197	1	0	1
GSE360_DC_VS_MAC_L_DONOVANI_UP	0.01554	0.19559	193	4	4	0
GSE360_DC_VS_MAC_L_DONOVANI_DN	0.07370	0.26125	196	3	2	1
GSE360_DC_VS_MAC_L_MAJOR_UP	0.00216	0.10045	184	5	3	2
GSE360_DC_VS_MAC_L_MAJOR_DN	0.23356	0.26125	185	2	2	0
GSE360_DC_VS_MAC_T_GONDII_UP	3.2e-05	0.01260	180	7	7	0
GSE360_DC_VS_MAC_T_GONDII_DN	0.01398	0.19559	187	4	4	0
GSE360_DC_VS_MAC_B_MALAYI_HIGH_DOSE_UP	0.61514	0.61514	191	1	1	0
GSE360_DC_VS_MAC_B_MALAYI_LOW_DOSE_UP	0.22989	0.26125	183	2	2	0
GSE360_DC_VS_MAC_B_MALAYI_LOW_DOSE_DN	0.60128	0.60128	185	1	1	0
GSE360_DC_VS_MAC_M_TUBERCULOSIS_UP	0.01636	0.19559	200	4	4	0
GSE360_DC_VS_MAC_M_TUBERCULOSIS_DN	0.25386	0.26125	195	2	2	0
GSE360_L_DONOVANI_VS_L_MAJOR_DC_UP	0.06678	0.26125	188	3	1	2
GSE360_L_DONOVANI_VS_L_MAJOR_DC_DN	0.25940	0.26125	204	2	2	0
GSE360_L_DONOVANI_VS_T_GONDII_DC_UP	0.23356	0.26125	184	2	2	0
GSE360_L_DONOVANI_VS_T_GONDII_DC_DN	0.01348	0.19559	186	4	3	1
GSE360_L_DONOVANI_VS_B_MALAYI_HIGH_DOSE_DC_UP	0.01398	0.19559	186	4	4	0
GSE360_L_DONOVANI_VS_B_MALAYI_HIGH_DOSE_DC_DN	0.23172	0.26125	185	2	1	1
GSE360_L_DONOVANI_VS_B_MALAYI_LOW_DOSE_DC_UP	3.6e-06	0.00308	184	8	8	0
GSE360_L_DONOVANI_VS_B_MALAYI_LOW_DOSE_DC_DN	0.60728	0.60728	187	1	0	1
GSE360_L_DONOVANI_VS_M_TUBERCULOSIS_DC_UP	0.60728	0.60728	187	1	1	0
GSE360_L_DONOVANI_VS_M_TUBERCULOSIS_DC_DN	0.60926	0.60926	188	1	1	0
GSE360_L_MAJOR_VS_T_GONDII_DC_UP	0.22437	0.26125	179	2	2	0
GSE360_L_MAJOR_VS_B_MALAYI_HIGH_DOSE_DC_UP	0.23541	0.26125	185	2	2	0
GSE360_L_MAJOR_VS_B_MALAYI_HIGH_DOSE_DC_DN	0.25571	0.26125	197	2	2	0
GSE360_L_MAJOR_VS_B_MALAYI_LOW_DOSE_DC_UP	0.24093	0.26125	189	2	2	0
GSE360_L_MAJOR_VS_B_MALAYI_LOW_DOSE_DC_DN	0.24278	0.26125	189	2	2	0
GSE360_L_MAJOR_VS_M_TUBERCULOSIS_DC_DN	0.22621	0.26125	180	2	2	0
GSE360_T_GONDII_VS_B_MALAYI_HIGH_DOSE_DC_UP	0.25201	0.26125	194	2	2	0
GSE360_T_GONDII_VS_B_MALAYI_HIGH_DOSE_DC_DN	0.06261	0.26125	183	3	2	1
GSE360_T_GONDII_VS_B_MALAYI_LOW_DOSE_DC_UP	0.06426	0.26125	184	3	3	0
GSE360_T_GONDII_VS_B_MALAYI_LOW_DOSE_DC_DN	0.22621	0.26125	186	2	1	1
GSE360_T_GONDII_VS_M_TUBERCULOSIS_DC_UP	0.60728	0.60728	187	1	0	1
GSE360_T_GONDII_VS_M_TUBERCULOSIS_DC_DN	0.22805	0.26125	182	2	2	0
GSE360_HIGH_VS_LOW_DOSE_B_MALAYI_DC_UP	0.06762	0.26125	189	3	3	0
GSE360_HIGH_DOSE_B_MALAYI_VS_M_TUBERCULOSIS_DC_UP	0.61514	0.61514	191	1	1	0
GSE360_HIGH_DOSE_B_MALAYI_VS_M_TUBERCULOSIS_DC_DN	0.00216	0.10045	182	5	5	0
GSE360_LOW_DOSE_B_MALAYI_VS_M_TUBERCULOSIS_DC_DN	0.06593	0.26125	186	3	3	0
GSE360_L_DONOVANI_VS_L_MAJOR_MAC_DN	0.22437	0.26125	179	2	2	0
GSE360_L_DONOVANI_VS_T_GONDII_MAC_UP	0.01527	0.19559	191	4	4	0
GSE360_L_DONOVANI_VS_T_GONDII_MAC_DN	0.23909	0.26125	187	2	2	0
GSE360_L_DONOVANI_VS_B_MALAYI_HIGH_DOSE_MAC_UP	0.01276	0.19559	183	4	4	0
GSE360_L_DONOVANI_VS_B_MALAYI_HIGH_DOSE_MAC_DN	0.24647	0.26125	191	2	1	1
GSE360_L_DONOVANI_VS_B_MALAYI_LOW_DOSE_MAC_UP	0.25386	0.26125	197	2	2	0
GSE360_L_DONOVANI_VS_B_MALAYI_LOW_DOSE_MAC_DN	0.06593	0.26125	188	3	2	1
GSE360_L_DONOVANI_VS_M_TUBERCULOSIS_MAC_UP	0.63039	0.63039	199	1	1	0
GSE360_L_DONOVANI_VS_M_TUBERCULOSIS_MAC_DN	0.24647	0.26125	201	2	2	0
GSE360_L_MAJOR_VS_T_GONDII_MAC_UP	0.22989	0.26125	182	2	2	0
GSE360_L_MAJOR_VS_T_GONDII_MAC_DN	0.61319	0.61319	191	1	1	0
GSE360_L_MAJOR_VS_B_MALAYI_HIGH_DOSE_MAC_UP	0.01117	0.19559	174	4	4	0
GSE360_L_MAJOR_VS_B_MALAYI_HIGH_DOSE_MAC_DN	0.24278	0.26125	192	2	2	0
GSE360_L_MAJOR_VS_B_MALAYI_LOW_DOSE_MAC_UP	0.00211	0.10045	181	5	4	1
GSE360_L_MAJOR_VS_B_MALAYI_LOW_DOSE_MAC_DN	0.22989	0.26125	183	2	0	2
GSE360_L_MAJOR_VS_M_TUBERCULOSIS_MAC_UP	0.06343	0.26125	184	3	3	0
GSE360_L_MAJOR_VS_M_TUBERCULOSIS_MAC_DN	0.06426	0.26125	195	3	2	1
GSE360_T_GONDII_VS_B_MALAYI_HIGH_DOSE_MAC_UP	0.00206	0.10045	181	5	5	0
GSE360_T_GONDII_VS_B_MALAYI_LOW_DOSE_MAC_UP	0.23541	0.26125	186	2	2	0
GSE360_T_GONDII_VS_B_MALAYI_LOW_DOSE_MAC_DN	0.07020	0.26125	191	3	3	0
GSE360_T_GONDII_VS_M_TUBERCULOSIS_MAC_DN	0.06261	0.26125	189	3	2	1
GSE360_HIGH_VS_LOW_DOSE_B_MALAYI_MAC_UP	0.64144	0.64144	206	1	1	0
GSE360_HIGH_VS_LOW_DOSE_B_MALAYI_MAC_DN	0.06762	0.26125	189	3	1	2
GSE360_HIGH_DOSE_B_MALAYI_VS_M_TUBERCULOSIS_MAC_UP	0.07458	0.26125	203	3	2	1
GSE360_HIGH_DOSE_B_MALAYI_VS_M_TUBERCULOSIS_MAC_DN	0.00191	0.10045	177	5	4	1
GSE360_LOW_DOSE_B_MALAYI_VS_M_TUBERCULOSIS_MAC_UP	0.06343	0.26125	183	3	2	1
GSE360_LOW_DOSE_B_MALAYI_VS_M_TUBERCULOSIS_MAC_DN	0.01664	0.19559	200	4	4	0
GSE36392_TYPE_2_MYELOID_VS_EOSINOPHIL_IL25_TREATED_LUNG_DN	0.63780	0.63780	202	1	1	0
GSE36392_TYPE_2_MYELOID_VS_MAC_IL25_TREATED_LUNG_UP	0.25940	0.26125	198	2	2	0
GSE36392_TYPE_2_MYELOID_VS_MAC_IL25_TREATED_LUNG_DN	0.07637	0.26125	198	3	2	1
GSE36392_TYPE_2_MYELOID_VS_NEUTROPHIL_IL25_TREATED_LUNG_UP	0.07909	0.26125	201	3	3	0
GSE36392_TYPE_2_MYELOID_VS_NEUTROPHIL_IL25_TREATED_LUNG_DN	0.27235	0.27235	207	2	2	0
GSE36392_EOSINOPHIL_VS_MAC_IL25_TREATED_LUNG_UP	0.25571	0.26125	196	2	2	0
GSE36392_EOSINOPHIL_VS_MAC_IL25_TREATED_LUNG_DN	0.62474	0.62474	196	1	1	0
GSE36392_EOSINOPHIL_VS_NEUTROPHIL_IL25_TREATED_LUNG_UP	0.62852	0.62852	201	1	1	0
GSE36392_MAC_VS_NEUTROPHIL_IL25_TREATED_LUNG_UP	0.61123	0.61123	190	1	0	1
GSE36392_MAC_VS_NEUTROPHIL_IL25_TREATED_LUNG_DN	0.07637	0.26125	198	3	3	0
GSE36476_CTRL_VS_TSST_ACT_72H_MEMORY_CD4_TCELL_OLD_UP	0.58693	0.58693	178	1	1	0
GSE36476_YOUNG_VS_OLD_DONOR_MEMORY_CD4_TCELL_UP	0.21704	0.26125	175	2	1	1
GSE36476_YOUNG_VS_OLD_DONOR_MEMORY_CD4_TCELL_16H_TSST_ACT_UP	0.22254	0.26125	178	2	0	2
GSE36476_YOUNG_VS_OLD_DONOR_MEMORY_CD4_TCELL_40H_TSST_ACT_UP	0.22989	0.26125	184	2	1	1
GSE36476_YOUNG_VS_OLD_DONOR_MEMORY_CD4_TCELL_40H_TSST_ACT_DN	0.60728	0.60728	186	1	1	0
GSE36476_YOUNG_VS_OLD_DONOR_MEMORY_CD4_TCELL_72H_TSST_ACT_UP	0.21704	0.26125	175	2	2	0
GSE36476_YOUNG_VS_OLD_DONOR_MEMORY_CD4_TCELL_72H_TSST_ACT_DN	0.01161	0.19559	176	4	4	0
GSE37416_CTRL_VS_3H_F_TULARENSIS_LVS_NEUTROPHIL_UP	0.20609	0.26125	169	2	1	1
GSE37416_CTRL_VS_3H_F_TULARENSIS_LVS_NEUTROPHIL_DN	0.23725	0.26125	186	2	2	0
GSE37416_CTRL_VS_6H_F_TULARENSIS_LVS_NEUTROPHIL_UP	0.22254	0.26125	179	2	0	2
GSE37416_CTRL_VS_6H_F_TULARENSIS_LVS_NEUTROPHIL_DN	3.9e-05	0.01260	187	7	7	0
GSE37416_CTRL_VS_12H_F_TULARENSIS_LVS_NEUTROPHIL_DN	0.01636	0.19559	197	4	4	0
GSE37416_CTRL_VS_24H_F_TULARENSIS_LVS_NEUTROPHIL_UP	0.59108	0.59108	179	1	0	1
GSE37416_CTRL_VS_24H_F_TULARENSIS_LVS_NEUTROPHIL_DN	0.07548	0.26125	200	3	3	0
GSE37416_CTRL_VS_48H_F_TULARENSIS_LVS_NEUTROPHIL_DN	0.62664	0.62664	198	1	0	1
GSE37416_0H_VS_3H_F_TULARENSIS_LVS_NEUTROPHIL_UP	0.60926	0.60926	188	1	1	0
GSE37416_0H_VS_3H_F_TULARENSIS_LVS_NEUTROPHIL_DN	0.25016	0.26125	193	2	2	0
GSE37416_0H_VS_6H_F_TULARENSIS_LVS_NEUTROPHIL_UP	0.06593	0.26125	187	3	1	2
GSE37416_0H_VS_6H_F_TULARENSIS_LVS_NEUTROPHIL_DN	0.25386	0.26125	196	2	2	0
GSE37416_0H_VS_12H_F_TULARENSIS_LVS_NEUTROPHIL_UP	0.06261	0.26125	183	3	1	2
GSE37416_0H_VS_12H_F_TULARENSIS_LVS_NEUTROPHIL_DN	0.25940	0.26125	198	2	2	0
GSE37416_0H_VS_24H_F_TULARENSIS_LVS_NEUTROPHIL_UP	0.23356	0.26125	184	2	2	0
GSE37416_0H_VS_24H_F_TULARENSIS_LVS_NEUTROPHIL_DN	0.24832	0.26125	192	2	2	0
GSE37416_0H_VS_48H_F_TULARENSIS_LVS_NEUTROPHIL_UP	0.22437	0.26125	180	2	1	1
GSE37416_0H_VS_48H_F_TULARENSIS_LVS_NEUTROPHIL_DN	0.01324	0.19559	183	4	4	0
GSE37416_12H_VS_24H_F_TULARENSIS_LVS_NEUTROPHIL_UP	0.23725	0.26125	190	2	2	0
GSE37416_12H_VS_24H_F_TULARENSIS_LVS_NEUTROPHIL_DN	0.21704	0.26125	176	2	2	0
GSE37416_12H_VS_48H_F_TULARENSIS_LVS_NEUTROPHIL_UP	0.61123	0.61123	191	1	1	0
GSE37416_12H_VS_48H_F_TULARENSIS_LVS_NEUTROPHIL_DN	0.03840	0.26125	149	3	2	1
GSE3982_CTRL_VS_PMA_STIM_EOSINOPHIL_UP	0.61319	0.61319	189	1	1	0
GSE3982_CTRL_VS_PMA_STIM_EOSINOPHIL_DN	0.21887	0.26125	176	2	2	0
GSE3982_CTRL_VS_IGE_STIM_MAST_CELL_DN	0.59723	0.59723	184	1	0	1
GSE3982_CTRL_VS_LPS_4H_MAC_UP	0.60728	0.60728	186	1	1	0
GSE3982_CTRL_VS_LPS_1H_NEUTROPHIL_UP	0.59926	0.59926	182	1	0	1
GSE3982_CTRL_VS_LPS_1H_NEUTROPHIL_DN	0.01398	0.19559	186	4	4	0
GSE3982_CTRL_VS_LPS_48H_DC_DN	0.24093	0.26125	195	2	2	0
GSE3982_MEMORY_CD4_TCELL_VS_TH1_DN	0.25940	0.26125	198	2	0	2
GSE3982_MEMORY_CD4_TCELL_VS_TH2_DN	0.63411	0.63411	201	1	0	1
GSE3982_MEMORY_CD4_TCELL_VS_BCELL_UP	0.59723	0.59723	181	1	0	1
GSE3982_DC_VS_MAC_LPS_STIM_UP	0.06933	0.26125	198	3	2	1
GSE3982_DC_VS_MAC_LPS_STIM_DN	0.23725	0.26125	186	2	2	0
GSE3982_DC_VS_NEUTROPHIL_LPS_STIM_UP	0.23356	0.26125	184	2	1	1
GSE3982_DC_VS_NEUTROPHIL_LPS_STIM_DN	0.59519	0.59519	180	1	1	0
GSE3982_MAC_VS_NEUTROPHIL_LPS_STIM_UP	0.61901	0.61901	192	1	1	0
GSE3982_MAC_VS_NEUTROPHIL_LPS_STIM_DN	0.06017	0.26125	179	3	3	0
GSE3982_EOSINOPHIL_VS_MAST_CELL_UP	0.22805	0.26125	181	2	2	0
GSE3982_EOSINOPHIL_VS_DC_UP	0.61319	0.61319	191	1	1	0
GSE3982_EOSINOPHIL_VS_DC_DN	0.26310	0.26310	200	2	2	0
GSE3982_EOSINOPHIL_VS_MAC_UP	0.59519	0.59519	181	1	1	0
GSE3982_EOSINOPHIL_VS_NEUTROPHIL_UP	0.01324	0.19559	185	4	3	1
GSE3982_EOSINOPHIL_VS_NEUTROPHIL_DN	0.21339	0.26125	174	2	2	0
GSE3982_EOSINOPHIL_VS_BCELL_UP	0.00237	0.10045	186	5	5	0
GSE3982_EOSINOPHIL_VS_BASOPHIL_UP	0.22071	0.26125	179	2	2	0
GSE3982_EOSINOPHIL_VS_BASOPHIL_DN	0.23356	0.26125	186	2	1	1
GSE3982_EOSINOPHIL_VS_EFF_MEMORY_CD4_TCELL_UP	0.61319	0.61319	189	1	0	1
GSE3982_EOSINOPHIL_VS_EFF_MEMORY_CD4_TCELL_DN	0.60529	0.60529	186	1	0	1
GSE3982_EOSINOPHIL_VS_CENT_MEMORY_CD4_TCELL_UP	0.08185	0.26125	205	3	3	0
GSE3982_EOSINOPHIL_VS_NKCELL_UP	0.22254	0.26125	180	2	2	0
GSE3982_EOSINOPHIL_VS_NKCELL_DN	0.07194	0.26125	194	3	1	2
GSE3982_EOSINOPHIL_VS_TH1_UP	0.59108	0.59108	180	1	1	0
GSE3982_EOSINOPHIL_VS_TH1_DN	0.27790	0.27790	213	2	0	2
GSE3982_EOSINOPHIL_VS_TH2_UP	0.22621	0.26125	180	2	2	0
GSE3982_EOSINOPHIL_VS_TH2_DN	0.62474	0.62474	196	1	0	1
GSE3982_MAST_CELL_VS_DC_DN	0.60728	0.60728	186	1	0	1
GSE3982_MAST_CELL_VS_MAC_UP	0.58693	0.58693	177	1	0	1
GSE3982_MAST_CELL_VS_BCELL_UP	0.00291	0.10045	195	5	4	1
GSE3982_MAST_CELL_VS_BASOPHIL_UP	0.60529	0.60529	188	1	0	1
GSE3982_MAST_CELL_VS_EFF_MEMORY_CD4_TCELL_DN	0.59108	0.59108	178	1	1	0
GSE3982_MAST_CELL_VS_CENT_MEMORY_CD4_TCELL_UP	0.00291	0.10045	196	5	5	0
GSE3982_MAST_CELL_VS_CENT_MEMORY_CD4_TCELL_DN	0.58693	0.58693	176	1	1	0
GSE3982_MAST_CELL_VS_NKCELL_UP	0.06848	0.26125	191	3	3	0
GSE3982_MAST_CELL_VS_TH1_UP	0.06593	0.26125	186	3	3	0
GSE3982_MAST_CELL_VS_TH2_UP	0.61123	0.61123	188	1	1	0
GSE3982_MAST_CELL_VS_TH2_DN	0.22621	0.26125	180	2	1	1
GSE3982_DC_VS_MAC_UP	0.58901	0.58901	177	1	1	0
GSE3982_DC_VS_MAC_DN	0.63039	0.63039	201	1	1	0
GSE3982_DC_VS_NEUTROPHIL_UP	0.59926	0.59926	182	1	1	0
GSE3982_DC_VS_NEUTROPHIL_DN	0.22254	0.26125	178	2	2	0
GSE3982_DC_VS_BCELL_UP	4.1e-07	0.00071	189	9	8	1
GSE3982_DC_VS_EFF_MEMORY_CD4_TCELL_UP	0.62093	0.62093	193	1	1	0
GSE3982_DC_VS_CENT_MEMORY_CD4_TCELL_UP	0.00278	0.10045	193	5	4	1
GSE3982_DC_VS_CENT_MEMORY_CD4_TCELL_DN	0.22989	0.26125	185	2	2	0
GSE3982_DC_VS_NKCELL_UP	0.06848	0.26125	190	3	3	0
GSE3982_DC_VS_TH1_UP	0.23725	0.26125	186	2	2	0
GSE3982_DC_VS_TH1_DN	0.60529	0.60529	185	1	1	0
GSE3982_DC_VS_TH2_UP	0.24278	0.26125	189	2	1	1
GSE3982_MAC_VS_NEUTROPHIL_UP	0.24278	0.26125	189	2	2	0
GSE3982_MAC_VS_BCELL_UP	0.00039	0.04286	194	6	6	0
GSE3982_MAC_VS_BASOPHIL_DN	0.58693	0.58693	176	1	1	0
GSE3982_MAC_VS_EFF_MEMORY_CD4_TCELL_UP	0.61123	0.61123	189	1	1	0
GSE3982_MAC_VS_EFF_MEMORY_CD4_TCELL_DN	0.61319	0.61319	191	1	1	0
GSE3982_MAC_VS_CENT_MEMORY_CD4_TCELL_UP	0.06678	0.26125	188	3	3	0
GSE3982_MAC_VS_NKCELL_UP	0.01554	0.19559	194	4	4	0
GSE3982_MAC_VS_NKCELL_DN	0.59926	0.59926	182	1	0	1
GSE3982_MAC_VS_TH1_UP	0.61319	0.61319	190	1	1	0
GSE3982_MAC_VS_TH2_UP	0.06848	0.26125	189	3	2	1
GSE3982_MAC_VS_TH2_DN	0.60926	0.60926	188	1	1	0
GSE3982_NEUTROPHIL_VS_BCELL_UP	0.07909	0.26125	206	3	3	0
GSE3982_NEUTROPHIL_VS_BCELL_DN	0.23909	0.26125	188	2	1	1
GSE3982_NEUTROPHIL_VS_BASOPHIL_UP	0.06593	0.26125	186	3	3	0
GSE3982_NEUTROPHIL_VS_EFF_MEMORY_CD4_TCELL_UP	0.06848	0.26125	192	3	2	1
GSE3982_NEUTROPHIL_VS_EFF_MEMORY_CD4_TCELL_DN	0.60926	0.60926	191	1	1	0
GSE3982_NEUTROPHIL_VS_CENT_MEMORY_CD4_TCELL_UP	0.26495	0.26495	203	2	2	0
GSE3982_NEUTROPHIL_VS_CENT_MEMORY_CD4_TCELL_DN	0.61901	0.61901	197	1	0	1
GSE3982_NEUTROPHIL_VS_NKCELL_UP	0.06098	0.26125	181	3	3	0
GSE3982_NEUTROPHIL_VS_NKCELL_DN	0.60728	0.60728	186	1	0	1
GSE3982_NEUTROPHIL_VS_TH1_UP	0.23541	0.26125	185	2	2	0
GSE3982_NEUTROPHIL_VS_TH1_DN	0.62093	0.62093	195	1	0	1
GSE3982_NEUTROPHIL_VS_TH2_UP	0.60926	0.60926	187	1	1	0
GSE3982_BCELL_VS_BASOPHIL_UP	0.58484	0.58484	175	1	1	0
GSE3982_BCELL_VS_BASOPHIL_DN	0.60926	0.60926	188	1	1	0
GSE3982_BCELL_VS_EFF_MEMORY_CD4_TCELL_DN	0.01252	0.19559	180	4	3	1
GSE3982_BCELL_VS_CENT_MEMORY_CD4_TCELL_UP	0.24093	0.26125	188	2	2	0
GSE3982_BCELL_VS_CENT_MEMORY_CD4_TCELL_DN	0.60926	0.60926	187	1	1	0
GSE3982_BCELL_VS_NKCELL_UP	0.60529	0.60529	185	1	0	1
GSE3982_BCELL_VS_NKCELL_DN	0.20064	0.26125	166	2	2	0
GSE3982_BCELL_VS_TH1_UP	0.57637	0.57637	171	1	1	0
GSE3982_BCELL_VS_TH1_DN	0.06848	0.26125	189	3	3	0
GSE3982_BCELL_VS_TH2_UP	0.58274	0.58274	174	1	1	0
GSE3982_BCELL_VS_TH2_DN	0.60529	0.60529	186	1	0	1
GSE3982_BASOPHIL_VS_EFF_MEMORY_CD4_TCELL_UP	0.61514	0.61514	190	1	1	0
GSE3982_BASOPHIL_VS_CENT_MEMORY_CD4_TCELL_UP	0.24278	0.26125	189	2	2	0
GSE3982_BASOPHIL_VS_CENT_MEMORY_CD4_TCELL_DN	0.25571	0.26125	198	2	0	2
GSE3982_BASOPHIL_VS_NKCELL_UP	0.59926	0.59926	182	1	1	0
GSE3982_BASOPHIL_VS_NKCELL_DN	0.61319	0.61319	189	1	1	0
GSE3982_BASOPHIL_VS_TH1_UP	0.24093	0.26125	188	2	2	0
GSE3982_BASOPHIL_VS_TH1_DN	0.61319	0.61319	189	1	0	1
GSE3982_BASOPHIL_VS_TH2_UP	0.60329	0.60329	184	1	1	0
GSE3982_BASOPHIL_VS_TH2_DN	0.07370	0.26125	196	3	1	2
GSE3982_EFF_MEMORY_VS_CENT_MEMORY_CD4_TCELL_UP	0.60329	0.60329	184	1	1	0
GSE3982_EFF_MEMORY_CD4_TCELL_VS_NKCELL_UP	0.60128	0.60128	186	1	0	1
GSE3982_EFF_MEMORY_CD4_TCELL_VS_NKCELL_DN	0.25755	0.26125	197	2	2	0
GSE3982_EFF_MEMORY_CD4_TCELL_VS_TH1_UP	0.21887	0.26125	177	2	2	0
GSE3982_EFF_MEMORY_CD4_TCELL_VS_TH1_DN	0.62474	0.62474	196	1	0	1
GSE3982_EFF_MEMORY_CD4_TCELL_VS_TH2_UP	0.21704	0.26125	177	2	2	0
GSE3982_EFF_MEMORY_CD4_TCELL_VS_TH2_DN	0.63226	0.63226	200	1	0	1
GSE3982_CENT_MEMORY_CD4_TCELL_VS_NKCELL_UP	0.26495	0.26495	203	2	2	0
GSE3982_CENT_MEMORY_CD4_TCELL_VS_TH1_DN	0.62664	0.62664	198	1	1	0
GSE3982_CENT_MEMORY_CD4_TCELL_VS_TH2_DN	0.63596	0.63596	204	1	0	1
GSE3982_NKCELL_VS_TH1_UP	0.57423	0.57423	171	1	1	0
GSE3982_NKCELL_VS_TH1_DN	0.62093	0.62093	194	1	1	0
GSE3982_NKCELL_VS_TH2_UP	0.58063	0.58063	173	1	0	1
GSE3982_NKCELL_VS_TH2_DN	0.61901	0.61901	195	1	0	1
GSE39820_CTRL_VS_IL1B_IL6_CD4_TCELL_UP	0.25201	0.26125	194	2	2	0
GSE39820_CTRL_VS_IL1B_IL6_CD4_TCELL_DN	0.07106	0.26125	192	3	3	0
GSE39820_CTRL_VS_IL1B_IL6_IL23A_CD4_TCELL_UP	0.07637	0.26125	199	3	2	1
GSE39820_CTRL_VS_IL1B_IL6_IL23A_CD4_TCELL_DN	0.01720	0.19559	201	4	3	1
GSE39820_CTRL_VS_TGFBETA1_IL6_CD4_TCELL_UP	0.07637	0.26125	198	3	3	0
GSE39820_CTRL_VS_TGFBETA1_IL6_CD4_TCELL_DN	0.25201	0.26125	194	2	1	1
GSE39820_CTRL_VS_TGFBETA1_IL6_IL23A_CD4_TCELL_UP	0.61901	0.61901	193	1	1	0
GSE39820_CTRL_VS_TGFBETA1_IL6_IL23A_CD4_TCELL_DN	0.62284	0.62284	195	1	1	0
GSE39820_CTRL_VS_TGFBETA3_IL6_CD4_TCELL_UP	0.63039	0.63039	198	1	1	0
GSE39820_CTRL_VS_TGFBETA3_IL6_CD4_TCELL_DN	0.00291	0.10045	196	5	5	0
GSE39820_CTRL_VS_TGFBETA3_IL6_IL23A_CD4_TCELL_UP	0.62664	0.62664	196	1	0	1
GSE39820_IL1B_IL6_VS_IL1B_IL6_IL23A_TREATED_CD4_TCELL_UP	0.26310	0.26310	203	2	1	1
GSE39820_IL1B_IL6_VS_IL1B_IL6_IL23A_TREATED_CD4_TCELL_DN	0.62474	0.62474	196	1	1	0
GSE39820_TGFBETA1_IL6_VS_TGFBETA1_IL6_IL23A_TREATED_CD4_TCELL_UP	0.07370	0.26125	197	3	2	1
GSE39820_TGFBETA1_IL6_VS_TGFBETA1_IL6_IL23A_TREATED_CD4_TCELL_DN	0.25571	0.26125	197	2	1	1
GSE39820_TGFBETA3_IL6_VS_TGFBETA3_IL6_IL23A_TREATED_CD4_TCELL_UP	0.61708	0.61708	191	1	0	1
GSE39820_TGFBETA3_IL6_VS_TGFBETA3_IL6_IL23A_TREATED_CD4_TCELL_DN	0.07637	0.26125	198	3	3	0
GSE39820_TGFBETA1_VS_TGFBETA3_IN_IL6_TREATED_CD4_TCELL_UP	0.25755	0.26125	198	2	2	0
GSE39820_TGFBETA1_VS_TGFBETA3_IN_IL6_TREATED_CD4_TCELL_DN	0.61708	0.61708	193	1	1	0
GSE39820_TGFBETA1_VS_TGFBETA3_IN_IL6_IL23A_TREATED_CD4_TCELL_UP	0.63039	0.63039	198	1	0	1
GSE39820_TGFBETA1_VS_TGFBETA3_IN_IL6_IL23A_TREATED_CD4_TCELL_DN	0.07909	0.26125	201	3	3	0
GSE5463_CTRL_VS_DEXAMETHASONE_TREATED_THYMOCYTE_UP	0.26310	0.26310	201	2	2	0
GSE5463_CTRL_VS_DEXAMETHASONE_TREATED_THYMOCYTE_DN	0.07458	0.26125	203	3	1	2
GSE5960_TH1_VS_ANERGIC_TH1_DN	0.07548	0.26125	197	3	3	0
GSE6269_HEALTHY_VS_FLU_INF_PBMC_UP	0.55219	0.55219	162	1	1	0
GSE6269_HEALTHY_VS_E_COLI_INF_PBMC_UP	0.55891	0.55891	163	1	1	0
GSE6269_HEALTHY_VS_E_COLI_INF_PBMC_DN	0.51943	0.51943	147	1	0	1
GSE6269_FLU_VS_STAPH_AUREUS_INF_PBMC_DN	0.20064	0.26125	166	2	1	1
GSE6269_HEALTHY_VS_STAPH_PNEUMO_INF_PBMC_UP	0.20974	0.26125	174	2	2	0
GSE6269_HEALTHY_VS_STAPH_PNEUMO_INF_PBMC_DN	0.00769	0.19559	156	4	3	1
GSE6269_FLU_VS_E_COLI_INF_PBMC_DN	0.15262	0.26125	142	2	2	0
GSE6269_HEALTHY_VS_STAPH_AUREUS_INF_PBMC_DN	0.54306	0.54306	157	1	1	0
GSE6269_E_COLI_VS_STAPH_AUREUS_INF_PBMC_DN	0.05015	0.26125	166	3	3	0
GSE6269_E_COLI_VS_STREP_PNEUMO_INF_PBMC_DN	0.00655	0.19009	149	4	4	0
GSE6566_STRONG_VS_WEAK_DC_STIMULATED_CD4_TCELL_UP	0.00803	0.19559	158	4	2	2
GSE6566_STRONG_VS_WEAK_DC_STIMULATED_CD4_TCELL_DN	0.18979	0.26125	161	2	2	0
GSE7400_CTRL_VS_CSF3_IN_VIVO_TREATED_PBMC_DN	0.58901	0.58901	179	1	1	0
GSE7460_TCONV_VS_TREG_LN_DN	0.07727	0.26125	199	3	2	1
GSE7460_TCONV_VS_TREG_THYMUS_UP	0.26125	0.26125	201	2	2	0
GSE7460_TCONV_VS_TREG_THYMUS_DN	0.07548	0.26125	197	3	3	0
GSE7460_CTRL_VS_TGFB_TREATED_ACT_CD8_TCELL_UP	0.25940	0.26125	199	2	2	0
GSE7460_CTRL_VS_TGFB_TREATED_ACT_CD8_TCELL_DN	0.25571	0.26125	196	2	1	1
GSE7460_CTRL_VS_TGFB_TREATED_ACT_TREG_UP	0.25755	0.26125	197	2	2	0
GSE7460_CTRL_VS_TGFB_TREATED_ACT_TREG_DN	0.62474	0.62474	199	1	1	0
GSE7460_CD8_TCELL_VS_TREG_ACT_UP	0.01527	0.19559	193	4	3	1
GSE7460_CD8_TCELL_VS_CD4_TCELL_ACT_UP	0.62852	0.62852	198	1	1	0
GSE7460_CD8_TCELL_VS_CD4_TCELL_ACT_DN	0.01581	0.19559	195	4	3	1
GSE7460_TREG_VS_TCONV_ACT_UP	0.26495	0.26495	201	2	1	1
GSE7460_TREG_VS_TCONV_ACT_DN	0.07020	0.26125	193	3	2	1
GSE7460_CTRL_VS_TGFB_TREATED_ACT_TCONV_UP	0.07818	0.26125	201	3	1	2
GSE7460_CTRL_VS_TGFB_TREATED_ACT_TCONV_DN	0.63039	0.63039	198	1	0	1
GSE7460_CTRL_VS_TGFB_TREATED_ACT_FOXP3_HET_TCONV_UP	0.00046	0.04310	201	6	6	0
GSE7460_CTRL_VS_TGFB_TREATED_ACT_FOXP3_HET_TCONV_DN	0.24832	0.26125	192	2	1	1
GSE7460_CTRL_VS_TGFB_TREATED_ACT_FOXP3_MUT_TCONV_UP	0.61708	0.61708	192	1	1	0
GSE7460_FOXP3_MUT_VS_WT_ACT_TCONV_UP	0.62093	0.62093	193	1	1	0
GSE7460_FOXP3_MUT_VS_WT_ACT_WITH_TGFB_TCONV_DN	0.62093	0.62093	193	1	0	1
GSE7460_WT_VS_FOXP3_HET_ACT_TCONV_UP	0.62852	0.62852	197	1	1	0
GSE7460_WT_VS_FOXP3_HET_ACT_TCONV_DN	0.25940	0.26125	201	2	2	0
GSE7460_WT_VS_FOXP3_HET_ACT_WITH_TGFB_TCONV_UP	0.25386	0.26125	195	2	0	2
GSE7460_CTRL_VS_FOXP3_OVEREXPR_TCONV_UP	0.61319	0.61319	190	1	1	0
GSE7460_CTRL_VS_FOXP3_OVEREXPR_TCONV_DN	0.62284	0.62284	194	1	1	0
GSE7460_CTRL_VS_FOXP3_OVEREXPR_TCONV_1_UP	0.01423	0.19559	188	4	4	0
GSE7460_CTRL_VS_FOXP3_OVEREXPR_TCONV_1_DN	0.25016	0.26125	193	2	1	1
GSE7764_IL15_NK_CELL_24H_VS_SPLENOCYTE_UP	0.62852	0.62852	197	1	0	1
GSE7764_IL15_NK_CELL_24H_VS_SPLENOCYTE_DN	0.07637	0.26125	199	3	2	1
GSE7852_TREG_VS_TCONV_LN_UP	0.07909	0.26125	202	3	2	1
GSE7852_TREG_VS_TCONV_THYMUS_UP	0.25940	0.26125	198	2	2	0
GSE7852_TREG_VS_TCONV_THYMUS_DN	0.62284	0.62284	194	1	1	0
GSE7852_TREG_VS_TCONV_FAT_UP	0.00345	0.10359	204	5	5	0
GSE7852_LN_VS_THYMUS_TREG_UP	0.01636	0.19559	195	4	3	1
GSE7852_LN_VS_THYMUS_TREG_DN	0.63039	0.63039	200	1	1	0
GSE7852_LN_VS_FAT_TREG_DN	0.07020	0.26125	191	3	3	0
GSE7852_THYMUS_VS_FAT_TREG_DN	0.61514	0.61514	190	1	1	0
GSE7852_LN_VS_THYMUS_TCONV_UP	0.63226	0.63226	200	1	0	1
GSE7852_LN_VS_THYMUS_TCONV_DN	0.01608	0.19559	194	4	3	1
GSE7852_LN_VS_FAT_TCONV_UP	0.62093	0.62093	193	1	1	0
GSE7852_LN_VS_FAT_TCONV_DN	0.25571	0.26125	197	2	2	0
GSE7852_THYMUS_VS_FAT_TCONV_DN	0.64684	0.64684	208	1	0	1
GSE7852_TREG_VS_TCONV_UP	0.07818	0.26125	200	3	2	1
GSE7852_TREG_VS_TCONV_DN	0.62284	0.62284	195	1	0	1
GSE8384_CTRL_VS_B_ABORTUS_4H_MAC_CELL_LINE_UP	0.62093	0.62093	195	1	1	0
GSE8384_CTRL_VS_B_ABORTUS_4H_MAC_CELL_LINE_DN	0.01554	0.19559	193	4	3	1
GSE8515_CTRL_VS_IL1_4H_STIM_MAC_UP	0.58901	0.58901	179	1	1	0
GSE8515_CTRL_VS_IL6_4H_STIM_MAC_UP	0.59926	0.59926	184	1	1	0
GSE8515_CTRL_VS_IL6_4H_STIM_MAC_DN	0.57637	0.57637	171	1	1	0
GSE8515_IL1_VS_IL6_4H_STIM_MAC_DN	0.58484	0.58484	176	1	1	0
GSE8678_IL7R_LOW_VS_HIGH_EFF_CD8_TCELL_UP	0.07194	0.26125	193	3	2	1
GSE8868_SPLEEN_VS_INTESTINE_CD11B_POS_CD11C_NEG_DC_DN	0.61901	0.61901	192	1	1	0
GSE9006_HEALTHY_VS_TYPE_1_DIABETES_PBMC_AT_DX_UP	0.23725	0.26125	186	2	1	1
GSE9006_HEALTHY_VS_TYPE_1_DIABETES_PBMC_AT_DX_DN	0.21156	0.26125	172	2	2	0
GSE9006_HEALTHY_VS_TYPE_1_DIABETES_PBMC_1MONTH_POST_DX_UP	0.23356	0.26125	186	2	2	0
GSE9006_HEALTHY_VS_TYPE_1_DIABETES_PBMC_4MONTH_POST_DX_UP	0.06678	0.26125	191	3	2	1
GSE9006_HEALTHY_VS_TYPE_2_DIABETES_PBMC_AT_DX_UP	0.07106	0.26125	195	3	3	0
GSE9006_HEALTHY_VS_TYPE_2_DIABETES_PBMC_AT_DX_DN	0.22254	0.26125	178	2	1	1
GSE9006_TYPE_1_DIABETES_AT_DX_VS_1MONTH_POST_DX_PBMC_UP	0.61708	0.61708	192	1	1	0
GSE9006_TYPE_1_DIABETES_AT_DX_VS_4MONTH_POST_DX_PBMC_UP	0.60529	0.60529	187	1	1	0
GSE9006_1MONTH_VS_4MONTH_POST_TYPE_1_DIABETES_DX_PBMC_UP	0.60128	0.60128	184	1	1	0
GSE9006_1MONTH_VS_4MONTH_POST_TYPE_1_DIABETES_DX_PBMC_DN	0.57850	0.57850	174	1	1	0
GSE9006_TYPE_1_VS_TYPE_2_DIABETES_PBMC_AT_DX_DN	0.24093	0.26125	190	2	1	1
GSE9037_CTRL_VS_LPS_1H_STIM_BMDM_UP	0.62852	0.62852	199	1	1	0
GSE9037_CTRL_VS_LPS_4H_STIM_BMDM_DN	0.26680	0.26680	202	2	1	1
GSE9037_CTRL_VS_LPS_1H_STIM_IRAK4_KO_BMDM_UP	0.62852	0.62852	197	1	1	0
GSE9037_CTRL_VS_LPS_4H_STIM_IRAK4_KO_BMDM_UP	0.08001	0.26125	204	3	3	0
GSE9037_CTRL_VS_LPS_4H_STIM_IRAK4_KO_BMDM_DN	0.62852	0.62852	198	1	0	1
GSE9037_WT_VS_IRAK4_KO_BMDM_UP	0.62474	0.62474	196	1	1	0
GSE9037_WT_VS_IRAK4_KO_BMDM_DN	0.07548	0.26125	198	3	2	1
GSE9037_WT_VS_IRAK4_KO_LPS_1H_STIM_BMDM_DN	0.62474	0.62474	196	1	1	0
GSE9650_NAIVE_VS_EFF_CD8_TCELL_UP	0.62284	0.62284	195	1	1	0
GSE9650_NAIVE_VS_EFF_CD8_TCELL_DN	0.63962	0.63962	204	1	1	0
GSE9650_NAIVE_VS_EXHAUSTED_CD8_TCELL_DN	0.25201	0.26125	195	2	2	0
GSE9650_NAIVE_VS_MEMORY_CD8_TCELL_UP	0.62474	0.62474	196	1	1	0
GSE9650_NAIVE_VS_MEMORY_CD8_TCELL_DN	0.26865	0.26865	204	2	2	0
GSE9650_EFFECTOR_VS_EXHAUSTED_CD8_TCELL_DN	0.62284	0.62284	195	1	1	0
GSE9650_EFFECTOR_VS_MEMORY_CD8_TCELL_UP	0.07370	0.26125	195	3	3	0
GSE9650_EFFECTOR_VS_MEMORY_CD8_TCELL_DN	0.61708	0.61708	192	1	1	0
GSE9650_EXHAUSTED_VS_MEMORY_CD8_TCELL_UP	0.62093	0.62093	194	1	0	1
GSE9650_EXHAUSTED_VS_MEMORY_CD8_TCELL_DN	0.07458	0.26125	197	3	2	1
GSE9650_GP33_VS_GP276_LCMV_SPECIFIC_EXHAUSTED_CD8_TCELL_UP	0.07370	0.26125	196	3	1	2
GSE9988_ANTI_TREM1_VS_LPS_MONOCYTE_DN	0.58901	0.58901	178	1	1	0
GSE9988_ANTI_TREM1_VS_LOW_LPS_MONOCYTE_DN	0.05778	0.26125	176	3	3	0
GSE9988_ANTI_TREM1_VS_ANTI_TREM1_AND_LPS_MONOCYTE_DN	0.20791	0.26125	170	2	2	0
GSE9988_ANTI_TREM1_VS_CTRL_TREATED_MONOCYTES_UP	0.23172	0.26125	183	2	2	0
GSE9988_ANTI_TREM1_VS_CTRL_TREATED_MONOCYTES_DN	0.25755	0.26125	198	2	2	0
GSE9988_ANTI_TREM1_VS_VEHICLE_TREATED_MONOCYTES_UP	0.05621	0.26125	174	3	3	0
GSE9988_ANTI_TREM1_VS_VEHICLE_TREATED_MONOCYTES_DN	0.24093	0.26125	189	2	2	0
GSE9988_LPS_VS_LOW_LPS_MONOCYTE_UP	0.51211	0.51211	143	1	1	0
GSE9988_LPS_VS_LPS_AND_ANTI_TREM1_MONOCYTE_UP	0.23172	0.26125	184	2	2	0
GSE9988_LPS_VS_LPS_AND_ANTI_TREM1_MONOCYTE_DN	0.22621	0.26125	180	2	2	0
GSE9988_LPS_VS_CTRL_TREATED_MONOCYTE_UP	0.05314	0.26125	170	3	3	0
GSE9988_LPS_VS_CTRL_TREATED_MONOCYTE_DN	0.61708	0.61708	191	1	1	0
GSE9988_LPS_VS_VEHICLE_TREATED_MONOCYTE_UP	0.01095	0.19559	174	4	4	0
GSE9988_LPS_VS_VEHICLE_TREATED_MONOCYTE_DN	0.62093	0.62093	194	1	1	0
GSE9988_LOW_LPS_VS_ANTI_TREM1_AND_LPS_MONOCYTE_UP	0.22621	0.26125	181	2	2	0
GSE9988_LOW_LPS_VS_ANTI_TREM1_AND_LPS_MONOCYTE_DN	0.59108	0.59108	178	1	1	0
GSE9988_LOW_LPS_VS_CTRL_TREATED_MONOCYTE_UP	0.05937	0.26125	178	3	3	0
GSE9988_LOW_LPS_VS_CTRL_TREATED_MONOCYTE_DN	0.61123	0.61123	188	1	1	0
GSE9988_LOW_LPS_VS_VEHICLE_TREATED_MONOCYTE_UP	0.01139	0.19559	175	4	4	0
GSE9988_LOW_LPS_VS_VEHICLE_TREATED_MONOCYTE_DN	0.25755	0.26125	197	2	2	0
GSE9988_ANTI_TREM1_AND_LPS_VS_CTRL_TREATED_MONOCYTES_UP	0.05621	0.26125	174	3	3	0
GSE9988_ANTI_TREM1_AND_LPS_VS_CTRL_TREATED_MONOCYTES_DN	0.61514	0.61514	190	1	1	0
GSE9988_ANTI_TREM1_AND_LPS_VS_VEHICLE_TREATED_MONOCYTES_UP	0.05238	0.26125	169	3	3	0
GSE9988_ANTI_TREM1_AND_LPS_VS_VEHICLE_TREATED_MONOCYTES_DN	0.07106	0.26125	192	3	3	0
GSE369_SOCS3_KO_VS_WT_LIVER_UP	0.25940	0.26125	198	2	0	2
GSE369_SOCS3_KO_VS_WT_LIVER_DN	0.25571	0.26125	196	2	0	2
GSE369_SOCS3_KO_VS_WT_LIVER_POST_IL6_INJECTION_UP	0.01636	0.19559	195	4	4	0
GSE369_IFNG_KO_VS_WT_LIVER_UP	0.61708	0.61708	192	1	1	0
GSE369_IFNG_KO_VS_WT_LIVER_DN	0.25755	0.26125	197	2	2	0
GSE369_PRE_VS_POST_IL6_INJECTION_IFNG_KO_LIVER_UP	0.62852	0.62852	198	1	1	0
GSE369_PRE_VS_POST_IL6_INJECTION_IFNG_KO_LIVER_DN	0.25755	0.26125	197	2	2	0
GSE369_PRE_VS_POST_IL6_INJECTION_SOCS3_KO_LIVER_UP	0.25755	0.26125	202	2	1	1
GSE369_PRE_VS_POST_IL6_INJECTION_SOCS3_KO_LIVER_DN	0.61708	0.61708	192	1	1	0
GSE369_PRE_VS_POST_IL6_INJECTION_IFNG_WT_LIVER_UP	0.25755	0.26125	197	2	2	0
GSE369_PRE_VS_POST_IL6_INJECTION_IFNG_WT_LIVER_DN	0.25940	0.26125	200	2	1	1
GSE369_SOCS3_KO_VS_IFNG_KO_LIVER_DN	0.63226	0.63226	200	1	1	0
GSE411_WT_VS_SOCS3_KO_MACROPHAGE_IL6_STIM_400MIN_DN	0.01608	0.19559	194	4	3	1
GSE411_UNSTIM_VS_100MIN_IL6_STIM_MACROPHAGE_DN	0.63411	0.63411	201	1	1	0
GSE411_WT_VS_SOCS3_KO_MACROPHAGE_UP	0.62474	0.62474	196	1	1	0
GSE411_WT_VS_SOCS3_KO_MACROPHAGE_DN	0.62474	0.62474	196	1	1	0
GSE411_WT_VS_SOCS3_KO_MACROPHAGE_IL6_STIM_100MIN_UP	0.25940	0.26125	198	2	1	1
GSE411_UNSTIM_VS_400MIN_IL6_STIM_MACROPHAGE_DN	0.25940	0.26125	199	2	0	2
GSE411_100MIN_VS_400MIN_IL6_STIM_MACROPHAGE_UP	0.25386	0.26125	195	2	1	1
GSE411_100MIN_VS_400MIN_IL6_STIM_MACROPHAGE_DN	0.01664	0.19559	199	4	2	2
GSE411_UNSTIM_VS_400MIN_IL6_STIM_MACROPHAGE_UP	0.25571	0.26125	197	2	2	0
GSE411_UNSTIM_VS_100MIN_IL6_STIM_SOCS3_KO_MACROPHAGE_DN	0.25571	0.26125	197	2	2	0
GSE411_UNSTIM_VS_400MIN_IL6_STIM_SOCS3_KO_MACROPHAGE_UP	0.25016	0.26125	194	2	2	0
GSE411_UNSTIM_VS_100MIN_IL6_STIM_SOCS3_KO_MACROPHAGE_UP	0.24832	0.26125	192	2	2	0
GSE557_WT_VS_CIITA_KO_DC_UP	0.61708	0.61708	191	1	1	0
GSE557_WT_VS_CIITA_KO_DC_DN	0.62474	0.62474	195	1	1	0
GSE557_WT_VS_I_AB_KO_DC_UP	0.25386	0.26125	196	2	2	0
GSE557_WT_VS_I_AB_KO_DC_DN	0.01664	0.19559	197	4	2	2
GSE557_CIITA_KO_VS_I_AB_KO_DC_UP	0.24647	0.26125	192	2	2	0
GSE557_CIITA_KO_VS_I_AB_KO_DC_DN	0.62664	0.62664	196	1	1	0
GSE2770_UNTREATED_VS_TGFB_AND_IL4_TREATED_ACT_CD4_TCELL_2H_DN	0.62284	0.62284	195	1	1	0
GSE2770_UNTREATED_VS_TGFB_AND_IL4_TREATED_ACT_CD4_TCELL_2H_UP	0.62474	0.62474	196	1	1	0
GSE2770_UNTREATED_VS_ACT_CD4_TCELL_6H_UP	0.61901	0.61901	194	1	1	0
GSE2770_UNTREATED_VS_ACT_CD4_TCELL_6H_DN	0.06933	0.26125	191	3	3	0
GSE2770_UNTREATED_VS_TGFB_AND_IL4_TREATED_ACT_CD4_TCELL_4H_UP	0.25755	0.26125	197	2	2	0
GSE2770_UNTREATED_VS_ACT_CD4_TCELL_2H_DN	0.25755	0.26125	197	2	0	2
GSE2770_UNTREATED_VS_IL4_TREATED_ACT_CD4_TCELL_48H_UP	0.07727	0.26125	200	3	2	1
GSE2770_UNTREATED_VS_IL4_TREATED_ACT_CD4_TCELL_48H_DN	0.62664	0.62664	196	1	1	0
GSE2770_UNTREATED_VS_ACT_CD4_TCELL_2H_UP	0.62474	0.62474	195	1	1	0
GSE2770_IL12_VS_TGFB_AND_IL12_TREATED_ACT_CD4_TCELL_48H_UP	0.25755	0.26125	198	2	1	1
GSE2770_IL12_VS_TGFB_AND_IL12_TREATED_ACT_CD4_TCELL_48H_DN	0.07458	0.26125	196	3	2	1
GSE2770_IL12_VS_IL4_TREATED_ACT_CD4_TCELL_48H_UP	0.26125	0.26125	200	2	0	2
GSE2770_IL12_VS_IL4_TREATED_ACT_CD4_TCELL_48H_DN	0.25016	0.26125	193	2	2	0
GSE2770_IL12_AND_TGFB_VS_IL4_TREATED_ACT_CD4_TCELL_48H_UP	0.25201	0.26125	194	2	2	0
GSE2770_UNTREATED_VS_IL4_TREATED_ACT_CD4_TCELL_2H_DN	0.62664	0.62664	196	1	0	1
GSE2770_UNTREATED_VS_IL4_TREATED_ACT_CD4_TCELL_6H_UP	0.62852	0.62852	197	1	1	0
GSE2770_IL12_AND_TGFB_ACT_VS_ACT_CD4_TCELL_48H_DN	0.26310	0.26310	200	2	1	1
GSE2770_IL4_ACT_VS_ACT_CD4_TCELL_48H_UP	0.25940	0.26125	199	2	2	0
GSE2770_IL4_ACT_VS_ACT_CD4_TCELL_48H_DN	0.25940	0.26125	199	2	2	0
GSE2770_UNTREATED_VS_IL12_TREATED_ACT_CD4_TCELL_6H_DN	0.26310	0.26310	201	2	2	0
GSE2770_UNTREATED_VS_IL12_TREATED_ACT_CD4_TCELL_48H_DN	0.63039	0.63039	200	1	1	0
GSE2770_UNTREATED_VS_TGFB_AND_IL12_TREATED_ACT_CD4_TCELL_2H_UP	0.25201	0.26125	195	2	2	0
GSE2770_UNTREATED_VS_TGFB_AND_IL12_TREATED_ACT_CD4_TCELL_2H_DN	0.62664	0.62664	196	1	1	0
GSE2770_UNTREATED_VS_TGFB_AND_IL12_TREATED_ACT_CD4_TCELL_6H_UP	0.62284	0.62284	194	1	0	1
GSE2770_UNTREATED_VS_TGFB_AND_IL12_TREATED_ACT_CD4_TCELL_6H_DN	0.26680	0.26680	202	2	1	1
GSE2770_UNTREATED_VS_TGFB_AND_IL12_TREATED_ACT_CD4_TCELL_48H_UP	0.25571	0.26125	197	2	2	0
GSE2770_UNTREATED_VS_IL4_TREATED_ACT_CD4_TCELL_2H_UP	0.63226	0.63226	199	1	0	1
GSE2770_IL12_VS_TGFB_AND_IL12_TREATED_ACT_CD4_TCELL_6H_UP	0.58901	0.58901	178	1	1	0
GSE2770_IL12_VS_TGFB_AND_IL12_TREATED_ACT_CD4_TCELL_6H_DN	0.23541	0.26125	186	2	0	2
GSE2770_IL12_VS_IL4_TREATED_ACT_CD4_TCELL_6H_DN	0.62474	0.62474	196	1	1	0
GSE2770_IL12_ACT_VS_ACT_CD4_TCELL_6H_DN	0.20064	0.26125	167	2	0	2
GSE2770_IL12_AND_TGFB_VS_IL4_TREATED_ACT_CD4_TCELL_6H_UP	0.62664	0.62664	196	1	0	1
GSE2770_IL12_AND_TGFB_ACT_VS_ACT_CD4_TCELL_6H_UP	0.58274	0.58274	176	1	0	1
GSE2770_IL12_AND_TGFB_ACT_VS_ACT_CD4_TCELL_6H_DN	0.62852	0.62852	198	1	1	0
GSE2770_UNTREATED_VS_ACT_CD4_TCELL_48H_UP	0.59926	0.59926	182	1	1	0
GSE2770_UNTREATED_VS_ACT_CD4_TCELL_48H_DN	0.17369	0.26125	151	2	2	0
GSE2770_TGFB_AND_IL4_VS_IL12_TREATED_ACT_CD4_TCELL_2H_DN	0.01139	0.19559	175	4	4	0
GSE2770_TGFB_AND_IL4_VS_TGFB_AND_IL12_TREATED_ACT_CD4_TCELL_2H_UP	0.50716	0.50716	142	1	0	1
GSE2770_TGFB_AND_IL4_VS_TGFB_AND_IL12_TREATED_ACT_CD4_TCELL_2H_DN	0.60926	0.60926	189	1	1	0
GSE2770_TGFB_AND_IL4_VS_IL4_TREATED_ACT_CD4_TCELL_2H_UP	0.25571	0.26125	197	2	1	1
GSE2770_TGFB_AND_IL4_VS_IL4_TREATED_ACT_CD4_TCELL_2H_DN	0.61708	0.61708	192	1	1	0
GSE2770_TGFB_AND_IL4_ACT_VS_ACT_CD4_TCELL_2H_DN	0.62284	0.62284	199	1	1	0
GSE2770_IL12_VS_TGFB_AND_IL12_TREATED_ACT_CD4_TCELL_2H_UP	0.56554	0.56554	166	1	1	0
GSE2770_IL12_VS_TGFB_AND_IL12_TREATED_ACT_CD4_TCELL_2H_DN	0.22071	0.26125	177	2	2	0
GSE2770_UNTREATED_VS_TGFB_AND_IL4_TREATED_ACT_CD4_TCELL_48H_UP	0.56334	0.56334	165	1	0	1
GSE2770_UNTREATED_VS_TGFB_AND_IL4_TREATED_ACT_CD4_TCELL_48H_DN	0.00038	0.04286	192	6	5	1
GSE2770_UNTREATED_VS_IL12_TREATED_ACT_CD4_TCELL_2H_UP	0.61319	0.61319	190	1	1	0
GSE2770_UNTREATED_VS_IL12_TREATED_ACT_CD4_TCELL_2H_DN	0.62664	0.62664	196	1	0	1
GSE2770_UNTREATED_VS_IL12_TREATED_ACT_CD4_TCELL_6H_UP	0.63226	0.63226	201	1	0	1
GSE2770_IL4_ACT_VS_ACT_CD4_TCELL_2H_DN	0.07370	0.26125	196	3	3	0
GSE2770_TGFB_AND_IL4_VS_IL12_TREATED_ACT_CD4_TCELL_6H_UP	0.07727	0.26125	199	3	3	0
GSE2770_TGFB_AND_IL4_VS_IL12_TREATED_ACT_CD4_TCELL_6H_DN	0.00272	0.10045	192	5	3	2
GSE2770_TGFB_AND_IL4_VS_TGFB_AND_IL12_TREATED_ACT_CD4_TCELL_6H_UP	0.60728	0.60728	186	1	1	0
GSE2770_TGFB_AND_IL4_VS_IL4_TREATED_ACT_CD4_TCELL_6H_DN	0.23356	0.26125	186	2	2	0
GSE2770_TGFB_AND_IL4_ACT_VS_ACT_CD4_TCELL_6H_UP	0.59314	0.59314	180	1	1	0
GSE2770_TGFB_AND_IL4_VS_IL12_TREATED_ACT_CD4_TCELL_48H_DN	0.60329	0.60329	184	1	1	0
GSE2770_TGFB_AND_IL4_ACT_VS_ACT_CD4_TCELL_48H_UP	0.25016	0.26125	194	2	2	0
GSE2770_IL4_ACT_VS_ACT_CD4_TCELL_6H_DN	0.23725	0.26125	187	2	1	1
GSE2770_TGFB_AND_IL4_VS_IL12_TREATED_ACT_CD4_TCELL_48H_UP	0.59314	0.59314	180	1	1	0
GSE2770_IL12_AND_TGFB_VS_IL4_TREATED_ACT_CD4_TCELL_2H_UP	0.24832	0.26125	193	2	2	0
GSE2770_IL12_AND_TGFB_ACT_VS_ACT_CD4_TCELL_2H_UP	0.23172	0.26125	185	2	1	1
GSE2770_IL12_AND_TGFB_VS_IL4_TREATED_ACT_CD4_TCELL_2H_DN	0.60728	0.60728	187	1	0	1
GSE2770_IL12_ACT_VS_ACT_CD4_TCELL_2H_UP	0.56554	0.56554	168	1	1	0
GSE2770_IL12_AND_TGFB_ACT_VS_ACT_CD4_TCELL_48H_UP	0.22621	0.26125	181	2	1	1
GSE3400_UNTREATED_VS_IFNB_TREATED_MEF_UP	0.59723	0.59723	181	1	0	1
GSE3400_UNTREATED_VS_IFNB_TREATED_MEF_DN	0.52664	0.52664	151	1	0	1
GSE1112_HY_CD8AB_VS_HY_CD8AA_THYMOCYTE_RTOC_CULTURE_DN	0.57423	0.57423	170	1	1	0
GSE1112_OT1_VS_HY_CD8AB_THYMOCYTE_RTOC_CULTURE_UP	0.26125	0.26125	201	2	1	1
GSE1112_OT1_CD8AB_VS_HY_CD8AA_THYMOCYTE_RTOC_CULTURE_UP	0.48689	0.48689	133	1	1	0
GSE1112_OT1_VS_HY_CD8AB_THYMOCYTE_RTOC_CULTURE_DN	0.24647	0.26125	192	2	1	1
GSE1740_UNSTIM_VS_IFNA_STIMULATED_MCSF_DERIVED_MACROPHAGE_DN	0.05778	0.26125	177	3	3	0
GSE1740_UNSTIM_VS_IFNA_STIMULATED_MCSF_IFNG_DERIVED_MACROPHAGE_DN	0.06509	0.26125	186	3	0	3
GSE1740_MCSF_VS_MCSF_AND_IFNG_DAY2_DERIVED_MACROPHAGE_DN	0.60926	0.60926	187	1	0	1
GSE1740_MCSF_VS_MCSF_AND_IFNG_DAY2_DERIVED_MACROPHAGE_WITH_IFNA_STIM_UP	0.24832	0.26125	194	2	1	1
GSE1791_CTRL_VS_NEUROMEDINU_IN_T_CELL_LINE_3H_DN	0.20974	0.26125	171	2	2	0
GSE1791_CTRL_VS_NEUROMEDINU_IN_T_CELL_LINE_0.8H_UP	0.21887	0.26125	178	2	1	1
GSE1791_CTRL_VS_NEUROMEDINU_IN_T_CELL_LINE_3H_UP	0.20609	0.26125	170	2	2	0
GSE1791_CTRL_VS_NEUROMEDINU_IN_T_CELL_LINE_12H_UP	0.01300	0.19559	183	4	1	3
GSE1791_CTRL_VS_NEUROMEDINU_IN_T_CELL_LINE_12H_DN	0.16661	0.26125	149	2	1	1
GSE1791_CTRL_VS_NEUROMEDINU_IN_T_CELL_LINE_6H_DN	0.61123	0.61123	188	1	0	1
GSE2128_CTRL_VS_MIMETOPE_NEGATIVE_SELECTION_DP_THYMOCYTE_NOD_DN	0.23356	0.26125	184	2	0	2
GSE2128_C57BL6_VS_NOD_CD4CD8_DP_THYMOCYTE_UP	0.60329	0.60329	185	1	1	0
GSE2128_CTRL_VS_MIMETOPE_NEGATIVE_SELECTION_DP_THYMOCYTE_C57BL6_UP	0.56991	0.56991	169	1	1	0
GSE2128_C57BL6_VS_NOD_THYMOCYTE_MIMETOPE_NEGATIVE_SELECTION_DN	0.61319	0.61319	190	1	0	1
GSE2128_C57BL6_VS_NOD_THYMOCYTE_UP	0.01636	0.19559	196	4	3	1
GSE2128_C57BL6_VS_NOD_CD4CD8_DP_THYMOCYTE_DN	0.61708	0.61708	193	1	0	1
GSE2128_CTRL_VS_MIMETOPE_NEGATIVE_SELECTION_DP_THYMOCYTE_NOD_UP	0.24647	0.26125	194	2	1	1
GSE2128_C57BL6_VS_NOD_THYMOCYTE_DN	0.01720	0.19559	199	4	3	1
GSE2128_C57BL6_VS_NOD_THYMOCYTE_MIMETOPE_NEGATIVE_SELECTION_UP	0.62852	0.62852	198	1	1	0
GSE2124_CTRL_VS_LYMPHOTOXIN_BETA_TREATED_MLN_DN	0.62284	0.62284	194	1	0	1
GSE2124_CTRL_VS_LYMPHOTOXIN_BETA_TREATED_MLN_UP	0.25016	0.26125	194	2	1	1
GSE2405_0H_VS_24H_A_PHAGOCYTOPHILUM_STIM_NEUTROPHIL_DN	0.63596	0.63596	201	1	1	0
GSE2405_HEAT_KILLED_VS_LIVE_A_PHAGOCYTOPHILUM_STIM_NEUTROPHIL_9H_UP	0.61901	0.61901	193	1	1	0
GSE2405_HEAT_KILLED_VS_LIVE_A_PHAGOCYTOPHILUM_STIM_NEUTROPHIL_9H_DN	0.25386	0.26125	195	2	2	0
GSE2405_0H_VS_12H_A_PHAGOCYTOPHILUM_STIM_NEUTROPHIL_UP	0.26310	0.26310	200	2	2	0
GSE2405_HEAT_KILLED_LYSATE_VS_LIVE_A_PHAGOCYTOPHILUM_STIM_NEUTROPHIL_9H_UP	0.62474	0.62474	195	1	1	0
GSE2405_HEAT_KILLED_LYSATE_VS_LIVE_A_PHAGOCYTOPHILUM_STIM_NEUTROPHIL_9H_DN	0.62852	0.62852	199	1	1	0
GSE2405_HEAT_KILLED_LYSATE_VS_LIVE_A_PHAGOCYTOPHILUM_STIM_NEUTROPHIL_24H_DN	0.25386	0.26125	198	2	2	0
GSE2405_0H_VS_12H_A_PHAGOCYTOPHILUM_STIM_NEUTROPHIL_DN	0.01636	0.19559	196	4	0	4
GSE2405_S_AUREUS_VS_UNTREATED_NEUTROPHIL_DN	0.63411	0.63411	201	1	0	1
GSE2405_S_AUREUS_VS_A_PHAGOCYTOPHILUM_NEUTROPHIL_UP	0.07548	0.26125	199	3	3	0
GSE2405_S_AUREUS_VS_A_PHAGOCYTOPHILUM_NEUTROPHIL_DN	0.63226	0.63226	200	1	1	0
GSE2405_0H_VS_1.5H_A_PHAGOCYTOPHILUM_STIM_NEUTROPHIL_UP	0.62664	0.62664	196	1	1	0
GSE2405_0H_VS_1.5H_A_PHAGOCYTOPHILUM_STIM_NEUTROPHIL_DN	0.62664	0.62664	197	1	0	1
GSE2405_0H_VS_3H_A_PHAGOCYTOPHILUM_STIM_NEUTROPHIL_UP	0.00310	0.10045	200	5	5	0
GSE2405_0H_VS_3H_A_PHAGOCYTOPHILUM_STIM_NEUTROPHIL_DN	0.57850	0.57850	172	1	1	0
GSE2405_0H_VS_6H_A_PHAGOCYTOPHILUM_STIM_NEUTROPHIL_UP	0.57850	0.57850	174	1	1	0
GSE2405_0H_VS_6H_A_PHAGOCYTOPHILUM_STIM_NEUTROPHIL_DN	0.21521	0.26125	175	2	1	1
GSE2405_HEAT_KILLED_VS_LIVE_A_PHAGOCYTOPHILUM_STIM_NEUTROPHIL_24H_UP	0.58693	0.58693	176	1	1	0
GSE2405_HEAT_KILLED_VS_LIVE_A_PHAGOCYTOPHILUM_STIM_NEUTROPHIL_24H_DN	0.20791	0.26125	171	2	2	0
GSE1566_WT_VS_EZH2_KO_LN_TCELL_UP	0.58693	0.58693	183	1	1	0
GSE22601_DOUBLE_NEGATIVE_VS_DOUBLE_POSITIVE_THYMOCYTE_UP	0.59926	0.59926	182	1	1	0
GSE22601_DOUBLE_POSITIVE_VS_CD4_SINGLE_POSITIVE_THYMOCYTE_UP	0.56773	0.56773	168	1	1	0
GSE22601_DOUBLE_NEGATIVE_VS_IMMATURE_CD4_SP_THYMOCYTE_DN	0.58901	0.58901	178	1	0	1
GSE22601_DOUBLE_NEGATIVE_VS_CD8_SINGLE_POSITIVE_THYMOCYTE_DN	0.19883	0.26125	166	2	2	0
GSE22601_IMMATURE_CD4_SINGLE_POSITIVE_VS_DOUBLE_POSITIVE_THYMOCYTE_UP	0.21156	0.26125	172	2	2	0
GSE22601_DOUBLE_NEGATIVE_VS_CD8_SINGLE_POSITIVE_THYMOCYTE_UP	0.59723	0.59723	189	1	1	0
GSE22601_IMMATURE_CD4_SINGLE_POSITIVE_VS_CD4_SINGLE_POSITIVE_THYMOCYTE_DN	0.22254	0.26125	179	2	1	1
GSE22601_IMMATURE_CD4_SINGLE_POSITIVE_VS_CD8_SINGLE_POSITIVE_THYMOCYTE_DN	0.27050	0.27050	204	2	2	0
GSE22601_DOUBLE_NEGATIVE_VS_CD4_SINGLE_POSITIVE_THYMOCYTE_UP	0.25571	0.26125	197	2	1	1
GSE22601_DOUBLE_NEGATIVE_VS_CD4_SINGLE_POSITIVE_THYMOCYTE_DN	0.25755	0.26125	197	2	2	0
GSE22601_CD4_SINGLE_POSITIVE_VS_CD8_SINGLE_POSITIVE_THYMOCYTE_UP	0.25940	0.26125	199	2	1	1
GSE22601_IMMATURE_CD4_SINGLE_POSITIVE_VS_DOUBLE_POSITIVE_THYMOCYTE_DN	0.63596	0.63596	202	1	1	0
GSE22601_IMMATURE_CD4_SINGLE_POSITIVE_VS_CD4_SINGLE_POSITIVE_THYMOCYTE_UP	0.62474	0.62474	198	1	1	0
GSE22601_DOUBLE_POSITIVE_VS_CD8_SINGLE_POSITIVE_THYMOCYTE_DN	0.62664	0.62664	197	1	1	0
GSE22601_CD4_SINGLE_POSITIVE_VS_CD8_SINGLE_POSITIVE_THYMOCYTE_DN	0.62474	0.62474	198	1	1	0
GSE22601_DOUBLE_POSITIVE_VS_CD4_SINGLE_POSITIVE_THYMOCYTE_DN	0.25940	0.26125	200	2	1	1
GSE22601_DOUBLE_POSITIVE_VS_CD8_SINGLE_POSITIVE_THYMOCYTE_UP	0.63226	0.63226	201	1	1	0
GSE8835_CD4_VS_CD8_TCELL_UP	0.62284	0.62284	194	1	1	0
GSE8835_CD4_VS_CD8_TCELL_DN	0.26125	0.26125	199	2	2	0
GSE8835_CD4_VS_CD8_TCELL_CLL_PATIENT_UP	0.26865	0.26865	203	2	2	0
GSE8835_CD4_VS_CD8_TCELL_CLL_PATIENT_DN	0.62474	0.62474	195	1	1	0
GSE8835_HEALTHY_VS_CLL_CD4_TCELL_UP	0.64505	0.64505	207	1	1	0
GSE8835_HEALTHY_VS_CLL_CD8_TCELL_UP	0.25940	0.26125	198	2	0	2
GSE8835_HEALTHY_VS_CLL_CD8_TCELL_DN	5.0e-05	0.01260	193	7	7	0
GSE2585_CTEC_VS_THYMIC_MACROPHAGE_DN	0.25571	0.26125	196	2	1	1
GSE2585_CTEC_VS_MTEC_THYMUS_UP	0.07194	0.26125	193	3	2	1
GSE2585_AIRE_KO_VS_WT_CD80_HIGH_MTEC_UP	0.63039	0.63039	198	1	0	1
GSE2585_CTEC_VS_THYMIC_MACROPHAGE_UP	0.01664	0.19559	197	4	2	2
GSE2585_CD80_HIGH_VS_LOW_AIRE_KO_MTEC_UP	0.07458	0.26125	197	3	3	0
GSE2585_CTEC_VS_THYMIC_DC_UP	0.24647	0.26125	193	2	1	1
GSE2585_CTEC_VS_MTEC_THYMUS_DN	0.00278	0.10045	193	5	5	0
GSE2585_CD80_HIGH_VS_LOW_AIRE_KO_MTEC_DN	0.25755	0.26125	197	2	1	1
GSE2585_THYMIC_DC_VS_THYMIC_MACROPHAGE_DN	0.58063	0.58063	173	1	1	0
GSE2585_THYMIC_MACROPHAGE_VS_MTEC_UP	0.23172	0.26125	183	2	2	0
GSE2585_CD80_HIGH_VS_LOW_MTEC_DN	0.20246	0.26125	167	2	2	0
GSE1925_CTRL_VS_3H_IFNG_STIM_MACROPHAGE_DN	0.57637	0.57637	171	1	1	0
GSE1925_CTRL_VS_24H_IFNG_STIM_MACROPHAGE_DN	0.59926	0.59926	183	1	1	0
GSE1925_CTRL_VS_IFNG_PRIMED_MACROPHAGE_3H_IFNG_STIM_UP	0.59108	0.59108	179	1	1	0
GSE1925_CTRL_VS_IFNG_PRIMED_MACROPHAGE_3H_IFNG_STIM_DN	0.17015	0.26125	149	2	2	0
GSE1925_CTRL_VS_3H_IFNG_STIM_MACROPHAGE_UP	0.63039	0.63039	199	1	1	0
GSE1925_CTRL_VS_IFNG_PRIMED_MACROPHAGE_UP	0.62474	0.62474	195	1	0	1
GSE1925_CTRL_VS_IFNG_PRIMED_MACROPHAGE_24H_IFNG_STIM_UP	0.24462	0.26125	191	2	2	0
GSE1925_CTRL_VS_3H_IFNG_STIM_IFNG_PRIMED_MACROPHAGE_DN	0.25386	0.26125	196	2	2	0
GSE1925_CTRL_VS_IFNG_PRIMED_MACROPHAGE_DN	0.61901	0.61901	192	1	0	1
GSE1925_CTRL_VS_24H_IFNG_STIM_IFNG_PRIMED_MACROPHAGE_UP	0.62664	0.62664	196	1	1	0
GSE2935_UV_INACTIVATED_VS_LIVE_SENDAI_VIRUS_INF_MACROPHAGE_DN	0.06261	0.26125	182	3	3	0
GSE3565_CTRL_VS_LPS_INJECTED_DUSP1_KO_SPLENOCYTES_DN	0.60728	0.60728	186	1	1	0
GSE3565_CTRL_VS_LPS_INJECTED_DUSP1_KO_SPLENOCYTES_UP	0.06098	0.26125	184	3	3	0
GSE3565_DUSP1_VS_WT_SPLENOCYTES_DN	0.60329	0.60329	185	1	1	0
GSE3565_CTRL_VS_LPS_INJECTED_SPLENOCYTES_UP	0.01252	0.19559	180	4	4	0
GSE3565_CTRL_VS_LPS_INJECTED_SPLENOCYTES_DN	0.60728	0.60728	187	1	1	0
GSE3565_DUSP1_VS_WT_SPLENOCYTES_UP	0.05390	0.26125	171	3	3	0
GSE3565_DUSP1_VS_WT_SPLENOCYTES_POST_LPS_INJECTION_UP	0.56114	0.56114	165	1	0	1
GSE3720_UNSTIM_VS_LPS_STIM_VD2_GAMMADELTA_TCELL_DN	0.18082	0.26125	155	2	1	1
GSE3720_UNSTIM_VS_PMA_STIM_VD2_GAMMADELTA_TCELL_UP	0.23541	0.26125	193	2	2	0
GSE3720_UNSTIM_VS_LPS_STIM_VD1_GAMMADELTA_TCELL_DN	0.18440	0.26125	158	2	2	0
GSE3720_LPS_VS_PMA_STIM_VD1_GAMMADELTA_TCELL_DN	0.58274	0.58274	177	1	1	0
GSE3720_LPS_VS_PMA_STIM_VD2_GAMMADELTA_TCELL_UP	0.51456	0.51456	148	1	0	1
GSE3720_LPS_VS_PMA_STIM_VD2_GAMMADELTA_TCELL_DN	0.57850	0.57850	172	1	0	1
GSE3720_UNSTIM_VS_PMA_STIM_VD2_GAMMADELTA_TCELL_DN	0.07370	0.26125	195	3	1	2
GSE3720_VD1_VS_VD2_GAMMADELTA_TCELL_WITH_LPS_STIM_DN	0.63226	0.63226	199	1	0	1
GSE3720_VD1_VS_VD2_GAMMADELTA_TCELL_WITH_PMA_STIM_UP	0.63039	0.63039	199	1	1	0
GSE3720_UNSTIM_VS_LPS_STIM_VD1_GAMMADELTA_TCELL_UP	0.63226	0.63226	202	1	1	0
GSE3720_VD1_VS_VD2_GAMMADELTA_TCELL_DN	0.25571	0.26125	197	2	1	1
GSE3720_VD1_VS_VD2_GAMMADELTA_TCELL_WITH_PMA_STIM_DN	0.25940	0.26125	198	2	1	1
GSE3691_IFN_PRODUCING_KILLER_DC_VS_PLASMACYTOID_DC_SPLEEN_DN	0.61708	0.61708	193	1	0	1
GSE3691_IFN_PRODUCING_KILLER_DC_VS_CONVENTIONAL_DC_SPLEEN_DN	0.25755	0.26125	198	2	0	2
GSE3691_CONVENTIONAL_VS_PLASMACYTOID_DC_SPLEEN_DN	0.62284	0.62284	194	1	0	1
GSE3994_WT_VS_PAC1_KO_ACTIVATED_MAST_CELL_UP	0.07194	0.26125	193	3	2	1
GSE3994_WT_VS_PAC1_KO_ACTIVATED_MAST_CELL_DN	0.63039	0.63039	198	1	1	0
GSE4142_NAIVE_BCELL_VS_PLASMA_CELL_DN	0.25755	0.26125	197	2	2	0
GSE4142_NAIVE_VS_GC_BCELL_UP	0.62284	0.62284	194	1	1	0
GSE4142_NAIVE_VS_GC_BCELL_DN	0.62474	0.62474	198	1	0	1
GSE4142_NAIVE_VS_MEMORY_BCELL_UP	0.62474	0.62474	196	1	0	1
GSE4142_PLASMA_CELL_VS_MEMORY_BCELL_DN	0.25940	0.26125	198	2	2	0
GSE8921_UNSTIM_0H_VS_TLR1_2_STIM_MONOCYTE_6H_UP	0.62474	0.62474	197	1	0	1
GSE8921_UNSTIM_0H_VS_TLR1_2_STIM_MONOCYTE_12H_UP	0.62852	0.62852	198	1	1	0
GSE8921_UNSTIM_0H_VS_TLR1_2_STIM_MONOCYTE_24H_UP	0.23725	0.26125	186	2	1	1
GSE8921_UNSTIM_VS_TLR1_2_STIM_MONOCYTE_3H_DN	0.63039	0.63039	198	1	1	0
GSE8921_UNSTIM_VS_TLR1_2_STIM_MONOCYTE_6H_DN	0.62284	0.62284	194	1	1	0
GSE8921_UNSTIM_VS_TLR1_2_STIM_MONOCYTE_12H_UP	0.25755	0.26125	197	2	1	1
GSE8921_UNSTIM_VS_TLR1_2_STIM_MONOCYTE_12H_DN	0.62284	0.62284	197	1	0	1
GSE8921_UNSTIM_VS_TLR1_2_STIM_MONOCYTE_24H_UP	0.61319	0.61319	190	1	1	0
GSE8921_UNSTIM_VS_TLR1_2_STIM_MONOCYTE_24H_DN	0.63226	0.63226	200	1	1	0
GSE8921_3H_VS_24H_TLR1_2_STIM_MONOCYTE_UP	0.61123	0.61123	189	1	0	1
GSE8921_3H_VS_24H_TLR1_2_STIM_MONOCYTE_DN	0.00331	0.10261	201	5	5	0
GSE3039_NKT_CELL_VS_ALPHABETA_CD8_TCELL_UP	0.25201	0.26125	195	2	1	1
GSE3039_NKT_CELL_VS_B1_BCELL_DN	0.62474	0.62474	197	1	1	0
GSE3039_NKT_CELL_VS_B2_BCELL_UP	0.62474	0.62474	195	1	1	0
GSE3039_NKT_CELL_VS_B2_BCELL_DN	0.00042	0.04286	195	6	6	0
GSE3039_ALPHAALPHA_CD8_TCELL_VS_B2_BCELL_UP	0.07458	0.26125	196	3	2	1
GSE3039_ALPHAALPHA_CD8_TCELL_VS_B2_BCELL_DN	0.62284	0.62284	196	1	0	1
GSE3039_ALPHAALPHA_CD8_TCELL_VS_B1_BCELL_UP	0.00360	0.10801	205	5	5	0
GSE3039_ALPHAALPHA_CD8_TCELL_VS_B1_BCELL_DN	0.25016	0.26125	193	2	0	2
GSE3039_ALPHABETA_CD8_TCELL_VS_B2_BCELL_UP	0.62474	0.62474	195	1	1	0
GSE3039_ALPHABETA_CD8_TCELL_VS_B2_BCELL_DN	0.62093	0.62093	194	1	1	0
GSE3039_ALPHABETA_CD8_TCELL_VS_B1_BCELL_UP	0.63039	0.63039	198	1	1	0
GSE3039_ALPHABETA_CD8_TCELL_VS_B1_BCELL_DN	0.25755	0.26125	198	2	2	0
GSE3039_B2_VS_B1_BCELL_UP	0.62093	0.62093	194	1	1	0
GSE3039_CD4_TCELL_VS_ALPHAALPHA_CD8_TCELL_UP	0.62664	0.62664	196	1	1	0
GSE3039_CD4_TCELL_VS_ALPHAALPHA_CD8_TCELL_DN	0.62664	0.62664	196	1	0	1
GSE3039_CD4_TCELL_VS_ALPHABETA_CD8_TCELL_UP	0.63226	0.63226	202	1	0	1
GSE3039_CD4_TCELL_VS_ALPHABETA_CD8_TCELL_DN	0.63780	0.63780	205	1	1	0
GSE3039_CD4_TCELL_VS_B2_BCELL_UP	0.25755	0.26125	201	2	1	1
GSE3039_CD4_TCELL_VS_B1_BCELL_UP	0.26125	0.26125	199	2	1	1
GSE3039_NKT_CELL_VS_ALPHAALPHA_CD8_TCELL_UP	0.26125	0.26125	199	2	2	0
GSE3039_NKT_CELL_VS_ALPHAALPHA_CD8_TCELL_DN	0.63596	0.63596	203	1	0	1
GSE3039_ALPHAALPHA_VS_ALPHABETA_CD8_TCELL_UP	0.01749	0.19559	200	4	4	0
GSE4748_CTRL_VS_CYANOBACTERIUM_LPSLIKE_STIM_DC_3H_UP	0.25940	0.26125	198	2	2	0
GSE4748_CTRL_VS_CYANOBACTERIUM_LPSLIKE_STIM_DC_3H_DN	0.01837	0.20208	205	4	2	2
GSE4748_CTRL_VS_LPS_STIM_DC_3H_UP	0.07194	0.26125	193	3	2	1
GSE4748_CTRL_VS_LPS_STIM_DC_3H_DN	0.07727	0.26125	199	3	3	0
GSE4748_CTRL_VS_LPS_AND_CYANOBACTERIUM_LPSLIKE_STIM_DC_3H_UP	0.25571	0.26125	199	2	0	2
GSE4748_CTRL_VS_LPS_AND_CYANOBACTERIUM_LPSLIKE_STIM_DC_3H_DN	0.07818	0.26125	200	3	3	0
GSE4748_CTRL_VS_CYANOBACTERIUM_LPSLIKE_STIM_DC_1H_UP	0.24647	0.26125	192	2	0	2
GSE4748_CTRL_VS_CYANOBACTERIUM_LPSLIKE_STIM_DC_1H_DN	0.25755	0.26125	197	2	2	0
GSE4748_CYANOBACTERIUM_LPSLIKE_VS_LPS_AND_CYANOBACTERIUM_LPSLIKE_STIM_DC_3H_UP	0.19883	0.26125	166	2	1	1
GSE4748_LPS_VS_LPS_AND_CYANOBACTERIUM_LPSLIKE_STIM_DC_3H_UP	0.57207	0.57207	172	1	1	0
GSE4984_UNTREATED_VS_GALECTIN1_TREATED_DC_UP	0.05621	0.26125	176	3	2	1
GSE4984_UNTREATED_VS_GALECTIN1_TREATED_DC_DN	0.56773	0.56773	167	1	1	0
GSE4984_UNTREATED_VS_LPS_TREATED_DC_UP	0.58063	0.58063	173	1	1	0
GSE4984_UNTREATED_VS_VEHICLE_CTRL_TREATED_DC_DN	0.60329	0.60329	184	1	1	0
GSE4984_GALECTIN1_VS_LPS_STIM_DC_DN	0.24278	0.26125	191	2	1	1
GSE4984_GALECTIN1_VS_VEHICLE_CTRL_TREATED_DC_DN	0.25201	0.26125	197	2	1	1
GSE4984_LPS_VS_VEHICLE_CTRL_TREATED_DC_UP	0.22071	0.26125	177	2	1	1
GSE4984_LPS_VS_VEHICLE_CTRL_TREATED_DC_DN	0.06343	0.26125	183	3	2	1
GSE5542_UNTREATED_VS_IFNG_TREATED_EPITHELIAL_CELLS_6H_DN	0.23725	0.26125	186	2	2	0
GSE5542_UNTREATED_VS_IFNA_TREATED_EPITHELIAL_CELLS_6H_UP	0.05937	0.26125	178	3	1	2
GSE5542_UNTREATED_VS_IFNA_TREATED_EPITHELIAL_CELLS_6H_DN	0.22254	0.26125	178	2	1	1
GSE5542_UNTREATED_VS_IFNA_AND_IFNG_TREATED_EPITHELIAL_CELLS_6H_UP	0.57207	0.57207	169	1	0	1
GSE5542_UNTREATED_VS_IFNA_AND_IFNG_TREATED_EPITHELIAL_CELLS_6H_DN	0.60128	0.60128	184	1	1	0
GSE5542_UNTREATED_VS_IFNG_TREATED_EPITHELIAL_CELLS_24H_UP	0.23356	0.26125	184	2	1	1
GSE5542_UNTREATED_VS_IFNG_TREATED_EPITHELIAL_CELLS_24H_DN	0.59314	0.59314	179	1	0	1
GSE5542_UNTREATED_VS_IFNA_TREATED_EPITHELIAL_CELLS_24H_UP	0.01581	0.19559	193	4	3	1
GSE5542_UNTREATED_VS_IFNA_TREATED_EPITHELIAL_CELLS_24H_DN	0.05238	0.26125	170	3	2	1
GSE5542_UNTREATED_VS_IFNA_AND_IFNG_TREATED_EPITHELIAL_CELLS_24H_UP	0.07194	0.26125	194	3	2	1
GSE5542_UNTREATED_VS_IFNA_AND_IFNG_TREATED_EPITHELIAL_CELLS_24H_DN	0.24278	0.26125	190	2	0	2
GSE5542_IFNG_VS_IFNA_AND_IFNG_TREATED_EPITHELIAL_CELLS_6H_UP	0.01554	0.19559	192	4	2	2
GSE5542_IFNG_VS_IFNA_AND_IFNG_TREATED_EPITHELIAL_CELLS_6H_DN	0.62474	0.62474	195	1	1	0
GSE5542_IFNG_VS_IFNA_AND_IFNG_TREATED_EPITHELIAL_CELLS_24H_UP	0.26125	0.26125	199	2	2	0
GSE5542_IFNG_VS_IFNA_AND_IFNG_TREATED_EPITHELIAL_CELLS_24H_DN	0.62664	0.62664	199	1	1	0
GSE5542_IFNA_VS_IFNA_AND_IFNG_TREATED_EPITHELIAL_CELLS_6H_DN	0.63039	0.63039	199	1	0	1
GSE5542_IFNA_VS_IFNA_AND_IFNG_TREATED_EPITHELIAL_CELLS_24H_UP	0.24462	0.26125	191	2	2	0
GSE5542_IFNG_VS_IFNA_TREATED_EPITHELIAL_CELLS_6H_UP	0.62093	0.62093	194	1	0	1
GSE5542_IFNG_VS_IFNA_TREATED_EPITHELIAL_CELLS_6H_DN	0.01423	0.19559	187	4	4	0
GSE5542_IFNG_VS_IFNA_TREATED_EPITHELIAL_CELLS_24H_UP	0.62664	0.62664	196	1	0	1
GSE5542_IFNG_VS_IFNA_TREATED_EPITHELIAL_CELLS_24H_DN	0.25571	0.26125	197	2	2	0
GSE4811_CLASSSICALY_ACTIVATED_VS_TYPE_2_ACTIVATED_MACROPHAGE_UP	0.07020	0.26125	191	3	2	1
GSE4811_CLASSSICALY_ACTIVATED_VS_TYPE_2_ACTIVATED_MACROPHAGE_DN	0.62474	0.62474	195	1	1	0
GSE5142_HTERT_TRANSDUCED_VS_CTRL_CD8_TCELL_LATE_PASSAGE_CLONE_DN	0.07370	0.26125	195	3	2	1
GSE5679_CTRL_VS_PPARG_LIGAND_ROSIGLITAZONE_TREATED_DC_UP	0.01778	0.19559	200	4	1	3
GSE5679_CTRL_VS_PPARG_LIGAND_ROSIGLITAZONE_TREATED_DC_DN	0.25201	0.26125	194	2	2	0
GSE5679_CTRL_VS_RARA_AGONIST_AM580_TREATED_DC_UP	0.00324	0.10045	200	5	0	5
GSE5679_CTRL_VS_RARA_AGONIST_AM580_TREATED_DC_DN	0.25201	0.26125	194	2	2	0
GSE5679_CTRL_VS_PPARG_LIGAND_ROSIGLITAZONE_AND_RARA_AGONIST_AM580_TREATED_DC_DN	0.01608	0.19559	194	4	2	2
GSE5679_PPARG_LIGAND_ROSIGLITAZONE_VS_RARA_AGONIST_AM580_TREATED_DC_UP	0.07106	0.26125	193	3	3	0
GSE5679_PPARG_LIGAND_ROSIGLITAZONE_VS_RARA_AGONIST_AM580_TREATED_DC_DN	0.63039	0.63039	199	1	1	0
GSE5679_PPARG_LIGAND_ROSIGLITAZONE_VS_ROSIGLITAZONE_AND_RARA_AGONIST_AM580_TREATED_DC_UP	0.25201	0.26125	195	2	2	0
GSE5679_RARA_AGONIST_AM580_VS_AM580_AND_ROSIGLITAZONE_TREATED_DC_UP	0.24462	0.26125	192	2	2	0
GSE5679_RARA_AGONIST_AM580_VS_AM580_AND_ROSIGLITAZONE_TREATED_DC_DN	0.07281	0.26125	194	3	3	0
GSE5455_HEALTHY_VS_TUMOR_BEARING_MOUSE_SPLEEN_MONOCYTE_UP	0.25016	0.26125	195	2	2	0
GSE5455_HEALTHY_VS_TUMOR_BEARING_MOUSE_SPLEEN_MONOCYTE_DN	0.07370	0.26125	195	3	3	0
GSE5455_HEALTHY_VS_TUMOR_BEARING_MOUSE_SPLEEN_MONOCYTE_24H_INCUBATION_UP	0.01527	0.19559	191	4	4	0
GSE5455_HEALTHY_VS_TUMOR_BEARING_MOUSE_SPLEEN_MONOCYTE_24H_INCUBATION_DN	0.62093	0.62093	195	1	1	0
GSE5455_EX_VIVO_VS_POST_24H_INCUBATION_MONOCYTES_FROM_TUMOR_BEARING_MOUSE_UP	0.62852	0.62852	202	1	1	0
GSE5455_EX_VIVO_VS_POST_24H_INCUBATION_MONOCYTES_FROM_TUMOR_BEARING_MOUSE_DN	0.63039	0.63039	199	1	1	0
GSE5099_UNSTIM_VS_MCSF_TREATED_MONOCYTE_DAY3_DN	0.62474	0.62474	195	1	1	0
GSE5099_UNSTIM_VS_MCSF_TREATED_MONOCYTE_DAY7_UP	0.24832	0.26125	193	2	1	1
GSE5099_UNSTIM_VS_MCSF_TREATED_MONOCYTE_DAY7_DN	0.62852	0.62852	197	1	1	0
GSE5099_MONOCYTE_VS_ALTERNATIVE_M2_MACROPHAGE_DN	0.55891	0.55891	164	1	1	0
GSE5099_DAY3_VS_DAY7_MCSF_TREATED_MACROPHAGE_DN	0.54765	0.54765	159	1	0	1
GSE5099_CLASSICAL_M1_VS_ALTERNATIVE_M2_MACROPHAGE_UP	0.58484	0.58484	176	1	0	1
GSE5099_CLASSICAL_M1_VS_ALTERNATIVE_M2_MACROPHAGE_DN	0.17547	0.26125	153	2	0	2
GSE5589_UNSTIM_VS_45MIN_LPS_STIM_MACROPHAGE_UP	0.62093	0.62093	193	1	1	0
GSE5589_UNSTIM_VS_180MIN_LPS_STIM_MACROPHAGE_UP	0.62664	0.62664	196	1	1	0
GSE5589_UNSTIM_VS_180MIN_LPS_STIM_MACROPHAGE_DN	0.62474	0.62474	195	1	1	0
GSE5589_UNSTIM_VS_45MIN_LPS_AND_IL10_STIM_MACROPHAGE_DN	0.62284	0.62284	194	1	1	0
GSE5589_UNSTIM_VS_180MIN_LPS_AND_IL10_STIM_MACROPHAGE_UP	0.26495	0.26495	201	2	1	1
GSE5589_UNSTIM_VS_45MIN_LPS_AND_IL6_STIM_MACROPHAGE_UP	0.63226	0.63226	200	1	0	1
GSE5589_UNSTIM_VS_45MIN_LPS_AND_IL6_STIM_MACROPHAGE_DN	0.25940	0.26125	198	2	2	0
GSE5589_LPS_VS_LPS_AND_IL10_STIM_MACROPHAGE_45MIN_UP	0.63780	0.63780	204	1	1	0
GSE5589_LPS_VS_LPS_AND_IL10_STIM_MACROPHAGE_45MIN_DN	0.01807	0.19882	201	4	3	1
GSE5589_LPS_VS_LPS_AND_IL6_STIM_MACROPHAGE_45MIN_DN	0.07727	0.26125	199	3	3	0
GSE5589_LPS_AND_IL10_VS_LPS_AND_IL6_STIM_MACROPHAGE_45MIN_DN	0.25571	0.26125	196	2	1	1
GSE5589_LPS_VS_LPS_AND_IL10_STIM_MACROPHAGE_180MIN_UP	0.62852	0.62852	198	1	1	0
GSE5589_LPS_VS_LPS_AND_IL10_STIM_MACROPHAGE_180MIN_DN	0.26310	0.26310	200	2	1	1
GSE5589_LPS_VS_LPS_AND_IL10_STIM_IL6_KO_MACROPHAGE_45MIN_UP	0.07281	0.26125	195	3	2	1
GSE5589_LPS_VS_LPS_AND_IL10_STIM_IL6_KO_MACROPHAGE_45MIN_DN	0.63226	0.63226	201	1	1	0
GSE5589_LPS_VS_LPS_AND_IL6_STIM_IL6_KO_MACROPHAGE_45MIN_UP	0.25571	0.26125	198	2	2	0
GSE5589_LPS_VS_LPS_AND_IL10_STIM_IL6_KO_MACROPHAGE_180MIN_DN	0.62852	0.62852	197	1	1	0
GSE5589_LPS_AND_IL10_VS_LPS_AND_IL6_STIM_IL6_KO_MACROPHAGE_45MIN_UP	0.27420	0.27420	206	2	2	0
GSE5589_LPS_VS_LPS_AND_IL10_STIM_IL10_KO_MACROPHAGE_45MIN_DN	0.62664	0.62664	200	1	1	0
GSE5589_LPS_VS_LPS_AND_IL6_STIM_IL10_KO_MACROPHAGE_45MIN_DN	0.62474	0.62474	196	1	1	0
GSE5589_LPS_VS_LPS_AND_IL10_STIM_IL10_KO_MACROPHAGE_180MIN_UP	0.28344	0.28344	214	2	1	1
GSE5589_LPS_VS_LPS_AND_IL10_STIM_IL10_KO_MACROPHAGE_180MIN_DN	0.25940	0.26125	198	2	2	0
GSE5589_LPS_AND_IL10_VS_LPS_AND_IL6_STIM_IL10_KO_MACROPHAGE_45MIN_UP	0.07548	0.26125	198	3	2	1
GSE5589_WT_VS_IL6_KO_LPS_STIM_MACROPHAGE_45MIN_UP	0.62852	0.62852	199	1	1	0
GSE5589_WT_VS_IL6_KO_LPS_STIM_MACROPHAGE_45MIN_DN	0.62474	0.62474	195	1	1	0
GSE5589_WT_VS_IL6_KO_LPS_AND_IL10_STIM_MACROPHAGE_45MIN_UP	0.62284	0.62284	194	1	0	1
GSE5589_WT_VS_IL6_KO_LPS_AND_IL10_STIM_MACROPHAGE_45MIN_DN	0.01749	0.19559	203	4	4	0
GSE5589_WT_VS_IL6_KO_LPS_AND_IL6_STIM_MACROPHAGE_45MIN_DN	0.25571	0.26125	197	2	1	1
GSE5589_WT_VS_IL10_KO_LPS_STIM_MACROPHAGE_45MIN_UP	0.63411	0.63411	201	1	0	1
GSE5589_WT_VS_IL10_KO_LPS_STIM_MACROPHAGE_45MIN_DN	0.01608	0.19559	196	4	3	1
GSE5589_WT_VS_IL10_KO_LPS_AND_IL10_STIM_MACROPHAGE_45MIN_UP	0.25016	0.26125	196	2	1	1
GSE5589_WT_VS_IL10_KO_LPS_AND_IL10_STIM_MACROPHAGE_45MIN_DN	0.00304	0.10045	199	5	5	0
GSE5589_WT_VS_IL10_KO_LPS_AND_IL6_STIM_MACROPHAGE_45MIN_UP	0.62284	0.62284	194	1	1	0
GSE5589_WT_VS_IL10_KO_LPS_AND_IL6_STIM_MACROPHAGE_45MIN_DN	0.62284	0.62284	194	1	1	0
GSE5589_IL6_KO_VS_IL10_KO_LPS_STIM_MACROPHAGE_45MIN_UP	0.25571	0.26125	196	2	1	1
GSE5589_IL6_KO_VS_IL10_KO_LPS_STIM_MACROPHAGE_45MIN_DN	0.61708	0.61708	194	1	1	0
GSE5589_IL6_KO_VS_IL10_KO_LPS_AND_IL10_STIM_MACROPHAGE_45MIN_UP	0.07637	0.26125	198	3	3	0
GSE5589_IL6_KO_VS_IL10_KO_LPS_AND_IL10_STIM_MACROPHAGE_45MIN_DN	0.25386	0.26125	195	2	1	1
GSE5589_IL6_KO_VS_IL10_KO_LPS_AND_IL6_STIM_MACROPHAGE_45MIN_DN	0.24832	0.26125	196	2	2	0
GSE5589_IL6_KO_VS_IL10_KO_LPS_STIM_MACROPHAGE_180MIN_UP	0.07281	0.26125	197	3	3	0
GSE5589_IL6_KO_VS_IL10_KO_LPS_STIM_MACROPHAGE_180MIN_DN	0.07548	0.26125	197	3	2	1
GSE5589_IL6_KO_VS_IL10_KO_LPS_AND_IL10_STIM_MACROPHAGE_180MIN_UP	0.07370	0.26125	195	3	1	2
GSE5589_IL6_KO_VS_IL10_KO_LPS_AND_IL10_STIM_MACROPHAGE_180MIN_DN	0.01608	0.19559	195	4	4	0
GSE5589_WT_VS_IL10_KO_LPS_STIM_MACROPHAGE_180MIN_UP	0.58063	0.58063	173	1	0	1
GSE5589_WT_VS_IL10_KO_LPS_AND_IL10_STIM_MACROPHAGE_180MIN_UP	0.57637	0.57637	174	1	0	1
GSE5589_WT_VS_IL6_KO_LPS_AND_IL10_STIM_MACROPHAGE_180MIN_DN	0.54306	0.54306	156	1	1	0
GSE3920_UNTREATED_VS_IFNA_TREATED_ENDOTHELIAL_CELL_UP	0.23725	0.26125	186	2	2	0
GSE3920_UNTREATED_VS_IFNA_TREATED_ENDOTHELIAL_CELL_DN	0.21887	0.26125	177	2	0	2
GSE3920_UNTREATED_VS_IFNA_TREATED_FIBROBLAST_DN	0.01720	0.19559	198	4	3	1
GSE3920_UNTREATED_VS_IFNG_TREATED_FIBROBLAST_UP	0.59314	0.59314	179	1	1	0
GSE3920_UNTREATED_VS_IFNG_TREATED_FIBROBLAST_DN	0.22989	0.26125	185	2	1	1
GSE3920_IFNA_VS_IFNG_TREATED_FIBROBLAST_UP	0.61514	0.61514	190	1	1	0
GSE3920_IFNA_VS_IFNG_TREATED_FIBROBLAST_DN	0.01664	0.19559	196	4	4	0
GSE3920_UNTREATED_VS_IFNB_TREATED_ENDOTHELIAL_CELL_DN	0.60926	0.60926	187	1	1	0
GSE3920_UNTREATED_VS_IFNG_TREATED_ENDOTHELIAL_CELL_UP	0.55668	0.55668	162	1	1	0
GSE3920_IFNA_VS_IFNB_TREATED_ENDOTHELIAL_CELL_UP	0.57637	0.57637	172	1	1	0
GSE3920_IFNA_VS_IFNB_TREATED_ENDOTHELIAL_CELL_DN	0.57850	0.57850	172	1	1	0
GSE3920_IFNB_VS_IFNG_TREATED_ENDOTHELIAL_CELL_UP	0.20609	0.26125	170	2	2	0
GSE3920_UNTREATED_VS_IFNA_TREATED_FIBROBLAST_UP	0.57850	0.57850	172	1	1	0
GSE6092_CTRL_VS_BORRELIA_BIRGDOFERI_INF_ENDOTHELIAL_CELL_UP	0.57423	0.57423	172	1	0	1
GSE6092_CTRL_VS_BORRELIA_BIRGDOFERI_INF_ENDOTHELIAL_CELL_DN	0.55668	0.55668	164	1	1	0
GSE6092_UNSTIM_VS_IFNG_STIM_ENDOTHELIAL_CELL_UP	0.01581	0.19559	194	4	3	1
GSE6092_UNSTIM_VS_IFNG_STIM_AND_B_BURGDORFERI_INF_ENDOTHELIAL_CELL_UP	0.25386	0.26125	198	2	1	1
GSE6092_B_BURGDOFERI_VS_B_BURGDORFERI_AND_IFNG_STIM_ENDOTHELIAL_CELL_UP	0.61123	0.61123	188	1	1	0
GSE6092_B_BURGDOFERI_VS_B_BURGDORFERI_AND_IFNG_STIM_ENDOTHELIAL_CELL_DN	0.24278	0.26125	189	2	1	1
GSE6092_IFNG_VS_IFNG_AND_B_BURGDORFERI_INF_ENDOTHELIAL_CELL_UP	0.62664	0.62664	197	1	1	0
GSE6092_IFNG_VS_IFNG_AND_B_BURGDORFERI_INF_ENDOTHELIAL_CELL_DN	0.61123	0.61123	188	1	1	0
GSE6259_FLT3L_INDUCED_VS_WT_SPLENIC_DC_33D1_POS_UP	0.59723	0.59723	181	1	0	1
GSE6259_FLT3L_INDUCED_VS_WT_SPLENIC_DC_33D1_POS_DN	0.57423	0.57423	170	1	1	0
GSE6259_33D1_POS_VS_DEC205_POS_FLT3L_INDUCED_SPLENIC_DC_UP	0.21704	0.26125	176	2	1	1
GSE6259_33D1_POS_VS_DEC205_POS_FLT3L_INDUCED_SPLENIC_DC_DN	0.62093	0.62093	193	1	0	1
GSE6259_33D1_POS_VS_DEC205_POS_SPLENIC_DC_UP	0.20974	0.26125	172	2	0	2
GSE6259_33D1_POS_VS_DEC205_POS_SPLENIC_DC_DN	0.61319	0.61319	189	1	1	0
GSE6259_BCELL_VS_CD8_TCELL_DN	0.59108	0.59108	178	1	0	1
GSE6259_CD4_TCELL_VS_CD8_TCELL_UP	4.5e-05	0.01260	192	7	3	4
GSE6259_CD4_TCELL_VS_CD8_TCELL_DN	0.06426	0.26125	184	3	3	0
GSE6259_FLT3L_INDUCED_33D1_POS_DC_VS_BCELL_UP	0.62852	0.62852	198	1	0	1
GSE6259_FLT3L_INDUCED_33D1_POS_DC_VS_BCELL_DN	0.07281	0.26125	194	3	0	3
GSE6259_FLT3L_INDUCED_33D1_POS_DC_VS_CD4_TCELL_DN	0.22621	0.26125	182	2	1	1
GSE6259_FLT3L_INDUCED_33D1_POS_DC_VS_CD8_TCELL_DN	0.56554	0.56554	166	1	1	0
GSE6259_33D1_POS_DC_VS_BCELL_DN	0.56991	0.56991	169	1	0	1
GSE6259_33D1_POS_DC_VS_CD4_TCELL_UP	0.59723	0.59723	183	1	1	0
GSE6259_33D1_POS_DC_VS_CD8_TCELL_UP	0.53843	0.53843	154	1	1	0
GSE6259_33D1_POS_DC_VS_CD8_TCELL_DN	0.51211	0.51211	143	1	0	1
GSE6259_FLT3L_INDUCED_DEC205_POS_DC_VS_BCELL_UP	0.21156	0.26125	174	2	1	1
GSE6259_FLT3L_INDUCED_DEC205_POS_DC_VS_CD4_TCELL_UP	0.59314	0.59314	179	1	0	1
GSE6259_FLT3L_INDUCED_DEC205_POS_DC_VS_CD4_TCELL_DN	0.18620	0.26125	158	2	2	0
GSE6259_FLT3L_INDUCED_DEC205_POS_DC_VS_CD8_TCELL_UP	0.57423	0.57423	170	1	1	0
GSE6259_DEC205_POS_DC_VS_CD4_TCELL_UP	0.07637	0.26125	199	3	2	1
GSE6259_DEC205_POS_DC_VS_CD8_TCELL_DN	0.56114	0.56114	164	1	1	0
GSE3203_WT_VS_IFNAR1_KO_INFLUENZA_INFECTED_LN_BCELL_UP	0.01778	0.19559	200	4	2	2
GSE3203_INFLUENZA_INF_VS_IFNB_TREATED_LN_BCELL_DN	0.07548	0.26125	199	3	3	0
GSE3203_HEALTHY_VS_INFLUENZA_INFECTED_LN_BCELL_UP	0.62284	0.62284	194	1	0	1
GSE3203_UNTREATED_VS_IFNB_TREATED_LN_BCELL_DN	0.62284	0.62284	198	1	1	0
GSE3203_INFLUENZA_INF_VS_IFNB_TREATED_LN_BCELL_UP	0.25201	0.26125	195	2	0	2
GSE3203_HEALTHY_VS_INFLUENZA_INFECTED_LN_BCELL_DN	0.25201	0.26125	194	2	2	0
GSE3203_WT_VS_IFNAR1_KO_INFLUENZA_INFECTED_LN_BCELL_DN	0.07548	0.26125	197	3	1	2
GSE6875_TCONV_VS_TREG_UP	0.62852	0.62852	198	1	1	0
GSE6875_TCONV_VS_FOXP3_KO_TREG_UP	0.01475	0.19559	190	4	3	1
GSE6875_TCONV_VS_FOXP3_KO_TREG_DN	0.25571	0.26125	198	2	1	1
GSE6875_WT_VS_FOXP3_KO_TREG_UP	0.62474	0.62474	195	1	1	0
GSE6875_WT_VS_FOXP3_KO_TREG_DN	0.26495	0.26495	202	2	2	0
GSE7218_IGM_VS_IGG_SIGNAL_THGOUGH_ANTIGEN_BCELL_UP	0.25386	0.26125	196	2	2	0
GSE7218_UNSTIM_VS_ANTIGEN_STIM_THROUGH_IGG_BCELL_UP	0.62664	0.62664	197	1	0	1
GSE6090_UNSTIM_VS_DC_SIGN_STIM_DC_DN	0.54306	0.54306	156	1	1	0
GSE7509_UNSTIM_VS_IFNA_STIM_IMMATURE_DC_UP	0.06343	0.26125	184	3	1	2
GSE7509_UNSTIM_VS_IFNA_STIM_IMMATURE_DC_DN	0.25386	0.26125	198	2	2	0
GSE7509_UNSTIM_VS_FCGRIIB_STIM_DC_UP	0.60529	0.60529	186	1	1	0
GSE7509_UNSTIM_VS_FCGRIIB_STIM_DC_DN	0.24278	0.26125	193	2	2	0
GSE7509_FCGRIIB_VS_TNFA_IL1B_IL6_PGE_STIM_DC_UP	0.61123	0.61123	189	1	0	1
GSE7509_FCGRIIB_VS_TNFA_IL1B_IL6_PGE_STIM_DC_DN	0.52184	0.52184	147	1	1	0
GSE7509_UNSTIM_VS_FCGRIIB_STIM_MONOCYTE_UP	0.57850	0.57850	173	1	0	1
GSE7509_DC_VS_MONOCYTE_UP	0.01692	0.19559	198	4	4	0
GSE7509_DC_VS_MONOCYTE_DN	0.62852	0.62852	199	1	1	0
GSE7509_DC_VS_MONOCYTE_WITH_FCGRIIB_STIM_UP	0.62093	0.62093	193	1	1	0
GSE7548_NAIVE_VS_DAY7_PCC_IMMUNIZATION_CD4_TCELL_UP	0.61708	0.61708	191	1	1	0
GSE7548_NAIVE_VS_DAY7_PCC_IMMUNIZATION_CD4_TCELL_DN	0.01692	0.19559	202	4	4	0
GSE7548_NAIVE_VS_DAY28_PCC_IMMUNIZATION_CD4_TCELL_UP	0.61123	0.61123	188	1	1	0
GSE7548_NAIVE_VS_DAY28_PCC_IMMUNIZATION_CD4_TCELL_DN	0.59314	0.59314	179	1	0	1
GSE7548_DAY7_VS_DAY28_PCC_IMMUNIZATION_CD4_TCELL_UP	0.60529	0.60529	185	1	1	0
GSE7348_UNSTIM_VS_LPS_STIM_MACROPHAGE_DN	0.58901	0.58901	180	1	1	0
GSE7348_LPS_VS_TOLERIZED_AND_LPS_STIM_MACROPHAGE_DN	0.23725	0.26125	186	2	1	1
GSE7768_OVA_ALONE_VS_OVA_WITH_LPS_IMMUNIZED_MOUSE_WHOLE_SPLEEN_6H_DN	0.58693	0.58693	176	1	0	1
GSE7768_OVA_WITH_LPS_VS_OVA_WITH_MPL_IMMUNIZED_MOUSE_WHOLE_SPLEEN_6H_DN	0.59314	0.59314	179	1	0	1
GSE7768_OVA_ALONE_VS_OVA_WITH_MPL_IMMUNIZED_MOUSE_WHOLE_SPLEEN_6H_DN	0.61514	0.61514	193	1	0	1
GSE4590_PRE_BCELL_VS_SMALL_PRE_BCELL_UP	0.60128	0.60128	183	1	1	0
GSE4590_PRE_BCELL_VS_LARGE_PRE_BCELL_UP	0.58063	0.58063	176	1	1	0
GSE4590_PRE_BCELL_VS_VPREB_POS_LARGE_PRE_BCELL_UP	0.59314	0.59314	179	1	0	1
GSE4590_PRE_BCELL_VS_VPREB_POS_LARGE_PRE_BCELL_DN	0.58901	0.58901	180	1	1	0
GSE4590_SMALL_VS_LARGE_PRE_BCELL_UP	0.06017	0.26125	179	3	3	0
GSE4590_SMALL_VS_LARGE_PRE_BCELL_DN	0.21521	0.26125	176	2	2	0
GSE4590_SMALL_VS_VPREB_POS_LARGE_PRE_BCELL_UP	0.58484	0.58484	177	1	1	0
GSE4590_LARGE_PRE_BCELL_VS_VPREB_POS_LARGE_PRE_BCELL_DN	0.23725	0.26125	187	2	1	1
GSE9601_UNTREATED_VS_NFKB_INHIBITOR_TREATED_HCMV_INF_MONOCYTE_DN	0.60529	0.60529	185	1	1	0
GSE9601_NFKB_INHIBITOR_VS_PI3K_INHIBITOR_TREATED_HCMV_INF_MONOCYTE_UP	0.62664	0.62664	196	1	0	1
GSE9601_NFKB_INHIBITOR_VS_PI3K_INHIBITOR_TREATED_HCMV_INF_MONOCYTE_DN	0.07106	0.26125	192	3	2	1
GSE9316_IL6_KO_VS_IFNG_KO_INVIVO_EXPANDED_CD4_TCELL_UP	0.62852	0.62852	197	1	1	0
GSE9316_IL6_KO_VS_IFNG_KO_INVIVO_EXPANDED_CD4_TCELL_DN	0.62852	0.62852	197	1	1	0
GSE9316_CD4_TCELL_BALBC_VS_TH17_ENRI_CD4_TCELL_SKG_PMA_IONO_STIM_FR4NEG_DN	0.62664	0.62664	198	1	1	0
GSE9509_LPS_VS_LPS_AND_IL10_STIM_IL10_KO_MACROPHAGE_10MIN_UP	0.25386	0.26125	195	2	2	0
GSE9509_LPS_VS_LPS_AND_IL10_STIM_IL10_KO_MACROPHAGE_10MIN_DN	0.25571	0.26125	196	2	0	2
GSE9509_LPS_VS_LPS_AND_IL10_STIM_IL10_KO_MACROPHAGE_20MIN_UP	0.58693	0.58693	176	1	1	0
GSE9509_LPS_VS_LPS_AND_IL10_STIM_IL10_KO_MACROPHAGE_30MIN_UP	0.22071	0.26125	178	2	2	0
GSE9509_LPS_VS_LPS_AND_IL10_STIM_IL10_KO_MACROPHAGE_30MIN_DN	0.58063	0.58063	173	1	0	1
GSE9509_10MIN_VS_30MIN_LPS_STIM_IL10_KO_MACROPHAGE_UP	0.24278	0.26125	190	2	2	0
GSE9509_10MIN_VS_30MIN_LPS_STIM_IL10_KO_MACROPHAGE_DN	0.20791	0.26125	170	2	1	1
GSE9509_10MIN_VS_30MIN_LPS_AND_IL10_STIM_IL10_KO_MACROPHAGE_UP	0.59926	0.59926	183	1	0	1
GSE6674_UNSTIM_VS_ANTI_IGM_STIM_BCELL_UP	0.60926	0.60926	187	1	1	0
GSE6674_UNSTIM_VS_ANTI_IGM_STIM_BCELL_DN	0.50716	0.50716	141	1	1	0
GSE6674_UNSTIM_VS_CPG_STIM_BCELL_UP	0.04305	0.26125	157	3	3	0
GSE6674_UNSTIM_VS_CPG_STIM_BCELL_DN	0.21156	0.26125	172	2	0	2
GSE6674_UNSTIM_VS_PL2_3_STIM_BCELL_DN	0.59314	0.59314	179	1	1	0
GSE6674_UNSTIM_VS_ANTI_IGM_AND_CPG_STIM_BCELL_UP	0.02022	0.22237	209	4	4	0
GSE6674_ANTI_IGM_VS_CPG_STIM_BCELL_UP	0.62852	0.62852	197	1	1	0
GSE6674_ANTI_IGM_VS_PL2_3_STIM_BCELL_UP	0.63039	0.63039	198	1	1	0
GSE6674_ANTI_IGM_VS_PL2_3_STIM_BCELL_DN	0.25016	0.26125	193	2	2	0
GSE6674_ANTI_IGM_VS_ANTI_IGM_AND_CPG_STIM_BCELL_DN	0.25386	0.26125	196	2	2	0
GSE6674_CPG_VS_PL2_3_STIM_BCELL_DN	0.62664	0.62664	198	1	1	0
GSE6674_CPG_VS_CPG_AND_ANTI_IGM_STIM_BCELL_UP	0.26125	0.26125	199	2	0	2
GSE6674_CPG_VS_CPG_AND_ANTI_IGM_STIM_BCELL_DN	5.5e-05	0.01260	196	7	7	0
GSE6674_PL2_3_VS_ANTI_IGM_AND_CPG_STIM_BCELL_UP	0.62664	0.62664	196	1	1	0
GSE7831_UNSTIM_VS_CPG_STIM_PDC_1H_UP	0.62664	0.62664	197	1	1	0
GSE7831_UNSTIM_VS_INFLUENZA_STIM_PDC_1H_UP	0.25755	0.26125	198	2	1	1
GSE7831_CPG_VS_INFLUENZA_STIM_PDC_1H_UP	0.63039	0.63039	198	1	1	0
GSE7831_CPG_VS_INFLUENZA_STIM_PDC_1H_DN	0.62093	0.62093	194	1	1	0
GSE7831_UNSTIM_VS_CPG_STIM_PDC_4H_UP	0.01664	0.19559	197	4	4	0
GSE7831_UNSTIM_VS_CPG_STIM_PDC_4H_DN	0.25571	0.26125	196	2	2	0
GSE7831_UNSTIM_VS_INFLUENZA_STIM_PDC_4H_UP	0.62664	0.62664	196	1	1	0
GSE7831_CPG_VS_INFLUENZA_STIM_PDC_4H_DN	0.63039	0.63039	203	1	1	0
GSE7831_1H_VS_4H_CPG_STIM_PDC_UP	0.62852	0.62852	198	1	0	1
GSE7831_1H_VS_4H_CPG_STIM_PDC_DN	0.62852	0.62852	198	1	1	0
GSE7831_1H_VS_4H_INFLUENZA_STIM_PDC_UP	0.25940	0.26125	200	2	1	1
GSE9239_CTRL_VS_TNF_INHIBITOR_TREATED_DC_UP	0.62284	0.62284	195	1	1	0
GSE9239_CTRL_VS_TNF_INHIBITOR_TREATED_DC_DN	0.07548	0.26125	197	3	1	2
GSE8621_UNSTIM_VS_LPS_STIM_MACROPHAGE_UP	0.61708	0.61708	192	1	1	0
GSE8621_UNSTIM_VS_LPS_STIM_MACROPHAGE_DN	0.62664	0.62664	198	1	1	0
GSE8621_LPS_PRIMED_UNSTIM_VS_LPS_PRIMED_AND_LPS_STIM_MACROPHAGE_UP	0.62284	0.62284	194	1	1	0
GSE8621_LPS_PRIMED_UNSTIM_VS_LPS_PRIMED_AND_LPS_STIM_MACROPHAGE_DN	0.62664	0.62664	196	1	0	1
GSE8621_UNSTIM_VS_LPS_PRIMED_UNSTIM_MACROPHAGE_UP	0.62474	0.62474	195	1	0	1
GSE8621_UNSTIM_VS_LPS_PRIMED_UNSTIM_MACROPHAGE_DN	0.25571	0.26125	197	2	2	0
GSE8621_LPS_STIM_VS_LPS_PRIMED_AND_LPS_STIM_MACROPHAGE_UP	0.61708	0.61708	191	1	0	1
GSE8621_LPS_STIM_VS_LPS_PRIMED_AND_LPS_STIM_MACROPHAGE_DN	0.63226	0.63226	200	1	1	0
GSE9878_CTRL_VS_EBF_TRANSDUCED_PAX5_KO_PRO_BCELL_UP	0.63039	0.63039	198	1	1	0
GSE9878_CTRL_VS_EBF_TRANSDUCED_PAX5_KO_PRO_BCELL_DN	0.01778	0.19559	200	4	3	1
GSE5503_LIVER_DC_VS_MLN_DC_ACTIVATED_ALLOGENIC_TCELL_UP	0.00324	0.10045	207	5	5	0
GSE5503_LIVER_DC_VS_MLN_DC_ACTIVATED_ALLOGENIC_TCELL_DN	0.62474	0.62474	196	1	0	1
GSE5503_LIVER_DC_VS_PLN_DC_ACTIVATED_ALLOGENIC_TCELL_DN	0.25571	0.26125	198	2	0	2
GSE5503_LIVER_DC_VS_SPLEEN_DC_ACTIVATED_ALLOGENIC_TCELL_UP	0.63226	0.63226	199	1	1	0
GSE5503_MLN_DC_VS_PLN_DC_ACTIVATED_ALLOGENIC_TCELL_UP	0.63226	0.63226	202	1	0	1
GSE5503_MLN_DC_VS_PLN_DC_ACTIVATED_ALLOGENIC_TCELL_DN	0.63411	0.63411	201	1	0	1
GSE5503_MLN_DC_VS_SPLEEN_DC_ACTIVATED_ALLOGENIC_TCELL_UP	0.62093	0.62093	194	1	1	0
GSE5503_MLN_DC_VS_SPLEEN_DC_ACTIVATED_ALLOGENIC_TCELL_DN	0.01720	0.19559	198	4	1	3
GSE5503_PLN_DC_VS_SPLEEN_DC_ACTIVATED_ALLOGENIC_TCELL_UP	0.07727	0.26125	201	3	3	0
GSE10240_CTRL_VS_IL17_STIM_PRIMARY_BRONCHIAL_EPITHELIAL_CELLS_DN	0.62664	0.62664	196	1	1	0
GSE10240_IL22_VS_IL17_STIM_PRIMARY_BRONCHIAL_EPITHELIAL_CELLS_UP	0.24832	0.26125	195	2	1	1
GSE10240_CTRL_VS_IL17_STIM_PRIMARY_BRONCHIAL_EPITHELIAL_CELLS_UP	0.62664	0.62664	199	1	1	0
GSE10240_CTRL_VS_IL22_STIM_PRIMARY_BRONCHIAL_EPITHELIAL_CELLS_DN	0.27420	0.27420	209	2	1	1
GSE10240_CTRL_VS_IL17_AND_IL22_STIM_PRIMARY_BRONCHIAL_EPITHELIAL_CELLS_UP	0.25386	0.26125	195	2	1	1
GSE10240_CTRL_VS_IL17_AND_IL22_STIM_PRIMARY_BRONCHIAL_EPITHELIAL_CELLS_DN	0.00297	0.10045	198	5	5	0
GSE10240_IL22_VS_IL22_AND_IL17_STIM_PRIMARY_BRONCHIAL_EPITHELIAL_CELLS_DN	0.62664	0.62664	196	1	1	0
GSE10240_IL22_VS_IL17_STIM_PRIMARY_BRONCHIAL_EPITHELIAL_CELLS_DN	0.07458	0.26125	199	3	2	1
GSE10240_IL17_VS_IL17_AND_IL22_STIM_PRIMARY_BRONCHIAL_EPITHELIAL_CELLS_DN	0.25201	0.26125	195	2	1	1
GSE10240_IL17_VS_IL17_AND_IL22_STIM_PRIMARY_BRONCHIAL_EPITHELIAL_CELLS_UP	0.61514	0.61514	192	1	0	1
GSE10273_LOW_IL7_VS_HIGH_IL7_AND_IRF4_IN_IRF4_8_NULL_PRE_BCELL_UP	0.26125	0.26125	199	2	1	1
GSE10273_HIGH_VS_LOW_IL7_TREATED_IRF4_8_NULL_PRE_BCELL_DN	0.63226	0.63226	200	1	1	0
GSE10273_HIGH_IL7_VS_HIGH_IL7_AND_IRF4_IN_IRF4_8_NULL_PRE_BCELL_DN	0.62284	0.62284	194	1	1	0
GSE10273_HIGH_VS_LOW_IL7_TREATED_IRF4_8_NULL_PRE_BCELL_UP	0.62474	0.62474	196	1	1	0
GSE10273_HIGH_IL7_VS_HIGH_IL7_AND_IRF4_IN_IRF4_8_NULL_PRE_BCELL_UP	0.07194	0.26125	194	3	2	1
GSE10273_LOW_IL7_VS_HIGH_IL7_AND_IRF4_IN_IRF4_8_NULL_PRE_BCELL_DN	0.26125	0.26125	200	2	2	0
GSE8685_IL2_STARVED_VS_IL2_ACT_IL2_STARVED_CD4_TCELL_UP	0.62474	0.62474	195	1	1	0
GSE8685_IL2_STARVED_VS_IL2_ACT_IL2_STARVED_CD4_TCELL_DN	0.62093	0.62093	197	1	1	0
GSE8685_IL2_STARVED_VS_IL15_ACT_IL2_STARVED_CD4_TCELL_UP	0.61708	0.61708	194	1	1	0
GSE8685_IL2_STARVED_VS_IL15_ACT_IL2_STARVED_CD4_TCELL_DN	0.25940	0.26125	199	2	2	0
GSE8685_IL2_STARVED_VS_IL21_ACT_IL2_STARVED_CD4_TCELL_UP	0.62664	0.62664	199	1	1	0
GSE8685_IL2_STARVED_VS_IL21_ACT_IL2_STARVED_CD4_TCELL_DN	0.63226	0.63226	200	1	0	1
GSE8685_IL2_ACT_IL2_STARVED_VS_IL15_ACT_IL2_STARVED_CD4_TCELL_DN	0.62284	0.62284	196	1	1	0
GSE8685_IL2_ACT_IL2_STARVED_VS_IL21_ACT_IL2_STARVED_CD4_TCELL_UP	0.23541	0.26125	185	2	1	1
GSE8685_IL15_ACT_IL2_STARVED_VS_IL21_ACT_IL2_STARVED_CD4_TCELL_DN	0.58274	0.58274	178	1	1	0
GSE10147_IL3_VS_IL3_AND_HIVP17_STIM_PDC_UP	0.59926	0.59926	182	1	1	0
GSE10147_IL3_VS_IL3_AND_HIVP17_STIM_PDC_DN	0.53609	0.53609	153	1	1	0
GSE10147_IL3_AND_HIVP17_VS_IL3_AND_CPG_STIM_PDC_DN	0.58484	0.58484	175	1	1	0
GSE10147_IL3_AND_HIVP17_VS_IL3_AND_CPG_STIM_PDC_UP	0.54306	0.54306	156	1	1	0
GSE10147_IL3_VS_IL3_AND_CPG_STIM_PDC_DN	0.21887	0.26125	176	2	2	0
GSE10422_WT_VS_BAFF_TRANSGENIC_LN_BCELL_DN	0.16661	0.26125	147	2	2	0
GSE10422_WT_VS_BAFF_TRANSGENIC_LN_BCELL_UP	0.21339	0.26125	173	2	2	0
GSE10500_ARTHRITIC_SYNOVIAL_FLUID_VS_HEALTHY_MACROPHAGE_UP	0.04653	0.26125	162	3	3	0
GSE10500_ARTHRITIC_SYNOVIAL_FLUID_VS_HEALTHY_MACROPHAGE_DN	0.54765	0.54765	158	1	1	0
GSE7568_CTRL_VS_24H_TGFB_TREATED_MACROPHAGES_WITH_IL4_AND_DEXAMETHASONE_UP	0.25016	0.26125	193	2	2	0
GSE7568_CTRL_VS_24H_TGFB_TREATED_MACROPHAGES_WITH_IL4_AND_DEXAMETHASONE_DN	0.24832	0.26125	192	2	2	0
GSE7568_IL4_VS_IL4_AND_TGFB_TREATED_MACROPHAGE_24H_UP	0.59108	0.59108	178	1	0	1
GSE7568_IL4_TGFB_DEXAMETHASONE_VS_IL4_TGFB_TREATED_MACROPHAGE_UP	0.59723	0.59723	181	1	1	0
GSE7568_IL4_TGFB_DEXAMETHASONE_VS_IL4_TGFB_TREATED_MACROPHAGE_DN	0.59314	0.59314	179	1	0	1
GSE11386_NAIVE_VS_MEMORY_BCELL_DN	0.20609	0.26125	171	2	2	0
GSE11386_NAIVE_VS_MEMORY_BCELL_UP	0.25386	0.26125	195	2	1	1
GSE7219_UNSTIM_VS_LPS_AND_ANTI_CD40_STIM_DC_DN	0.06426	0.26125	184	3	3	0
GSE7219_UNSTIM_VS_LPS_AND_ANTI_CD40_STIM_NIK_NFKB2_KO_DC_DN	0.62093	0.62093	193	1	1	0
GSE7219_WT_VS_NIK_NFKB2_KO_LPS_AND_ANTI_CD40_STIM_DC_UP	0.25386	0.26125	195	2	2	0
GSE11973_MIR223_KOVS_WT_BONE_MARROW_NEUTROPHIL_UP	0.63039	0.63039	199	1	0	1
GSE11973_MIR223_KOVS_WT_BONE_MARROW_NEUTROPHIL_DN	0.60728	0.60728	188	1	1	0
GSE12001_MIR223_KO_VS_WT_NEUTROPHIL_UP	0.60926	0.60926	187	1	0	1
GSE12003_4D_VS_8D_CULTURE_BM_PROGENITOR_UP	0.06933	0.26125	191	3	2	1
GSE12003_4D_VS_8D_CULTURE_MIR223_KO_BM_PROGENITOR_DN	0.58274	0.58274	174	1	0	1
GSE12003_4D_VS_8D_CULTURE_MIR223_KO_BM_PROGENITOR_UP	0.19160	0.26125	161	2	2	0
GSE11884_WT_VS_FURIN_KO_NAIVE_CD4_TCELL_UP	0.54306	0.54306	156	1	1	0
GSE11818_WT_VS_DICER_KO_TREG_UP	0.16838	0.26125	148	2	1	1
GSE9946_IMMATURE_VS_MATURE_STIMULATORY_DC_UP	0.18440	0.26125	157	2	1	1
GSE9946_IMMATURE_VS_MATURE_STIMULATORY_DC_DN	0.53609	0.53609	153	1	1	0
GSE9946_MATURE_STIMULATORY_VS_LISTERIA_INF_MATURE_DC_DN	0.50716	0.50716	141	1	1	0
GSE9946_MATURE_STIMULATORY_VS_PROSTAGLANDINE2_TREATED_MATURE_DC_UP	0.04373	0.26125	157	3	0	3
GSE9946_LISTERIA_INF_MATURE_VS_PROSTAGLANDINE2_TREATED_MATURE_DC_UP	0.53375	0.53375	152	1	0	1
GSE12484_HEALTHY_VS_PERIDONTITIS_NEUTROPHILS_UP	0.53139	0.53139	151	1	1	0
GSE12505_WT_VS_E2_2_HET_PDC_UP	0.51943	0.51943	146	1	0	1
GSE12505_WT_VS_E2_2_HET_PDC_DN	0.58484	0.58484	175	1	1	0
GSE11367_CTRL_VS_IL17_TREATED_SMOOTH_MUSCLE_CELL_UP	0.51211	0.51211	143	1	1	0
GSE13173_UNTREATED_VS_IL12_TREATED_ACT_CD8_TCELL_UP	0.51943	0.51943	146	1	1	0
GSE13173_UNTREATED_VS_IL12_TREATED_ACT_CD8_TCELL_DN	0.53375	0.53375	152	1	1	0
GSE14413_UNSTIM_VS_IFNB_STIM_RAW264_CELLS_DN	0.53843	0.53843	154	1	1	0
GSE14413_UNSTIM_VS_IFNB_STIM_NIH3T3_CELLS_DN	0.51943	0.51943	146	1	0	1
GSE14413_UNSTIM_VS_IFNB_STIM_L929_CELLS_UP	0.48947	0.48947	135	1	1	0
GSE13887_ACT_CD4_VS_NO_TREATED_CD4_TCELL_DN	0.53139	0.53139	152	1	1	0
GSE13887_RESTING_VS_NO_TREATED_CD4_TCELL_DN	0.46580	0.46580	125	1	0	1
GSE13887_RESTING_VS_ACT_CD4_TCELL_DN	0.52664	0.52664	150	1	1	0
GSE13887_RESTING_VS_NO_TREATED_CD4_TCELL_UP	0.52664	0.52664	149	1	1	0
GSE13762_CTRL_VS_125_VITAMIND_DAY5_DC_UP	0.54075	0.54075	156	1	1	0
GSE13762_CTRL_VS_125_VITAMIND_DAY12_DC_DN	0.54075	0.54075	155	1	1	0
GSE13522_CTRL_VS_T_CRUZI_Y_STRAIN_INF_SKIN_BALBC_MOUSE_UP	0.53609	0.53609	153	1	1	0
GSE13522_CTRL_VS_T_CRUZI_BRAZIL_STRAIN_INF_SKIN_UP	0.53139	0.53139	152	1	1	0
GSE13522_CTRL_VS_T_CRUZI_Y_STRAIN_INF_SKIN_IFNG_KO_DN	0.17369	0.26125	151	2	2	0
GSE13522_CTRL_VS_T_CRUZI_Y_STRAIN_INF_SKIN_IFNG_KO_UP	0.57637	0.57637	171	1	1	0
GSE13522_CTRL_VS_T_CRUZI_BRAZIL_STRAIN_INF_SKIN_DN	0.62664	0.62664	196	1	1	0
GSE13522_CTRL_VS_T_CRUZI_G_STRAIN_INF_SKIN_UP	0.62284	0.62284	196	1	1	0
GSE13522_WT_VS_IFNAR_KO_SKIN_DN	0.22071	0.26125	178	2	1	1
GSE13522_CTRL_VS_T_CRUZI_Y_STRAIN_INF_SKIN_BALBC_MOUSE_DN	0.50964	0.50964	142	1	0	1
GSE13522_CTRL_VS_T_CRUZI_Y_STRAIN_INF_SKIN_IFNAR_KO_UP	0.25201	0.26125	195	2	2	0
GSE13522_CTRL_VS_T_CRUZI_Y_STRAIN_INF_SKIN_IFNAR_KO_DN	0.62664	0.62664	196	1	1	0
GSE13522_WT_VS_IFNAR_KO_SKIN_UP	0.62284	0.62284	195	1	1	0
GSE13522_WT_VS_IFNAR_KO_SKING_T_CRUZI_Y_STRAIN_INF_UP	0.26125	0.26125	199	2	1	1
GSE14699_NAIVE_VS_ACT_CD8_TCELL_UP	0.62664	0.62664	196	1	0	1
GSE14699_NAIVE_VS_DELETIONAL_TOLERANCE_CD8_TCELL_DN	0.61319	0.61319	190	1	1	0
GSE14699_DELETIONAL_TOLERANCE_VS_ACTIVATED_CD8_TCELL_DN	0.06426	0.26125	185	3	3	0
GSE14699_DELETIONAL_TOLERANCE_VS_ACTIVATED_CD8_TCELL_UP	3.6e-05	0.01260	183	7	5	2
GSE13946_CTRL_VS_DSS_COLITIS_GD_TCELL_FROM_COLON_UP	0.23909	0.26125	188	2	2	0
GSE14415_INDUCED_TREG_VS_FOXP3_KO_INDUCED_TREG_DN	0.24462	0.26125	193	2	2	0
GSE14415_ACT_TCONV_VS_ACT_NATURAL_TREG_DN	0.59519	0.59519	182	1	1	0
GSE14415_INDUCED_TREG_VS_FAILED_INDUCED_TREG_DN	0.00226	0.10045	185	5	4	1
GSE14415_INDUCED_TREG_VS_FOXP3_KO_INDUCED_TREG_IL2_CULTURE_UP	0.24462	0.26125	190	2	2	0
GSE14415_INDUCED_TREG_VS_FAILED_INDUCED_TREG_UP	0.61901	0.61901	194	1	1	0
GSE14415_INDUCED_TREG_VS_FOXP3_KO_INDUCED_TREG_IL2_CULTURE_DN	0.54536	0.54536	157	1	1	0
GSE14415_NATURAL_TREG_VS_TCONV_DN	0.22621	0.26125	180	2	0	2
GSE14415_ACT_VS_CTRL_NATURAL_TREG_DN	0.60128	0.60128	184	1	1	0
GSE14415_TCONV_VS_FOXP3_KO_INDUCED_TREG_UP	0.21887	0.26125	177	2	1	1
GSE14415_NATURAL_TREG_VS_FOXP3_KO_NATURAL_TREG_UP	0.56114	0.56114	164	1	1	0
GSE14415_INDUCED_VS_NATURAL_TREG_DN	0.59519	0.59519	181	1	0	1
GSE14386_UNTREATED_VS_IFNA_TREATED_ACT_PBMC_MS_PATIENT_UP	0.54075	0.54075	155	1	1	0
GSE14386_UNTREATED_VS_IFNA_TREATED_ACT_PBMC_MS_PATIENT_DN	0.23725	0.26125	190	2	2	0
GSE13547_CTRL_VS_ANTI_IGM_STIM_BCELL_12H_DN	0.58901	0.58901	178	1	1	0
GSE13547_2H_VS_12_H_ANTI_IGM_STIM_BCELL_UP	0.60728	0.60728	186	1	0	1
GSE13547_2H_VS_12_H_ANTI_IGM_STIM_BCELL_DN	0.61123	0.61123	188	1	1	0
GSE13547_CTRL_VS_ANTI_IGM_STIM_BCELL_12H_UP	0.06593	0.26125	186	3	0	3
GSE13547_WT_VS_ZFX_KO_BCELL_ANTI_IGM_STIM_2H_DN	0.58063	0.58063	175	1	1	0
GSE13547_CTRL_VS_ANTI_IGM_STIM_BCELL_2H_UP	0.62284	0.62284	194	1	0	1
GSE13547_2H_VS_12_H_ANTI_IGM_STIM_ZFX_KO_BCELL_DN	0.59519	0.59519	181	1	0	1
GSE13547_WT_VS_ZFX_KO_BCELL_UP	0.58274	0.58274	175	1	0	1
GSE13547_CTRL_VS_ANTI_IGM_STIM_ZFX_KO_BCELL_12H_UP	0.55219	0.55219	160	1	0	1
GSE13547_CTRL_VS_ANTI_IGM_STIM_ZFX_KO_BCELL_12H_DN	0.59314	0.59314	179	1	0	1
GSE13547_WT_VS_ZFX_KO_BCELL_DN	0.01276	0.19559	181	4	3	1
GSE15330_HSC_VS_MEGAKARYOCYTE_ERYTHROID_PROGENITOR_UP	0.22437	0.26125	179	2	1	1
GSE15330_HSC_VS_LYMPHOID_PRIMED_MULTIPOTENT_PROGENITOR_DN	0.01300	0.19559	182	4	2	2
GSE15330_HSC_VS_MEGAKARYOCYTE_ERYTHROID_PROGENITOR_DN	0.60926	0.60926	187	1	0	1
[truncated: 1,449 more rows]

## Sheet: Bioplanet
Table 2. Biological Process annotation clustering by different Databases
Bioplanet
Term Name	p-Value	FDR-adjusted p-Value	Number of Genes in Term	Number of Genes that are also in this Filter or Cluster	Number of Up-regulated genes	Number of Down-regulated genes
Inhibition of matrix metalloproteinases	0.05463	0.16897	9	1	1	0
Integrin-mediated cell adhesion	0.12187	0.16897	97	2	1	1
Apoptosis	0.42104	0.42104	231	2	2	0
Phosphoinositides and their downstream targets	0.14461	0.16897	25	1	1	0
Cell cycle	0.52038	0.52038	444	3	2	1
Chromosome maintenance	0.13648	0.16897	104	2	2	0
Deposition of new CENP-A-containing nucleosomes at the centromere	0.03436	0.16897	47	2	2	0
Transport of glucose and other sugars, bile salts and organic acids, metal ions and amine compounds	0.44193	0.44193	93	1	1	0
Hexose transport	0.22616	0.22616	41	1	1	0
Transmembrane transport of small molecules	0.73966	0.73966	419	2	2	0
Iron uptake and transport	0.21640	0.21640	40	1	1	0
SLC-mediated transmembrane transport	0.78772	0.78772	245	1	1	0
Facilitative sodium-independent glucose transporters	0.06637	0.16897	11	1	1	0
RNA polymerase I promoter opening	0.01877	0.16897	34	2	2	0
RNA polymerase I transcription	0.04878	0.16897	57	2	2	0
RNA polymerase I, RNA polymerase III, and mitochondrial transcription	0.12393	0.16897	98	2	2	0
ERBB1 internalization pathway	0.22130	0.22130	40	1	0	1
Gene expression	0.90183	0.90183	845	3	3	0
mTOR signaling pathway	0.50500	0.50500	113	1	1	0
DNA replication	0.72049	0.72049	203	1	0	1
ATM-dependent DNA damage response	0.38276	0.38276	77	1	1	0
Transcriptional activity of SMAD2/SMAD3-SMAD4 heterotrimer	0.21640	0.21640	40	1	1	0
Calcitonin-like ligand receptors	0.05463	0.16897	9	1	1	0
Class B GPCRs (secretin family receptors)	0.01883	0.16897	92	3	3	0
GPCR ligand binding	0.43646	0.43646	403	3	3	0
Glucagon-type ligand receptors	0.01574	0.16897	32	2	2	0
Bone remodeling	0.10633	0.16897	18	1	1	0
Mechanism of gene regulation by peroxisome proliferators via PPAR-alpha	0.28676	0.28676	55	1	1	0
SMAD2/3 nuclear pathway	0.39810	0.39810	81	1	1	0
Beta-1 integrin cell surface interactions	0.33854	0.33854	66	1	1	0
p73 transcription factor network	0.39048	0.39048	80	1	1	0
E2F transcription factor network	0.38663	0.38663	78	1	1	0
HIF-2-alpha transcription factor network	0.01774	0.16897	33	2	2	0
Beta-3 integrin cell surface interactions	0.02669	0.16897	41	2	2	0
Regulation of NFAT transcription factors	0.24058	0.24058	44	1	1	0
FRA pathway	0.02202	0.16897	37	2	2	0
Myc active pathway	0.00136	0.10208	79	4	3	1
Arf6 integrin-mediated signaling pathway	0.26403	0.26403	49	1	1	0
p38-alpha and p38-beta regulation	0.16576	0.16897	29	1	0	1
Alpha-9 beta-1 integrin pathway	0.01040	0.16897	25	2	2	0
p53 signaling pathway	0.05049	0.16897	135	3	3	0
Integrin beta-4 pathway	0.06637	0.16897	11	1	1	0
Integrins in angiogenesis	0.36703	0.36703	73	1	1	0
ATF2 transcription factor network	0.04878	0.16897	57	2	2	0
AP-1 transcription factor network	0.38276	0.38276	78	1	1	0
p38 gamma/delta MAPK pathway	0.06637	0.16897	11	1	1	0
Integrin beta-5 pathway	0.09509	0.16897	16	1	1	0
Interleukin-10 anti-inflammatory signaling pathway	0.09509	0.16897	16	1	1	0
p38 alpha/beta MAPK downstream pathway	0.21148	0.21148	39	1	1	0
T cell receptor calcium pathway	0.15525	0.16897	27	1	1	0
Insulin regulation of blood glucose	0.14995	0.16897	27	1	1	0
Myc repressed pathway	0.05668	0.16897	62	2	2	0
HIF-1 transcriptional activity in hypoxia	3.0e-06	0.00091	66	6	6	0
CD8/T cell receptor downstream pathway	0.07726	0.16897	75	2	2	0
Golgi-associated vesicle biogenesis	0.11744	0.16897	20	1	1	0
Mitotic prometaphase	0.23100	0.23100	42	1	0	1
T cell receptor regulation of apoptosis	0.15324	0.16897	592	6	6	0
Oncostatin M	0.00863	0.16897	295	6	5	1
Ghrelin pathway	0.13924	0.16897	24	1	1	0
Interleukin-1 regulation of extracellular matrix	0.03300	0.16897	113	3	2	1
Fibroblast growth factor 1	0.14995	0.16897	26	1	1	0
RAGE pathway	0.05033	0.16897	58	2	2	0
Interleukin-2 signaling pathway	0.05025	0.16897	784	9	9	0
Interleukin-3 regulation of hematopoietic cells	0.00672	0.16897	20	2	2	0
Gastrin pathway	0.02669	0.16897	41	2	2	0
Interleukin-4 regulation of apoptosis	0.07860	0.16897	262	4	3	1
Interleukin-5 regulation of apoptosis	0.20490	0.20490	142	2	2	0
TSH regulation of gene expression	0.42407	0.42407	88	1	1	0
Thymic stromal lymphopoietin (TSLP) pathway	0.40188	0.40188	90	1	1	0
FSH regulation of apoptosis	0.06863	0.16897	249	4	3	1
TWEAK regulation of gene expression	0.15525	0.16897	27	1	1	0
EGFR1 pathway	0.22090	0.22090	143	2	2	0
Prolactin regulation of apoptosis	0.14930	0.16897	112	2	2	0
Kit receptor transcriptional targets	0.02465	0.16897	4	1	1	0
TGF-beta regulation of extracellular matrix	0.00042	0.06410	542	11	9	2
BDNF signaling pathway	0.00439	0.16897	250	6	5	1
TNF-alpha effects on cytokine activity, cell motility, and apoptosis	0.17785	0.17785	123	2	2	0
Telomere maintenance	0.05347	0.16897	60	2	2	0
Transcription	0.30178	0.30178	178	2	2	0
BMAL1-CLOCK/NPAS2 activates circadian expression	0.20153	0.20153	36	1	1	0
Basigin interactions	0.14461	0.16897	25	1	1	0
Cell surface interactions at the vascular wall	0.43485	0.43485	91	1	1	0
Circadian rhythm	0.29566	0.29566	58	1	1	0
Clathrin derived vesicle budding	0.00579	0.16897	61	3	2	1
Developmental biology	0.25055	0.25055	411	4	3	1
Diabetes pathways	0.59831	0.59831	145	1	1	0
Dissolution of fibrin clot	0.04275	0.16897	7	1	1	0
Factors involved in megakaryocyte development and platelet production	0.54116	0.54116	124	1	1	0
Generic transcription pathway	0.80597	0.80597	263	1	1	0
Hemostasis pathway	0.15753	0.16897	462	5	5	0
Agrin in postsynaptic differentiation	0.03172	0.16897	45	2	1	1
Interaction between L1-type proteins and ankyrins	0.14461	0.16897	25	1	1	0
L1CAM interactions	0.43128	0.43128	90	1	1	0
Lysosome vesicle biogenesis	0.00884	0.16897	24	2	2	0
M phase pathway	0.44544	0.44544	94	1	0	1
Meiosis	0.09786	0.16897	85	2	2	0
Meiotic recombination	0.04725	0.16897	56	2	2	0
Meiotic synapsis	0.04725	0.16897	56	2	2	0
Membrane trafficking	0.04253	0.16897	128	3	2	1
Mitotic G2-G2/M phases	0.40564	0.40564	84	1	0	1
Muscle contraction	0.23580	0.23580	43	1	0	1
Nitric oxide stimulation of guanylate cyclase	0.15525	0.16897	27	1	1	0
Other semaphorin interactions	0.00431	0.16897	16	2	2	0
Packaging of telomere ends	0.01774	0.16897	33	2	2	0
Platelet homeostasis	0.39430	0.39430	81	1	1	0
Oxidative stress-induced gene expression via Nrf2	0.11744	0.16897	20	1	1	0
Recycling pathway of cell adhesion molecule L1	0.14995	0.16897	26	1	1	0
Response to elevated platelet cytosolic calcium	0.40188	0.40188	82	1	1	0
ERK1/ERK2 MAPK pathway	0.32171	0.32171	63	1	1	0
JNK/MAPK pathway	0.26863	0.26863	50	1	1	0
Epidermal growth factor receptor (EGFR) pathway	0.14500	0.16897	109	2	2	0
Eukaryotic protein translation	0.09509	0.16897	16	1	1	0
Fibroblast growth factor receptor pathway	0.47273	0.47273	103	1	1	0
PI3K class IB pathway in neutrophils	0.23100	0.23100	42	1	1	0
Myocyte adrenergic pathway	0.35090	0.35090	69	1	1	0
STAT3 pathway	0.11190	0.16897	19	1	1	0
Translation factors	0.26863	0.26863	50	1	1	0
Matrix metalloproteinases	0.16052	0.16897	28	1	1	0
Selenium pathway	0.32595	0.32595	63	1	1	0
Angiogenesis	0.13384	0.16897	23	1	1	0
Heart development	0.24058	0.24058	44	1	0	1
Fluoropyrimidine activity	0.19652	0.19652	35	1	1	0
MAPK cascade role in angiogenesis	0.32171	0.32171	62	1	1	0
Nitric oxide effects	0.05463	0.16897	9	1	1	0
MicroRNAs in muscle cell differentiation	0.14995	0.16897	27	1	1	0
Cell differentiation pathway	0.10633	0.16897	19	1	1	0
Adipogenesis	0.54979	0.54979	129	1	1	0
Blood clotting cascade	0.11744	0.16897	20	1	1	0
Myometrial relaxation and contraction pathways	0.60837	0.60837	152	1	1	0
Keap1-Nrf2 pathway	0.07796	0.16897	13	1	1	0
Striated muscle contraction	0.19147	0.19147	34	1	0	1
Oxidative stress	0.14995	0.16897	26	1	1	0
Statin pathway	0.14995	0.16897	26	1	0	1
Class A GPCRs (rhodopsin-like)	0.77221	0.77221	235	1	1	0
Endochondral ossification	0.31313	0.31313	60	1	1	0
Calcium regulation in the cardiac cell	0.59318	0.59318	145	1	1	0
Senescence and autophagy	0.47605	0.47605	104	1	1	0
Visual signal transduction	0.08371	0.16897	14	1	1	0
p53 activity regulation	0.15580	0.16897	115	2	2	0
Actin cytoskeleton regulation	0.39255	0.39255	217	2	1	1
Focal adhesion	0.16556	0.16897	226	3	2	1
Adherens junction cell adhesion	0.34681	0.34681	68	1	1	0
Lysosome	0.16897	0.16897	119	2	1	1
Endocytosis	0.35672	0.35672	202	2	2	0
Phagosome	0.61819	0.61819	156	1	1	0
Peroxisome	0.38663	0.38663	78	1	1	0
Vitamin C in the brain	0.06637	0.16897	11	1	1	0
MAPK signaling pathway	0.12092	0.16897	306	4	4	0
ERBB signaling pathway	0.44193	0.44193	93	1	0	1
Calcium signaling pathway	0.28559	0.28559	170	2	1	1
Phosphatidylinositol signaling system	0.37100	0.37100	74	1	1	0
Wnt signaling pathway	0.04881	0.16897	224	4	4	0
TGF-beta regulation of skeletal system development	0.40188	0.40188	83	1	1	0
VEGF signaling pathway	0.36703	0.36703	73	1	1	0
Jak-STAT signaling pathway	0.33625	0.33625	195	2	2	0
Cytokine-cytokine receptor interaction	0.19192	0.19192	259	3	3	0
Neuroactive ligand-receptor interaction	0.49020	0.49020	263	2	2	0
ECM-receptor interaction	0.40564	0.40564	83	1	1	0
Cell adhesion molecules (CAMs)	0.55826	0.55826	131	1	1	0
BAD phosphorylation regulation	0.01122	0.16897	26	2	2	0
Ubiquitin-mediated proteolysis	0.56105	0.56105	132	1	1	0
Protein processing in the endoplasmic reticulum	0.63940	0.63940	165	1	1	0
Integrin signaling pathway	0.60337	0.60337	148	1	1	0
TGF-beta signaling pathway	0.67841	0.67841	181	1	1	0
Pathways in cancer	0.15092	0.16897	335	4	4	0
Colorectal cancer	0.31743	0.31743	61	1	1	0
Renal cell carcinoma	0.06499	0.16897	68	2	1	1
Pancreatic cancer	0.35090	0.35090	69	1	1	0
Small cell lung cancer	0.09401	0.16897	83	2	2	0
Dilated cardiomyopathy	0.44544	0.44544	94	1	0	1
Viral myocarditis	0.37494	0.37494	76	1	1	0
Systemic lupus erythematosus	0.18232	0.18232	125	2	2	0
Primary immunodeficiency	0.19147	0.19147	34	1	1	0
Vibrio cholerae infection	0.29566	0.29566	58	1	1	0
Leishmaniasis	0.32595	0.32595	63	1	1	0
Chagas disease	0.13017	0.16897	101	2	2	0
Amoebiasis	0.12808	0.16897	100	2	2	0
Valine, leucine and isoleucine degradation	0.24058	0.24058	45	1	0	1
Lysine degradation	0.23100	0.23100	43	1	0	1
Arginine and proline metabolism	0.00429	0.16897	54	3	2	1
Histidine metabolism	0.15525	0.16897	27	1	0	1
Porphyrin and chlorophyll metabolism	0.22616	0.22616	42	1	1	0
Glycolysis and gluconeogenesis	0.00930	0.16897	70	3	2	1
Pentose phosphate pathway	0.14995	0.16897	26	1	1	0
Fructose and mannose metabolism	0.19147	0.19147	34	1	1	0
Galactose metabolism	0.14995	0.16897	26	1	1	0
Ascorbate and aldarate metabolism	0.13924	0.16897	24	1	0	1
Starch and sucrose metabolism	0.03848	0.16897	50	2	2	0
Inositol phosphate metabolism	0.04878	0.16897	57	2	1	1
Pyruvate metabolism	0.27320	0.27320	51	1	0	1
Glyoxylate and dicarboxylate metabolism	0.08941	0.16897	15	1	1	0
Propanoate metabolism	0.18128	0.18128	32	1	0	1
Nitrogen metabolism	0.12841	0.16897	22	1	1	0
Metabolism	0.09519	0.16897	1576	14	11	3
Glycosphingolipid biosynthesis: lacto and neolacto series	0.12841	0.16897	22	1	1	0
Fatty acid metabolism	0.23580	0.23580	43	1	0	1
Steroid biosynthesis	0.15525	0.16897	28	1	0	1
Glycerolipid metabolism	0.25473	0.25473	47	1	0	1
Beta-alanine metabolism	0.12841	0.16897	23	1	0	1
Pyrimidine metabolism	0.46603	0.46603	100	1	1	0
Drug metabolism: other enzymes	0.27320	0.27320	52	1	1	0
Ghrelin-mediated regulation of food intake and energy homeostasis	0.07218	0.16897	12	1	1	0
Platelet amyloid precursor protein pathway	0.08371	0.16897	14	1	1	0
Fibrinolysis pathway	0.08941	0.16897	15	1	1	0
Prion pathway	0.11744	0.16897	20	1	1	0
Cardiac muscle contraction	0.34269	0.34269	69	1	0	1
Insulin signaling pathway	0.52770	0.52770	282	2	2	0
Adipocytokine signaling pathway	0.33854	0.33854	66	1	1	0
Chemokine signaling pathway	0.65945	0.65945	186	1	1	0
Complement and coagulation cascades	0.37100	0.37100	74	1	1	0
NOD signaling pathway	0.37886	0.37886	76	1	1	0
Natural killer cell-mediated cytotoxicity	0.52342	0.52342	119	1	1	0
NO2-dependent IL-12 pathway in NK cells	0.10073	0.16897	17	1	1	0
T cell receptor signaling pathway	0.55826	0.55826	130	1	0	1
Fc epsilon receptor I signaling pathway	0.37886	0.37886	76	1	1	0
Neurotrophin signaling pathway	0.53237	0.53237	122	1	0	1
Phototransduction	0.12841	0.16897	22	1	1	0
Tryptophan metabolism	0.30445	0.30445	59	1	0	1
Prolactin activation of MAPK signaling	0.37100	0.37100	74	1	1	0
Antigen-activated B-cell receptor generation of second messengers	0.69047	0.69047	187	1	1	0
4-1BB-dependent immune response	0.11190	0.16897	19	1	1	0
Signaling by EGFR	0.03676	0.16897	6	1	0	1
Signal transduction by L1	0.19147	0.19147	34	1	1	0
Signaling by bone morphogenetic protein (BMP)	0.13384	0.16897	23	1	0	1
Signaling by EGFR in cancer	0.48262	0.48262	106	1	0	1
Signaling by insulin receptor	0.49553	0.49553	109	1	1	0
Signaling by interleukins	0.14073	0.16897	107	2	2	0
Signaling by NOTCH	0.47273	0.47273	105	1	1	0
Signaling by NOTCH1	0.34681	0.34681	70	1	1	0
Signaling by Robo receptor	0.17614	0.17614	31	1	0	1
Signaling by TGF-beta receptor complex	0.33018	0.33018	65	1	1	0
Signal transduction	0.20639	0.20639	934	8	5	3
Signaling by GPCR	0.92029	0.92029	892	3	3	0
Inhibitor of DNA binding (ID) signaling pathway	0.09509	0.16897	16	1	1	0
Wnt signaling pathway and pluripotency	0.44193	0.44193	94	1	1	0
G13 signaling pathway	0.19147	0.19147	34	1	0	1
Arf6 signal transduction regulation	0.01877	0.16897	34	2	2	0
S6K1 signaling	0.04871	0.16897	8	1	1	0
Interleukin-5 signaling pathway	0.03709	0.16897	49	2	2	0
AMPK signaling	0.06162	0.16897	66	2	2	0
Interleukin-3 signaling pathway	0.03043	0.16897	45	2	2	0
ERBB4 signaling events	0.20153	0.20153	36	1	0	1
Thrombin signaling through protease-activated receptors	0.27320	0.27320	52	1	1	0
Immune system signaling by interferons, interleukins, prolactin, and growth hormones	0.50224	0.50224	272	2	2	0
Plexin D1 signaling	0.13924	0.16897	24	1	1	0
G alpha (s) signaling events	0.03840	0.16897	121	3	3	0
Interleukin-12-mediated signaling events	0.34681	0.34681	69	1	1	0
Interleukin-23-mediated signaling events	0.19652	0.19652	35	1	1	0
GM-CSF-mediated signaling events	0.02091	0.16897	36	2	2	0
IGF1 receptor signaling through beta-arrestin	0.14461	0.16897	25	1	1	0
Alpha-6 beta-4 integrin signaling pathway	0.17614	0.17614	31	1	1	0
Mammalian target of rapamycin complex 1 (mTORC1)-mediated signaling	0.06637	0.16897	11	1	1	0
p75 neurotrophin receptor-mediated signaling	0.35090	0.35090	69	1	0	1
Type II interferon signaling (interferon-gamma)	0.24533	0.24533	45	1	1	0
Platelet activation, signaling and aggregation	0.36124	0.36124	204	2	2	0
Alpha-6 beta-1 and alpha-6 beta-4 integrin signaling	0.24533	0.24533	46	1	1	0
Interleukin receptor SHC signaling	0.01295	0.16897	28	2	2	0
Angiotensin II-stimulated signaling through G-proteins and beta-arrestin	0.33018	0.33018	64	1	1	0
Activated NOTCH1 signaling in the nucleus	0.16576	0.16897	30	1	1	0
Interleukin-3, interleukin-5, and GM-CSF signaling	0.03043	0.16897	44	2	2	0
Natural killer cell receptor signaling pathway	0.31743	0.31743	61	1	1	0
Nuclear beta-catenin signaling and target gene transcription regulation	0.38663	0.38663	79	1	1	0
Urokinase-type plasminogen activator (uPA) and uPAR-mediated signaling	0.22616	0.22616	41	1	1	0
Insulin biosynthesis and processing	0.23100	0.23100	42	1	1	0
Glycogen biosynthesis	0.00078	0.07901	7	2	2	0
Attenuation of GPCR signaling	0.06052	0.16897	10	1	1	0
Cholesterol biosynthesis	0.12841	0.16897	23	1	0	1
Beta-arrestins in GPCR desensitization	0.07218	0.16897	12	1	1	0
Beta-arrestin-dependent recruitment of Src kinases in GPCR signaling	0.10073	0.16897	17	1	1	0
Carbohydrate metabolism	0.01382	0.16897	230	5	4	1
Lipid and lipoprotein metabolism	0.95333	0.95333	479	1	0	1
Nucleotide metabolism	0.35901	0.35901	72	1	1	0
Porphyrin metabolism	0.08371	0.16897	14	1	1	0
Metabolism of vitamins and cofactors	0.25473	0.25473	47	1	1	0
Folate metabolism	0.33437	0.33437	65	1	1	0
Glucose metabolism	0.00579	0.16897	59	3	3	0
Selenium metabolism and selenoproteins	0.10073	0.16897	17	1	1	0
Glycogen metabolism	0.01479	0.16897	30	2	2	0
One-carbon metabolism	0.16576	0.16897	29	1	1	0
Vitamin B12 metabolism	0.28676	0.28676	54	1	1	0
Glycosaminoglycan metabolism	0.48911	0.48911	107	1	0	1
Lipid metabolism regulation by peroxisome proliferator-activated receptor alpha (PPAR-alpha)	0.51735	0.51735	116	1	0	1
Vitamin C (ascorbate) metabolism	0.04275	0.16897	7	1	1	0
Integration of energy metabolism	0.53237	0.53237	122	1	1	0
Keratan sulfate/keratin metabolism	0.16052	0.16897	28	1	0	1
Fatty acid, triacylglycerol, and ketone body metabolism	0.67012	0.67012	176	1	0	1
Heme degradation	0.03072	0.16897	5	1	1	0
Keratan sulfate degradation	0.06052	0.16897	10	1	0	1
Cell-cell communication	0.54116	0.54116	124	1	1	0
Rho GTPase cycle	0.16897	0.16897	120	2	1	1
Axon guidance	0.04747	0.16897	319	5	4	1
Activation of Rac	0.08371	0.16897	14	1	0	1
PKB-mediated events	0.16052	0.16897	28	1	1	0
Immune system	0.97750	0.97750	883	2	2	0
Disease	0.40889	0.40889	680	5	4	1
Semaphorin interactions	0.06162	0.16897	65	2	2	0
Reversible hydration of carbon dioxide	0.07218	0.16897	12	1	1	0
Pyrimidine salvage reactions	0.05463	0.16897	9	1	1	0
Glycolysis	0.16576	0.16897	29	1	1	0
Amyloids	0.04425	0.16897	54	2	2	0
Latent infection of Homo sapiens with Mycobacterium tuberculosis	0.20652	0.20652	37	1	1	0
Cell junction organization	0.39430	0.39430	80	1	1	0
Type I hemidesmosome assembly	0.04275	0.16897	7	1	1	0

## Sheet: PANTHER
Table 2. Biological Process annotation clustering by different Databases
PANTHER
Term Name	p-Value	FDR-adjusted p-Value	Number of Genes in Term	Number of Genes that are also in this Filter or Cluster	Number of Up-regulated genes	Number of Down-regulated genes
Blood coagulation	0.21505	0.21505	43	1	1	0
Plasminogen activating cascade	0.08044	0.16089	15	1	1	0
TGF-beta signaling pathway	0.38363	0.38363	85	1	1	0
Integrin signalling pathway	0.58561	0.58561	153	1	1	0
CCKR signaling map ST	0.59550	0.59550	157	1	1	0
VEGF signaling pathway	0.26284	0.26284	54	1	1	0
Angiogenesis	0.55725	0.55725	141	1	0	1
T cell activation	0.32763	0.32763	70	1	0	1
Ras Pathway	0.05095	0.16089	67	2	1	1
p53 pathway	0.05095	0.16089	68	2	1	1
Inflammation mediated by chemokine and cytokine signaling pathway	0.26386	0.26386	188	2	1	1
Cytoskeletal regulation by Rho GTPase	0.30796	0.30796	65	1	0	1
Heterotrimeric G-protein signaling pathway-Gi alpha and Gs alpha mediated pathway	0.14593	0.21505	124	2	2	0
Angiotensin II-stimulated signaling through G proteins and beta-arrestin	0.17388	0.21505	34	1	1	0
Wnt signaling pathway	0.79764	0.79764	270	1	1	0
5-Hydroxytryptamine degredation	0.02750	0.16089	5	1	0	1
Salvage pyrimidine ribonucleotides	0.05431	0.16089	10	1	1	0
Pyrimidine Metabolism	0.05431	0.16089	10	1	1	0
Cholesterol biosynthesis	0.05431	0.16089	10	1	0	1

## Sheet: REACTOME
Table 2. Biological Process annotation clustering by different Databases
REACTOME
Term Name	p-Value	FDR-adjusted p-Value	Number of Genes in Term	Number of Genes that are also in this Filter or Cluster	Number of Up-regulated genes	Number of Down-regulated genes
ABC-family proteins mediated transport	0.36379	0.36379	80	1	1	0
AURKA Activation by TPX2	0.33044	0.33044	71	1	0	1
Activated PKN1 stimulates transcription of AR (androgen receptor) regulated genes KLK2 and KLK3	0.05849	0.10982	70	2	2	0
Activation of SMO	0.07058	0.10982	13	1	1	0
Alpha-oxidation of phytanate	0.03321	0.10982	6	1	0	1
Amplification of signal from unattached kinetochores via a MAD2 inhibitory signal	0.39893	0.39893	90	1	0	1
Anchoring fibril formation	0.07580	0.10982	14	1	1	0
Anchoring of the basal body to the plasma membrane	0.41579	0.41579	95	1	0	1
Antagonism of Activin by Follistatin	0.02226	0.10982	4	1	1	0
Assembly of collagen fibrils and other multimeric structures	0.23725	0.23725	48	1	1	0
B-WICH complex positively regulates rRNA expression	0.09738	0.10982	94	2	2	0
CD209 (DC-SIGN) signaling	0.07580	0.10982	14	1	0	1
CD28 dependent Vav1 pathway	0.06005	0.10982	11	1	0	1
Calcitonin-like ligand receptors	0.04940	0.10982	9	1	1	0
Carboxyterminal post-translational modifications of tubulin	0.14114	0.14114	27	1	0	1
Cargo recognition for clathrin-mediated endocytosis	0.10266	0.10982	97	2	2	0
Cellular hexose transport	0.08616	0.10982	16	1	1	0
Cholesterol biosynthesis	0.10654	0.10982	22	1	0	1
Class A/1 (Rhodopsin-like receptors)	0.09130	0.10982	17	1	1	0
Class I peroxisomal membrane protein import	0.10149	0.10982	19	1	0	1
Clathrin-mediated endocytosis	0.14544	0.14544	120	2	2	0
Cleavage of the damaged purine	0.04987	0.10982	64	2	2	0
Collagen biosynthesis and modifying enzymes	0.28330	0.28330	59	1	1	0
Condensation of Prophase Chromosomes	0.07073	0.10982	78	2	2	0
DNA Damage/Telomere Stress Induced Senescence	0.06451	0.10982	74	2	2	0
Degradation of the extracellular matrix	0.04987	0.10982	64	2	2	0
Deposition of new CENPA-containing nucleosomes at the centromere	0.06760	0.10982	77	2	2	0
Detoxification of Reactive Oxygen Species	0.15556	0.15556	31	1	1	0
E3 ubiquitin ligases ubiquitinate target proteins	0.25009	0.25009	51	1	1	0
EML4 and NUDC in mitotic spindle formation	0.45125	0.45125	106	1	0	1
Ephrin signaling	0.09130	0.10982	17	1	0	1
Estrogen-dependent gene expression	0.14158	0.14158	118	2	2	0
Factors involved in megakaryocyte development and platelet production	0.31895	0.31895	68	1	1	0
Formation of the beta-catenin:TCF transactivating complex	0.08877	0.10982	89	2	2	0
G alpha (s) signalling events	0.00432	0.10982	119	4	4	0
G2/M DNA damage checkpoint	0.36016	0.36016	79	1	1	0
Generation of second messenger molecules	0.10654	0.10982	20	1	0	1
Glucagon-type ligand receptors	0.01374	0.10982	32	2	2	0
Glutamate Neurotransmitter Release Cycle	0.12648	0.12648	24	1	1	0
Glycogen synthesis	0.00084	0.09800	8	2	2	0
Glycolysis	0.14597	0.14597	28	1	1	0
Golgi Associated Vesicle Biogenesis	0.03421	0.10982	52	2	1	1
HATs acetylate histones	0.32663	0.32663	70	1	1	0
Heme degradation	0.07058	0.10982	13	1	1	0
Insertion of tail-anchored proteins into the endoplasmic reticulum membrane	0.00309	0.10982	15	2	1	1
Insulin processing	0.07580	0.10982	14	1	1	0
Iron uptake and transport	0.13628	0.13628	26	1	1	0
Keratan sulfate biosynthesis	0.14114	0.14114	27	1	0	1
Keratan sulfate degradation	0.07058	0.10982	13	1	0	1
Lactose synthesis	0.01674	0.10982	3	1	1	0
Laminin interactions	0.13628	0.13628	26	1	1	0
Loss of Nlp from mitotic centrosomes	0.31895	0.31895	68	1	0	1
Loss of proteins required for interphase microtubule organization from the centrosome	0.31895	0.31895	68	1	0	1
Lysosome Vesicle Biogenesis	0.01457	0.10982	33	2	2	0
MAP2K and MAPK activation	0.19742	0.19742	39	1	1	0
MAPK6/MAPK4 signaling	0.33423	0.33423	72	1	0	1
MET activates PTK2 signaling	0.13628	0.13628	26	1	1	0
Metabolism of folate and pterines	0.08616	0.10982	16	1	1	0
Metalloprotease DUBs	0.18830	0.18830	37	1	1	0
Mitotic Prometaphase	0.44812	0.44812	105	1	0	1
Molecules associated with elastic fibres	0.17907	0.17907	35	1	1	0
Negative regulation of MAPK pathway	0.18370	0.18370	36	1	1	0
Negative regulation of MET activity	0.10654	0.10982	20	1	0	1
Neutrophil degranulation	0.54774	0.54774	510	3	3	0
Nitric oxide stimulates guanylate cyclase	0.01674	0.10982	3	1	1	0
NoRC negatively regulates rRNA expression	0.05269	0.10982	66	2	2	0
Nonhomologous End-Joining (NHEJ)	0.31118	0.31118	66	1	1	0
Other semaphorin interactions	0.00231	0.10982	13	2	2	0
Oxidative Stress Induced Senescence	0.12451	0.12451	109	2	2	0
PCP/CE pathway	0.09641	0.10982	18	1	1	0
PRC2 methylates histones and DNA	0.07073	0.10982	78	2	2	0
Packaging Of Telomere Ends	0.04440	0.10982	60	2	2	0
Peroxisomal protein import	0.29936	0.29936	63	1	1	0
Platelet degranulation	0.13203	0.13203	113	2	1	1
Post-translational protein phosphorylation	0.02244	0.10982	108	3	2	1
Processing of DNA double-strand break ends	0.40910	0.40910	93	1	1	0
Pyrimidine salvage	0.05474	0.10982	10	1	1	0
RAF-independent MAPK1/3 activation	0.06533	0.10982	12	1	1	0
RHO GTPases Activate Formins	0.52420	0.52420	131	1	0	1
RHO GTPases activate PAKs	0.09641	0.10982	18	1	0	1
RMTs methylate histone arginines	0.33044	0.33044	71	1	1	0
RNA Polymerase I Promoter Escape	0.09564	0.10982	93	2	2	0
RNA Polymerase I Promoter Opening	0.05412	0.10982	67	2	2	0
ROS and RNS production in phagocytes	0.17442	0.17442	34	1	1	0
RUNX1 regulates genes involved in megakaryocyte differentiation and platelet function	0.07714	0.10982	82	2	2	0
Recognition and association of DNA glycosylase with site containing an affected purine	0.04711	0.10982	62	2	2	0
Recruitment and ATM-mediated phosphorylation of repair and signaling proteins at DNA double strand breaks	0.34174	0.34174	74	1	1	0
Recruitment of NuMA to mitotic centrosomes	0.39206	0.39206	88	1	0	1
Recruitment of mitotic centrosome proteins and complexes	0.35286	0.35286	77	1	0	1
Regulation of Insulin-like Growth Factor (IGF) transport and uptake by Insulin-like Growth Factor Binding Proteins (IGFBPs)	0.02582	0.10982	114	3	2	1
Regulation of PLK1 Activity at G2/M Transition	0.37808	0.37808	84	1	0	1
Regulation of insulin secretion	0.07058	0.10982	13	1	1	0
Resolution of Sister Chromatid Cohesion	0.48461	0.48461	117	1	0	1
Retrograde transport at the Trans-Golgi-Network	0.21092	0.21092	42	1	1	0
Reversible hydration of carbon dioxide	0.06533	0.10982	12	1	1	0
Rho GTPase cycle	0.15715	0.15715	127	2	1	1
SIRT1 negatively regulates rRNA expression	0.05556	0.10982	68	2	2	0
Sema3A PAK dependent Axon repulsion	0.07580	0.10982	14	1	0	1
Senescence-Associated Secretory Phenotype (SASP)	0.10982	0.10982	101	2	2	0
Separation of Sister Chromatids	0.64275	0.64275	181	1	0	1
Signaling by BMP	0.13628	0.13628	26	1	0	1
Signaling by EGFR	0.06005	0.10982	11	1	0	1
Sphingolipid de novo biosynthesis	0.21092	0.21092	42	1	0	1
Striated Muscle Contraction	0.16975	0.16975	33	1	0	1
Synthesis of IP3 and IP4 in the cytosol	0.14114	0.14114	27	1	1	0
Synthesis of IPs in the ER lumen	0.00561	0.10982	1	1	0	1
Synthesis of pyrophosphates in the cytosol	0.05474	0.10982	10	1	1	0
TNFs bind their physiological receptors	0.12648	0.12648	24	1	1	0
Thrombin signalling through proteinase activated receptors (PARs)	0.16032	0.16032	31	1	1	0
Transcriptional regulation by small RNAs	0.12451	0.12451	109	2	2	0
Type I hemidesmosome assembly	0.05474	0.10982	10	1	1	0
UCH proteinases	0.41245	0.41245	94	1	1	0
Ub-specific processing proteases	0.26582	0.26582	179	2	2	0
VEGFR2 mediated vascular permeability	0.14597	0.14597	28	1	0	1
Vitamin C (ascorbate) metabolism	0.04403	0.10982	8	1	1	0
mTORC1-mediated signalling	0.12153	0.12153	23	1	1	0

## Sheet: BIOCYC
Table 2. Biological Process annotation clustering by different Databases
BIOCYC
Term Name	p-Value	FDR-adjusted p-Value	Number of Genes in Term	Number of Genes that are also in this Filter or Cluster	Number of Up-regulated genes	Number of Down-regulated genes
beta-alanine biosynthesis I	0.07512	0.07512	8	1	0	1
glycogen biosynthesis II (from UDP-D-Glucose)	0.00083	0.01995	5	2	2	0
folate polyglutamylation	0.03822	0.07512	4	1	1	0
folate transformations I	0.08414	0.08414	9	1	1	0
folate transformations II (plants)	0.10195	0.10195	11	1	1	0
cholesterol biosynthesis II (via 24,25-dihydrolanosterol)	0.07512	0.07512	8	1	0	1
cholesterol biosynthesis I	0.09308	0.09308	11	1	0	1
cholesterol biosynthesis III (via desmosterol)	0.08414	0.08414	10	1	0	1
purine and pyrimidine metabolism	0.21814	0.21814	25	1	1	0
salvage pathways of pyrimidine ribonucleotides	0.13664	0.13664	15	1	1	0
salvage pathways of pyrimidine deoxyribonucleotides	0.05683	0.07512	6	1	1	0
epoxysqualene biosynthesis	0.01928	0.07512	2	1	0	1
putrescine degradation III	0.06601	0.07512	7	1	0	1
fatty acid alpha-oxidation	0.04757	0.07512	5	1	0	1
(deoxy)ribose phosphate degradation	0.09308	0.09308	10	1	1	0
pyrimidine deoxyribonucleosides degradation	0.04757	0.07512	5	1	1	0
heme degradation	0.03822	0.07512	4	1	1	0
pyrimidine ribonucleosides degradation II	0.03822	0.07512	4	1	1	0
1D-myo-inositol hexakisphosphate biosynthesis II (mammalian)	0.04757	0.07512	5	1	1	0
heparan sulfate biosynthesis (late stages)	0.17011	0.17011	19	1	1	0
heparan sulfate biosynthesis	0.22590	0.22590	26	1	1	0
superpathway of D-myo-inositol (1,4,5)-trisphosphate metabolism	0.07512	0.07512	8	1	0	1
D-myo-inositol (1,3,4)-trisphosphate biosynthesis	0.03822	0.07512	4	1	0	1
D-myo-inositol (3,4,5,6)-tetrakisphosphate biosynthesis	0.00968	0.07512	1	1	1	0

## Sheet: Pathway Interaction DB
Table 2. Biological Process annotation clustering by different Databases
Pathway Interaction DB
Term Name	p-Value	FDR-adjusted p-Value	Number of Genes in Term	Number of Genes that are also in this Filter or Cluster	Number of Up-regulated genes	Number of Down-regulated genes
IL12-mediated signaling events	0.42315	0.42315	67	1	1	0
E2F transcription factor network	0.47902	0.47902	78	1	1	0
Direct p53 effectors	0.08269	0.23253	129	3	3	0
Calcium signaling in the CD4+ TCR pathway	0.17973	0.23253	24	1	1	0
Arf6 trafficking events	0.30574	0.30574	44	1	1	0
HIF-2-alpha transcription factor network	0.02872	0.18219	33	2	2	0
Regulation of nuclear SMAD2/3 signaling	0.47008	0.47008	76	1	1	0
Regulation of p38-alpha and p38-beta	0.19992	0.23253	27	1	0	1
Insulin-mediated glucose transport	0.19324	0.23253	27	1	1	0
ErbB4 signaling events	0.22611	0.23253	31	1	0	1
Calcineurin-regulated NFAT-dependent transcription in lymphocytes	0.29990	0.29990	43	1	1	0
Integrins in angiogenesis	0.31728	0.31728	46	1	1	0
IL23-mediated signaling events	0.25148	0.25148	35	1	1	0
mTOR signaling pathway	0.39314	0.39314	61	1	1	0
ATF-2 transcription factor network	0.06808	0.23253	53	2	2	0
CXCR3-mediated signaling events	0.23253	0.23253	32	1	1	0
Signaling mediated by p38-alpha and p38-beta	0.25148	0.25148	36	1	1	0
Internalization of ErbB1	0.23253	0.23253	32	1	0	1
Downstream signaling in naive CD8+ T cells	0.07267	0.23253	56	2	2	0
p75(NTR)-mediated signaling	0.40330	0.40330	62	1	0	1
Arf6 signaling events	0.23890	0.23890	33	1	1	0
Signaling mediated by p38-gamma and p38-delta	0.07899	0.23253	10	1	1	0
HIF-1-alpha transcription factor network	7.4e-06	0.00020	65	6	6	0
Validated transcriptional targets of AP1 family members Fra1 and Fra2	0.03036	0.18219	34	2	2	0
Validated targets of C-MYC transcriptional activation	0.00336	0.04365	81	4	3	1
Regulation of Wnt-mediated beta catenin signaling and target gene transcription	0.47456	0.47456	78	1	1	0
Validated targets of C-MYC transcriptional repression	0.08457	0.23253	60	2	2	0
